# Supplementary material for: The study on the identification of cross-boundary microbiome enterotypes between high-altitude and coastal populations and their predictive value
Source: BMC Microbiol. 2026 Jan 29;26:225. doi: 10.1186/s12866-025-04578-0 (PMC12973879; doi:10.1186/s12866-025-04578-0)
Supplement: Supplementary file 2 — Supplementary Material 2. [file 12866_2025_4578_MOESM2_ESM.xlsx]

## Sheet: Fig2C lefse.LDA
Table. Differential Microbial Features Identified by LEfSe Analysis.
Genus	LDA value	Group	adjusted p-value	p-value
Methylobacillus	0			-
Cloacibacillus	1.83295			1.87399245992e-05
Gloeocapsa	0			-
Herminiimonas	0			-
Aggregatibacter	1.81351			-
Rugosibacter	0			-
Arcanobacterium	0			-
Anaerofustis	0			-
Flintibacter	1.98812			-
Mitsuokella	1.53163			-
Rhodoluna	0			-
Novibacillus	0			-
Sulfuricaulis	0			-
Thermostichus	0			-
Intestinimonas	2.64026			-
Brochothrix	0			0.0247678700375
Afipia	1.66425			2.51790864733e-05
Terribacillus	0			-
Solibacillus	0			-
Thiomonas	0			0.0318283308101
Ruegeria	0			-
Amylolactobacillus	0			-
Caproicibacterium	0			-
Rummeliibacillus	0			-
Akkermansia	3.26961			-
Pseudoxanthomonas	0.24372			0.0257135043511
Parvimonas	1.25607			0.000475822561386
Sedimentibacter	0			-
Pelolinea	0			-
Flavobacterium	2.06729			0.00405910700198
Klebsiella	3.5409	HP	3.10104	0.000115548713512
Zymobacter	0			-
Mesorhizobium	0			-
Ferribacterium	0			-
Caldalkalibacillus	0			-
Candidatus_Viadribacter	0			-
Terrisporobacter	2.05477			0.0179319374267
Labilithrix	0			-
Aquella	0			-
Roseococcus	0			-
Arsenicicoccus	0			-
Musicola	0			-
Marisediminicola	0			-
Pradoshia	0			-
Thermincola	0			-
Lacrimispora	2.48859			-
Skermania	0			-
Megasphaera	2.99846			-
Nocardioides	1.27563			2.32680206803e-06
Peptacetobacter	1.8861			0.0316936388884
Herbinix	0			-
Brevefilum	0			-
Tissierella	0			-
Neotabrizicola	0			-
Pedomicrobium	0			-
Gordonia	0.221551			1.01255220283e-05
Salaquimonas	0			-
Stappia	0			-
Brachybacterium	0.205069			0.00197669565247
Baekduia	0			-
Luteibacter	0			-
Periweissella	0			-
Streptacidiphilus	0			-
Cellulosimicrobium	0			0.0181266459804
Murdochiella	0.27815			-
Dictyoglomus	0			-
Pseudohalocynthiibacter	0			-
Gryllotalpicola	0			-
Acidilutibacter	0			-
Pectinatus	0.48597			-
Falsochrobactrum	0			-
Ktedonobacter	0			-
Arachidicoccus	0			-
Mucilaginibacter	0			-
Hahella	0			-
Spirosoma	0			-
Conexibacter	0			-
Bogoriella	0			-
Kingella	0			-
Oricola	0			-
Duganella	0			-
Cellulophaga	0			-
Paraurantiacibacter	0			-
Euzebya	0			-
Nitrospira	0			0.0486447527367
Jeotgalicoccus	0			-
Frateuria	0			-
Stenotrophomonas	1.75994			9.95339387327e-05
Turicimonas	0			-
Yokenella	0			0.0418296011061
Acidobacterium	0			-
Candidatus_Babela	0			-
Dialister	4.00502			-
Candidatus_Methylospira	0			-
Moorella	0			-
Chroococcidiopsis	0			-
Amycolatopsis	0			-
Ferrovum	0			-
Thermosynechococcus	0			-
Coriobacterium	0			-
Oceanobacillus	0			-
Franconibacter	0			-
Roseivivax	0			-
Sporomusa	0			-
Polymorphobacter	0			-
Salinivibrio	1.45391			-
Polycladomyces	0			-
Alistipes	4.08654			-
Kordia	0			-
Permianibacter	0			-
Flavisolibacter	0			-
Catenibacterium	4.04511	HP	3.63721	5.02942978146e-08
Lawsonibacter	0			-
Aeromicrobium	0			-
Actinoallomurus	0			-
Radiobacillus	0			-
Prevotellamassilia	2.26663			0.00811439442129
Prescottella	0			-
Desulfosarcina	0			-
Simonsiella	0			-
Niabella	0			-
Glaciecola	0			-
Pontibacter	0			-
Marinobacter	0.221531			-
Roseobacter	0			-
Woeseia	0			0.0297251403076
Tenacibaculum	0			-
Methylophilus	0			-
Sorangium	0			-
Thalassotalea	0			-
Peterkaempfera	0			-
Pseudobacter	0			-
Denitrificimonas	0			-
Dactylosporangium	0			-
Psychrobacter	0.670766			0.0289179361546
Tatlockia	0			-
Nosocomiicoccus	0			-
Aliarcobacter	1.78598			-
Jeotgalibaca	0.706305			0.0442288975933
Candidatus_Xiphinematobacter	0			-
Parascardovia	1.09678			0.00146151517992
Oleispira	0			-
Gudongella	0			-
Geitlerinema	0			-
Campylobacter	2.73428	HP	2.05406	0.0285358891365
Candidatus_Moranella	0			-
Rubrobacter	0			0.000470938352724
Draconibacterium	0			-
Bartonella	0			-
Pseudopuniceibacterium	0			-
Variibacter	0			-
Treponema	0.950495			0.00178306909323
Abyssicoccus	0			-
Fastidiosipila	0.288827			-
Robiginitalea	0			-
Ferrovibrio	0			-
Rhodothermus	0			-
Candidatus_Pseudothioglobus	0			-
Shewanella	0.514908			-
Roseomonas	0.611332			-
Rhodobacter	0.431072			-
Alienimonas	0			-
Subtercola	0			-
Candidatus_Megaira	0			-
Paraburkholderia	0			0.0227233693982
Chryseolinea	0			-
Acidimicrobium	0			-
Qiania	1.29247			-
Muricauda	0			-
Geoalkalibacter	0			-
Tichowtungia	0			-
Ferriphaselus	0			-
Leminorella	0			-
Hartmannibacter	0			-
Cardiobacterium	0.339435			-
Mixta	0			-
Kocuria	1.2664			2.82650374707e-10
Ndongobacter	0			0.0305750878141
Chloroflexus	0			-
Pseudobutyrivibrio	0.626546			-
Candidatus_Methylopumilus	0			-
Acetohalobium	0			-
Cylindrospermum	0			-
Aequoribacter	0			-
Actinotignum	0			-
Mameliella	0			-
Hydrogenibacillus	0			-
Ancylobacter	0			-
Verminephrobacter	0			-
Intestinibacter	0.382207			-
Sinomicrobium	0			-
Sulfurimicrobium	0			-
Allosphingosinicella	0			-
Dietzia	0.977571			1.71736888148e-07
Pseudactinotalea	0			-
Hapalosiphon	0			-
Candidatus_Saccharimonas	0.984678			-
Zhongshania	0			-
Atlantibacter	0			-
Staphylococcus	1.7308			0.0104769
Rosistilla	0			-
Parasedimentitalea	0			-
Leptospirillum	0			-
Gallionella	0			-
Helicobacter	0.543464			-
Pelagovum	0			-
Ramlibacter	0			0.0181266459804
Epidermidibacterium	0			-
Blautia	4.04159			-
Thalassospira	0			-
Luteithermobacter	0			-
Fluviibacter	0			-
Bibersteinia	0			-
Tabrizicola	0			-
Allokutzneria	0			-
Arenimonas	0			-
Sphingosinithalassobacter	0			0.00664269722348
Aeribacillus	0			0.0486447527367
Pikeienuella	0			-
Jonquetella	0			-
Tessaracoccus	1.07505			0.00166378721841
Nocardia	0			0.0297251403076
Rouxiella	0			-
Eggerthia	0			-
Pseudolabrys	0			-
Rhodanobacter	0			-
Burkholderia	0.188168			0.000475112133648
Desulfoscipio	0			-
Pasteurella	0.884029			-
Bosea	1.58637			1.51539140787e-06
Myroides	0.421082			-
Planctopirus	0			-
Aestuarium	0.317811			-
Sphaerotilus	0			0.00236553708974
Brevundimonas	2.48771	HP	2.16098	0.000117961730991
Kutzneria	0			-
Rhodopseudomonas	0.585843			1.32435171626e-06
Candidatus_Karelsulcia	0			-
Sarcina	2.15832			0.0113920335333
Cycloclasticus	0			-
Brevibacterium	1.08192			0.000132013376083
Parashewanella	0			-
Limosilactobacillus	2.71012	HP	2.27261	0.00110825209494
Sulfobacillus	0			-
Methylomonas	0			-
Scardovia	0.591902			0.0490822620497
Alkalihalophilus	0			-
Actibacterium	0			-
Prochlorococcus	0			-
Halotalea	0			-
Marinilactibacillus	0			-
Yimella	0			-
Spartinivicinus	0			-
Microterricola	0			-
Aquincola	0.172941			-
Pelistega	0			-
Desulfotomaculum	0			-
Desulfoluna	0			-
Neobacillus	0.714592			6.02666875051e-05
Christensenella	1.9364			-
Nibribacter	0			-
Oscillibacter	2.9334			-
Filifactor	0.441914			-
Micavibrio	0			-
Pelagicoccus	0			-
Candidatus_Actinomarina	0			-
Terrabacter	0.0722171416719			-
Neptunomonas	0			-
Faecalibaculum	0.667454			4.73512347448e-05
Thermoflavifilum	0			-
Lentzea	0			-
Methylotenera	0			-
Virgibacillus	0			-
Parageobacillus	0			0.0181266459804
Roseibium	2.06486			0.00664269722348
Roseovarius	0			-
Gemmatimonas	0			-
Paraoerskovia	0			-
Anaerotruncus	0			-
Fusobacterium	3.86729			-
Methylovorus	0			-
Dehalococcoides	0.294638			-
Gramella	0			-
Crassaminicella	0			-
Variovorax	0.542061			0.000694017985248
Profundibacter	0			-
Salmonella	1.92868			-
Pseudazoarcus	0			-
Borrelia	0			-
Aquiflexum	0			-
Nanchangia	0			-
Acetoanaerobium	0			-
Asticcacaulis	0.0367316537622			0.000317258192808
Rhodoferax	0			-
Mucisphaera	0			-
Acholeplasma	0			-
Pseudolysobacter	0			-
Acidiphilium	0			-
Chryseoglobus	0			-
Tautonia	0			-
Flammeovirga	0			-
Dehalobacter	0			-
Natranaerobius	0			-
Stieleria	0			-
Limnohabitans	0			-
Thermomicrobium	0			-
Swingsia	0			-
Caldicellulosiruptor	0			-
Roseimicrobium	0			-
Nostoc	0			-
Laceyella	0			-
Friedmanniella	0			-
Butyricimonas	3.53715			-
Faecalibacterium	4.92484			-
Marinitoga	0			-
Tsukamurella	0			-
Metabacillus	0			-
Pedococcus	0			-
Syntrophus	0			-
Pandoraea	0			-
Syntrophotalea	0			-
Providencia	0.0458640323272			-
Tropheryma	0			-
Mammaliicoccus	0.330457			-
Anoxybacillus	1.39569			8.68685621683e-07
Haliscomenobacter	0			-
Arabiibacter	0			0.0095789567891
Ktedonosporobacter	0			-
Glaesserella	0			-
Achromobacter	1.04467			-
Meiothermus	0			-
Kushneria	0			-
Subdoligranulum	0			-
Pluralibacter	0.559134			-
Pseudoclostridium	0.56164			-
Desulfobacter	0			-
Dokdonia	0			-
Rhizobacter	0			-
Thermoanaerobacterium	0			-
Marinobacterium	0			-
Alishewanella	0			-
Olivibacter	0.139238			-
Sediminispirochaeta	0			-
Caballeronia	0			-
Marmoricola	0			-
Fluoribacter	0			-
Pseudarthrobacter	0			-
Marivivens	0			-
Bremerella	0			-
Boseongicola	0			-
Halalkalibacterium__ex_Joshi_et_al__2022_	0			-
Saccharobesus	0			-
Kroppenstedtia	0			-
Natronoglycomyces	0			-
Polaromonas	0			-
Simiduia	0			-
Alkalilimnicola	0			-
Pusillimonas	0			-
Massilimicrobiota	0	CP	2.01321	0.0177489034766
Pirellulimonas	0			-
Eubacterium	2.86074			-
Desulfotalea	0			-
Liberibacter	0			-
Oceanihabitans	0.0347058445841			-
Rhodocytophaga	0			-
Leptolyngbya	0			-
Acidipropionibacterium	0			0.00201312893306
Desulfobulbus	0			0.0171827226315
Borreliella	0			-
Furfurilactobacillus	0.707845			2.00541584971e-05
Desulfomonile	0			-
Bdellovibrio	0			-
Paenalkalicoccus	0			-
Globicatella	0			-
Planctomyces	0			-
Mogibacterium	1.87192			2.59074236067e-06
Bordetella	0.435786			-
Thermosulfidibacter	0			-
Candidatus_Portiera	0			-
Wenyingzhuangia	0			-
Gracilibacillus	0			-
Drancourtella	0			-
Aneurinibacillus	0			-
Sulfurospirillum	0			-
Saccharothrix	0			-
Pseudodesulfovibrio	0			-
Turicibacter	3.75387	HP	3.45932	0.0101853696871
Anaerocolumna	0			-
Gephyromycinifex	0			-
Lysinibacillus	0			0.0321255
Nitrincola	0			-
Runella	0			-
Butyricicoccus	1.42173			-
Venatorbacter	0			-
Austwickia	0			-
Acidiferrobacter	0			-
Lachnoanaerobaculum	0.483606			-
Raoultella	2.43246			-
Symbiopectobacterium	0			-
Aquisphaera	0			-
Bulleidia	0.269787			0.0189739429973
Gibbsiella	0			-
Sedimentisphaera	0			-
Agrococcus	0			0.0335111063737
Nevskia	0			-
Atribacter	0			-
Candidatus_Sumerlaea	0			-
Lederbergia	0			-
Arthrospira	0			-
Salicibibacter	0			-
Anaerostipes	3.80709			-
Syntrophobotulus	0			-
Serinicoccus	0.343894			1.24863563108e-06
Oceanidesulfovibrio	0			-
Streptococcus	4.57998	HP	4.15808	0.000530601281928
Syntrophothermus	0			-
Yersinia	0			-
Schnuerera	0			-
Isoptericola	0			-
Neorhizobium	0			-
Enorma	0			-
Arsenophonus	0			-
Entomomonas	0			-
Starkeya	0.250323			-
Ruthenibacterium	2.91032	CP	2.18481	0.0123744188364
Humisphaera	0			-
Rhodococcus	1.20231			3.98240050106e-11
Gemmatirosa	0			-
Thioflavicoccus	0			-
Myxococcus	0			-
Psychroserpens	0			-
Zunongwangia	0			-
Rhizorhabdus	1.6886			9.64288784615e-07
Saccharospirillum	0			-
Salinibacter	0			-
Psychromicrobium	0			-
Auritidibacter	0			-
Mahella	0			-
Diaphorobacter	2.12855			0.0469336490993
Pigmentiphaga	0			-
Thermaerobacter	0			-
Spirochaeta	0			-
Thermoanaerobacter	0			-
Kribbella	0			-
Schaalia	2.75168	HP	2.41111	1.24401183864e-08
Anaeromyxobacter	0			-
Melaminivora	0.263265			-
Geodermatophilus	0.0125442308112			4.63424754039e-05
Algoriphagus	0			-
Vallitalea	0			-
Fervidobacterium	0			-
Candidatus_Phaeomarinobacter	0			-
Sulfuriflexus	0			-
Hankyongella	0			-
Cyclonatronum	0			-
Geobacter	0			-
Galbibacter	0			-
Shinella	1.0013			0.00857882762294
Sulfuricurvum	0			-
Pseudoclavibacter	0			-
Amphibacillus	0			-
Ruminobacter	0			-
Wolinella	0			-
Ottowia	0			-
Inhella	0			-
Kerstersia	0			-
Parachlamydia	0			-
Tractidigestivibacter	0			-
Ewingella	0			-
Pararhodospirillum	0			-
Cystobacter	0			-
Beduini	0			-
Micrococcus	1.55082			2.64907292297e-07
Riemerella	0.21128			-
Thiobacillus	0			-
Biomaibacter	0			-
Laribacter	0			-
Salinibacterium	0			-
Pelobacter	0			-
Alkalitalea	0			-
Selenomonas	1.48673			0.00170132910665
Pulveribacter	0			-
Hoyosella	0			-
Celerinatantimonas	0			-
Plantibacter	0.154168			6.52958557867e-07
Antarctobacter	0			-
Methylomicrobium	0			-
Mycobacteroides	0.0271868328407			0.0194473835625
Nonlabens	0			-
Hydrogenophaga	0.379096			0.000848071591254
Thiothrix	0			-
Heliomicrobium	0			-
Thiomicrorhabdus	0			-
Winogradskyella	0			-
Steroidobacter	0			-
Candidatus_Nitrotoga	0			0.0486447527367
Dickeya	0.00680160857226			-
Ammonifex	0			-
Chitinophaga	0			-
Mycetocola	0			-
Chlamydia	0			-
Leptothrix	0			-
Marinicauda	0			-
Curtobacterium	1.17057			1.48851977933e-05
Zobellia	0			-
Mumia	0			-
Cyclobacterium	0			-
Terriglobus	0			-
Aerococcus	0.456376			-
Roseburia	4.48779	CP	3.77649	0.0123744188364
Halomonas	1.99377			0.000105373236955
Parazoarcus	0			-
Azoarcus	0			-
Aeromonas	2.02241			-
Rathayibacter	0			0.0297251403076
Rickettsiella	0			-
Mesoflavibacter	0			-
Jejubacter	0			-
Sulfuritortus	0			-
Peribacillus	0			-
Enterocloster	3.24642	CP	2.84869	1.31739318053e-06
Kytococcus	0			0.0219205
Haploplasma	0			-
Fannyhessea	0.557001			-
Planktothrix	0			-
Sulfurihydrogenibium	0			-
Niveispirillum	0			-
Frankia	0			0.0297251403076
Qipengyuania	0			-
Paenochrobactrum	0			-
Cereibacter	0			-
Lentilactobacillus	1.24761			2.33200472208e-13
Paroceanicella	0			-
Coprobacter	2.3252			0.0210331914694
Caloranaerobacter	0			-
Filimonas	0			-
Empedobacter	0			-
Methylosinus	0			-
Ornithobacterium	0			-
Rhodoplanes	0			-
Niveibacterium	0			-
Arcobacter	0.327595			-
Formosa	0			-
Candidatus_Solibacter	0			-
Paenibacillus	0.399139			0.000768610154929
Erythrobacter	0			-
Xenorhabdus	0			-
Nocardiopsis	0			0.0237331577867
Archangium	0			-
Anaerococcus	0.821935			0.00263135059771
Magnetospirillum	0			-
Pseudoalteromonas	0.542596			2.35895397478e-05
Sphaerospermopsis	0			-
Chelatococcus	0			-
Nitrosomonas	0			-
Minicystis	0			-
Trinickia	0			-
Veillonella	3.45965			-
Aquaspirillum	0			-
Novosphingopyxis	0			-
Victivallis	0			-
Diaminobutyricimonas	0			-
Desulfurispirillum	0			-
Anaerolinea	0			-
Allomeiothermus	0			0.0486447527367
Allocoleopsis	0			-
Oenococcus	0			0.0110059597657
Serpentinimonas	0			-
Parvicella	0			-
Filomicrobium	0			-
Novosphingobium	1.59962			1.65094116818e-08
Microvirgula	0			-
Defluviitoga	0			-
Finegoldia	1.05747			0.0139764270842
Frigoriglobus	0			-
Bifidobacterium	4.48012	HP	4.08653	8.29056967402e-06
Alkalicella	0			-
Streptobacillus	0			-
Ruminiclostridium	0			-
Lactonifactor	0			-
Tatumella	0			-
Elusimicrobium	0.961274			-
Lachnoclostridium	2.5035	CP	2.01849	0.00231668949936
Sulfuritalea	0			-
Gilvibacter	0			-
Lawsonella	0			-
Orientia	0			-
Luteitalea	0			-
Phytohabitans	0			-
Desulfitobacterium	0			-
Dolosigranulum	0.145075			0.0344125613244
Fructilactobacillus	3.07865	HP	2.73721	1.86895049173e-06
Phnomibacter	0			-
Bacillus	1.69379			0.00129407420701
Saccharopolyspora	0			-
Pantoea	0.180949			0.0133365
Sphingopyxis	1.1854			1.05748037358e-05
Piscirickettsia	0			-
Phycicoccus	0			-
Arthrobacter	0.492252			0.000280677498099
Blattabacterium	0			-
Zophobihabitans	0			-
Syntrophobacter	0			-
Azotobacter	0			-
Bradyrhizobium	3.01473	HP	2.66734	3.35454428913e-13
Siansivirga	0			-
Aquiluna	0			-
Nesterenkonia	0			-
Aquisalimonas	0			-
Succinivibrio	2.50953			-
Nitratireductor	0			-
Anabaena	0			-
Acidocella	0			-
Wolbachia	0			-
Sphingorhabdus	0			0.0181266459804
Aquirufa	0			-
Sulfurivermis	0			-
Chondrocystis	0			-
Candidatus_Methylomirabilis	0			-
Methylocystis	0			0.00664269722348
Sphingobacterium	0.794021			-
Brevibacillus	0			-
Candidatus_Paracaedibacter	0			-
Sphingosinicella	0			0.0297251403076
Microbacterium	2.38713	HP	2.05901	6.48314651105e-12
Aliivibrio	0			-
Acidithiobacillus	0			0.0486447527367
Corynebacterium	1.93745			2.98779158373e-06
Castellaniella	0			-
Trueperella	0			-
Pyruvatibacter	0			-
Humibacter	1.49123			0.00406224545198
Photorhabdus	0			-
Acidovorax	2.0191			0.000655861518346
Thermobifida	0			-
Dongshaea	0			-
Paludibacter	0			-
Plantactinospora	0			-
Microvirga	0			0.00664269722348
Persicobacter	0			-
Actinotalea	0			-
Mesomycoplasma	0			-
Streptomyces	0.376883			0.00250058135126
Candidatus_Regiella	0			-
Candidatus_Paracaedimonas	0			-
Bacteriovorax	0			-
Mediterraneibacter	4.22159			-
Zymomonas	0.209633			-
Candidatus_Desulforudis	0			-
Duffyella	0			-
Asaia	0			-
Croceimicrobium	0			-
Clavibacter	1.31223			0.000941311552288
Parolsenella	1.13542			3.3345889964e-07
Rodentibacter	0			-
Culturomica	0			-
Hafnia	1.63046			-
Acetomicrobium	0			-
Modestobacter	0			0.00506217799565
Deferrimonas	0			-
Auraticoccus	0			-
Gemmobacter	0.87138			-
Jeongeupia	0			-
Algibacter	0			-
Leptotrichia	1.28802			0.0168669817737
Cyanobium	0			-
Dichelobacter	0			-
Thiocapsa	0			-
Changchengzhania	0			-
Mycoplasmopsis	0			-
Alicyclobacillus	0			0.0297251403076
Chania	0			-
Sinorhizobium	1.1336			-
Avibacterium	0			-
Edwardsiella	0			-
Anabaenopsis	0			-
Protaetiibacter	0			-
Denitrobacterium	0			0.0378377702406
Immundisolibacter	0			-
Novisyntrophococcus	1.44337			0.0264841926509
Aquitalea	0			-
Paenalcaligenes	0			-
Phreatobacter	0.962598			0.0379310266393
Frigoribacterium	0			0.0110059597657
Halothiobacillus	0			-
Paraclostridium	1.01976			0.0204980410821
Malacoplasma	0			-
Cyanobacterium	0			-
Halobacillus	0			-
Glutamicibacter	0.691142			0.0262776233674
Zhihengliuella	0			-
Paenarthrobacter	0.309045			0.000468910651066
Halothermothrix	0			-
Youhaiella	0			-
Leptospira	0			-
Lapidilactobacillus	0			0.0413296886973
Oleidesulfovibrio	0			-
Desulfosporosinus	0			-
Bombilactobacillus	0			-
Cryobacterium	0.656251			0.0297251403076
Bernardetia	0			-
Dechloromonas	0			-
Indioceanicola	0			-
Kineobactrum	0			-
Fibrobacter	0			-
Ketogulonicigenium	0			-
Fluviicola	0			-
Roseimaritima	0			-
Yoonia	0			-
Paralysiella	0			0.0076398882463
Caldibacillus	0			-
Methylovulum	0			-
Brevirhabdus	0.0852130744674			-
Parasutterella	0.880097			-
Berryella	0.598538			0.0211960862319
Candidatus_Minimicrobia	1.91636			-
Lentihominibacter	0			-
Varibaculum	0			-
Pseudonocardia	0			0.0282195280725
Citrobacter	2.7295	CP	2.43721	0.0297669433291
Peteryoungia	0			-
Savagea	0			-
Rhodomicrobium	0			-
Amedibacillus	0.882647			0.0339676157857
Sulfitobacter	0.185584			-
Waddlia	0			-
Nitrospirillum	0			-
Halobacteroides	0			-
Hydrogenophilus	0			-
Oxalobacter	1.84622			0.000346287044703
Obesumbacterium	0			-
Buchnera	0			-
Gymnodinialimonas	0			-
Polaribacter	0			-
Citromicrobium	0			-
Chordicoccus	0.764306			0.0470486808506
Cruoricaptor	0			-
Candidatus_Phycorickettsia	0			-
Thermophilibacter	0			-
Labrys	0			-
Pseudocitrobacter	0			-
Teredinibacter	0			-
Sandaracinus	0			-
Capnocytophaga	0.161927			0.00186324960775
Catellatospora	0			-
Neomicrococcus	0.0988626337043			-
Cryptobacterium	0			0.0119652078717
Flavonifractor	2.9789	CP	2.38013	0.000103041882047
Rhodovulum	0			-
Marinomonas	0			-
Planococcus	0			-
Flavivirga	0			-
Novacetimonas	0			-
Thermobispora	0			-
Lactiplantibacillus	2.56596	HP	2.17938	1.32676036246e-07
Ketobacter	0			-
Lacunisphaera	0			-
Tardiphaga	0			-
Gimesia	0			-
Intestinibaculum	1.01145			-
Bergeyella	0			-
Salinisphaera	0			-
Richelia	0			-
Schleiferilactobacillus	1.04867			1.1261970219e-05
Eikenella	0.223216			-
Agromyces	0			-
Apibacter	0			-
Desulfomicrobium	0			-
Thiopseudomonas	0			-
Antarcticibacterium	0			-
Massilistercora	1.61134			-
Syntrophomonas	0			-
Aquimarina	0			-
Georhizobium	0			-
Mycolicibacterium	1.05177			1.19581587383e-07
Acidihalobacter	0			-
Leisingera	0			-
Nodularia	0			-
Evansella	0			-
Echinicola	0			-
Methylocaldum	0			-
Dermabacter	0			0.0161276
Pseudogulbenkiania	0			-
Candidatus_Desulfobacillus	0			-
Sutterella	3.47126	HP	3.00877	0.0315830289633
Oerskovia	0			-
Pannonibacter	0			0.00398037332976
Undibacterium	0			-
Cellvibrio	0			0.00398037332976
Metalysinibacillus	0			-
Hathewaya	0			-
Oleiphilus	0			-
Rahnella	0.0517493			-
Anaeromicropila	0			-
Thermacetogenium	0			-
Aquisediminimonas	0			-
Aromatoleum	0.315232			-
Ureibacillus	0			0.0110059597657
Actinopolymorpha	0			-
Ureaplasma	0			-
Spiractinospora	0			-
Sphingomonas	2.33423	HP	2.0046	1.53348569233e-13
Mycolicibacter	0			-
Sodaliphilus	2.52327			0.00498692477847
Nordella	0			-
Mariniflexile	0			-
Psychrosphaera	0			-
Granulicatella	2.19175			0.00247120945786
Moritella	0			-
Criblamydia	0			-
Lachnospira	3.68817	CP	3.24032	0.00055012981211
Dehalogenimonas	0			-
Candidatus_Promineofilum	0			-
Cylindrospermopsis	0			-
Lactobacillus	3.37403	HP	3.11153	3.68116962999e-05
Frischella	0			-
Candidatus_Fonsibacter	0			-
Rhizobium	1.55198			0.00522642
Mycolicibacillus	0			-
Nitrogeniibacter	0			-
Ornithinimicrobium	0			0.000777443501682
Pseudoflavonifractor	0.366847			-
Thermoclostridium	0			-
Thermoactinomyces	0			1.34965198665e-05
Aureliella	0			-
Staphylospora	0			-
Abiotrophia	1.16304			-
Tannockella	0			-
Hyphomonas	0			-
Calothrix	0			-
Effusibacillus	0			-
Chryseobacterium	1.47438			0.00131411496695
Caloramator	0			-
Nakamurella	0			-
Loigolactobacillus	0.564353			2.22594096995e-05
Thiohalobacter	0			-
Delftia	1.78643			0.0311504722596
Pseudobdellovibrio	0			-
Sideroxydans	0			-
Actinomyces	2.70245	HP	2.38021	8.94284075298e-12
Tuwongella	0			-
Faecalibacillus	3.28533			-
Actinomadura	0			-
Candidatus_Brocadia	0			-
Halanaerobium	0			-
Dokdonella	0			-
Sagittula	0			-
Leadbetterella	0			-
Rubinisphaera	0			-
Kitasatospora	0			-
Proteiniphilum	0.452359			-
Faecalicoccus	0			-
Exiguobacterium	0			0.0118316576723
Pelagibacterium	0			-
Ethanoligenens	0.539676			-
Paraglaciecola	0			-
Anatilimnocola	0			-
Polymorphum	0			-
Acetivibrio	0			-
Solidesulfovibrio	0			-
Acinetobacter	2.90809	HP	2.57261	0.00200678895068
Calditerrivibrio	0			-
Lacinutrix	0			-
Alcaligenes	0.246936			-
Pseudanabaena	0			-
Herpetosiphon	0			-
Dermacoccus	0			-
Arenibacter	0			-
Desulfarculus	0			-
Sinomonas	0			-
Ruficoccus	0			-
Gardnerella	1.0414			-
Aurantimicrobium	0			-
Kaistia	0			-
Erwinia	0			-
Denitratisoma	0			-
Beijerinckia	0			-
Tritonibacter	0			-
Lentibacillus	0			-
Tetrasphaera	0			-
Microbulbifer	0			-
Olsenella	2.41283	HP	2.13641	1.29920444168e-05
Aquamicrobium	0			-
Poseidonibacter	0			-
Candidatus_Planktophila	0			-
Phoenicibacter	0.489118			-
Pararhizobium	0			-
Sphaerochaeta	0			-
Limnobacter	0			-
Fischerella	0			-
Alloscardovia	0			-
Pistricoccus	0			-
Citrifermentans	0			-
Inquilinus	0			-
Intrasporangium	0			-
Boudabousia	0			-
Cuspidothrix	0			-
Saccharibacillus	0			-
Mangrovivirga	0			-
Pelotomaculum	0			-
Barnesiella	1.95673			0.00811439442129
Miltoncostaea	0			0.000848071591254
Maridesulfovibrio	0			-
Magnetospira	0			-
Proteus	1.47644			-
Truepera	0			-
Pseudoprevotella	0.427353			0.0102708736086
Cedecea	0			-
Costertonia	0			-
Microcystis	0			-
Ideonella	0.608585			0.00210518809101
Agreia	0			-
Constantimarinum	0			-
Candidatus_Cloacimonas	0			-
Clostridium	3.96118			-
Saprospira	0			-
Acidibrevibacterium	0			-
Parafannyhessea	0			-
Acaryochloris	0			-
Isoalcanivorax	0			-
Lancefieldella	1.17258			3.10587734661e-05
Phytobacter	0			0.0177489034766
Spiroplasma	0			-
Butyrivibrio	0.733539			-
Heyndrickxia	0			0.00321108953432
Leptonema	0			-
Stanieria	0			-
Oryzomicrobium	0			-
Croceibacterium	0			-
Quatrionicoccus	0			-
Polynucleobacter	0			-
Latilactobacillus	1.97202			3.11023966848e-08
Actinoplanes	0			-
Thermus	0			3.71667444081e-06
Mageeibacillus	0.901321			-
Clostridioides	2.59146			-
Aureimonas	0			0.00398037332976
Orrella	0			-
Paucilactobacillus	0			0.000388138243526
Kurthia	0.0932178702652			0.0221095093593
Xylophilus	0			-
Kibdelosporangium	0			-
Cytobacillus	0			0.0297251403076
Candidatus_Kuenenia	0			-
Salinicola	0			-
Seonamhaeicola	0			-
Nonomuraea	0			-
Gordonibacter	2.16237			2.03901791569e-06
Actinomarinicola	0			-
Pengzhenrongella	0			-
Candidatus_Thioglobus	0			-
Mycobacterium	0.675678			2.90821772455e-07
Ligilactobacillus	3.94438	HP	3.65606	0.000141544219473
Faecalimonas	0.386773			0.0076398882463
Mycoplasma	0			-
Casimicrobium	0			-
Fuerstiella	0			-
Congregibacter	0			-
Gilliamella	0			-
Aureibaculum	0			-
Leeuwenhoekiella	0			-
Pyramidobacter	0			0.00837952385819
Paracholeplasma	0			-
Ensifer	0			-
Cohnella	0			-
Dehalobacterium	0			-
Aphanizomenon	0			-
Aminobacterium	0			-
Gillisia	0			-
Ligaoa	0			-
Qingshengfaniella	0			-
Opitutus	0			-
Rhodoblastus	0			-
Anaplasma	0			-
Stigmatella	0			-
Anaerotignum	0.777079			-
Thioclava	0			-
Serratia	3.19037	CP	2.89057	8.20291679225e-06
Epilithonimonas	0.776358			-
Methyloversatilis	0.911026			0.0486447527367
Lautropia	0.914022			-
Elioraea	0			-
Vaginimicrobium	0			-
Alkaliphilus	0			-
Williamsia	0			-
Paludisphaera	0			-
Dissulfurispira	0			-
Methylorubrum	0.59793			0.000262954394035
Propionigenium	0.818395			-
Lysobacter	0			-
Candidatus_Nanopelagicus	0			-
Phaeobacter	0.63952			-
Aquipluma	0			-
Nitrobacter	0			-
Gallibacterium	0			-
Pseudopedobacter	0			-
Melittangium	0			-
Faecalitalea	2.18694			0.00642755067809
Pseudorhodoplanes	0			-
Mesotoga	0			-
Kaistella	1.60421			0.00370688919257
Cellulomonas	0			0.0297251403076
Rhodospirillum	0			-
Rheinheimera	0			-
Altererythrobacter	0.518264			1.71604569151e-05
Desulfurobacterium	0			-
Leucobacter	1.22539			0.000181397278234
Emticicia	0			-
Chloracidobacterium	0			-
Synechocystis	1.20991			-
Spiribacter	0			-
Desulfovibrio	2.51024			0.000111233785355
Niastella	0			-
Tamlana	0			-
Candidatus_Symbiobacter	0			-
Vogesella	0.263979			2.51790864733e-05
Caproiciproducens	0.716281			-
Cloacibacterium	0.660522			-
Sanguibacter	0			-
Balneola	0			-
Tsuneonella	0.151668			0.00211903811444
Tepidimonas	0			-
Janibacter	0.609393			2.10185280678e-05
Marinagarivorans	0			-
Viridibacillus	0			-
Romboutsia	4.23995	HP	3.91268	0.0130714041162
Pseudorhizobium	0			-
Aquicella	0			-
Catenulispora	0			-
Gottschalkia	0			-
Alloalcanivorax	0			-
Ochrobactrum	0.768613			-
Liquorilactobacillus	0.0389969374957			0.0134720246319
Sinimarinibacterium	0			-
Citricoccus	0			-
Gluconacetobacter	0			-
Dermatophilus	0			-
Schlegelella	0			-
Raineyella	0			-
Prosthecochloris	0			-
Rickettsia	0.146016			-
Blastochloris	0			-
Vitreoscilla	0			-
Rubrivivax	0			-
Comamonas	3.54556			-
Morganella	0.857696			0.0333574857896
Urechidicola	0			-
Dyella	0			-
Collimonas	0			-
Moraxella	1.23814			0.00429906237944
Aminomonas	0			-
Dysosmobacter	3.04588			-
Candidatus_Midichloria	0.0655853989768			-
Pseudoleptotrichia	0			-
Urbifossiella	0			-
Martelella	0.0552946274128			-
Luteimonas	0			0.0297251403076
Aquabacterium	1.503			0.00134175434643
Coprococcus	4.18948	HP	3.38897	0.0141820035116
Devriesea	0			-
Adhaeribacter	0			-
Xiamenia	0			-
Parabacteroides	4.30353	CP	3.57137	0.00372781192456
Ruania	0			-
Legionella	0			-
Enterococcus	3.43448			-
Marinovum	0			-
Brachymonas	0			-
Hymenobacter	0			-
Candidatus_Hamiltonella	0			-
Cnuibacter	0			-
Petrimonas	1.97343			-
Pseudooceanicola	0			-
Candidatus_Accumulibacter	0.456588			-
Pectobacterium	0.0424464999911			0.00688715791667
Thioalkalivibrio	0			0.00236553708974
Pediococcus	1.45479			0.00145208473629
Hyphomicrobium	0			0.00664269722348
Synechococcus	0			-
Bacteroides	4.91831	CP	4.23477	0.000612806501414
Thomasclavelia	2.78517			-
Paludibacterium	0			-
Thermobaculum	0			-
Paucibacter	0			-
Aestuariibacter	0			-
Georgenia	0			-
Sodalis	0			-
Nitrosospira	0			-
Caproicibacter	0			0.00138851296763
Iamia	0			2.51790864733e-05
Tetragenococcus	0			-
Frederiksenia	0			-
Levilactobacillus	1.76178			3.43418538513e-08
Actinocatenispora	0			-
Paucimonas	0			-
Salipiger	0			-
Porphyrobacter	0.738413			3.01810545659e-05
Verrucomicrobium	0			-
Shimwellia	0			-
Maribacter	0			-
Allosaccharopolyspora	0			-
Cellulosilyticum	0.151121			0.0480084721716
Pseudaminobacter	0			-
Defluviicoccus	0			-
Belliella	0			-
Arcticibacterium	0			-
Pelomonas	0			-
Advenella	0			-
Synergistes	0			-
Enterorhabdus	0			-
Mesobacillus	0			-
Grimontia	0			-
Saccharomonospora	0			0.00664269722348
Thermomonospora	0			-
Rhodobaca	0			-
Caldanaerobacter	0			-
Thiodictyon	0			-
Adlercreutzia	3.08852			-
Caulobacter	0.492021			0.0066850246693
Aminipila	0			-
Tumebacillus	0			-
Alicycliphilus	1.31198			-
Kosakonia	0.0138618861247			-
Corallococcus	0			-
Xanthobacter	1.3969			8.25219252597e-10
Geminocystis	0			-
Salinicoccus	0			0.0486447527367
Croceibacter	0			-
Desulfonema	0			-
Eggerthella	2.49408	HP	2.07316	0.00744021535181
Oceanimonas	0			-
Lelliottia	0			-
Pimelobacter	0			-
Sediminibacillus	0			-
Slackia	0			0.00307537251424
Celeribacter	0.238107			-
Kinneretia	0.179277			-
Actinobacillus	0			-
Egicoccus	0			0.0181266459804
Chromohalobacter	0			-
Pedobacter	0			-
Chlorobium	0			-
Faecalibacter	0			-
Candidatus_Azobacteroides	0			-
Changpingibacter	0			-
Candidatus_Nucleicultrix	0			-
Granulibacter	0			-
Usitatibacter	0			-
Anaerobacillus	0			-
Escherichia	4.07836			-
Aurantiacibacter	0			-
Pseudescherichia	0			-
Metamycoplasma	0			0.0486447527367
Microlunatus	0			0.0134720246319
Histophilus	0			-
Oceanisphaera	0			-
Lactococcus	2.78387	HP	2.4203	1.60112778863e-06
Candidatus_Sulfidibacterium	0			-
Peptococcus	0			-
Fuscovulum	0			-
Listeria	0.331951			0.0103025
Caldilinea	0			-
Solimonas	0			-
Lutibacter	0			-
Frondihabitans	0			-
Leuconostoc	2.54292	HP	2.21189	1.08899442889e-10
Azorhizobium	0			-
Nitrosococcus	0			-
Carboxydocella	0			-
Tomitella	0			-
Chitinimonas	0			-
Prauserella	0			-
Lichenicola	0			-
Psychromonas	0			-
Rothia	2.86566	HP	2.34844	4.93884515584e-05
Halioglobus	0			-
Fermentimonas	0			-
Paraflavitalea	0			-
Paraliobacillus	0			-
Planktomarina	0			-
Leclercia	0.414188			0.0107964688114
Ilumatobacter	0			-
Peptoniphilus	0.527897			-
Desulfuromonas	0			-
Phyllobacterium	0			-
Acidaminococcus	2.71667			-
Malaciobacter	0			0.00664269722348
Ezakiella	0			0.0274646500741
Photobacterium	0			-
Odoribacter	3.65873			-
Plesiomonas	0			-
Candidatus_Phytoplasma	0			-
Falsihalocynthiibacter	0			-
Thermanaerovibrio	0			-
Anaerobutyricum	3.83722	HP	3.2858	0.000262513780648
Agarivorans	0			-
Amedibacterium	2.54031	CP	2.08964	0.0227603853081
Kiritimatiella	0			-
Hypericibacter	0			-
Chitinibacter	0			-
Halopseudomonas	0			-
Alteromonas	0			-
Oligella	0.203204			-
Cytophaga	0			-
Cobetia	0			-
Methylovirgula	0			-
Symmachiella	0			-
Croceicoccus	1.31402			3.95147434539e-05
Methylomusa	0			-
Parasphingopyxis	0			-
Neisseria	1.75856			-
Mycoavidus	0			-
Beutenbergia	0			-
Gemella	2.48031			-
Tannerella	0.212897			-
Weissella	2.2021			0.0105861468005
Allochromatium	0			-
Fluviispira	0			-
Pauljensenia	1.35433			5.81415126875e-09
Jonesia	0			-
Raoultibacter	0			-
Gloeothece	0			-
Aminobacter	0			0.000812477332847
Priestia	0.923946			0.0138681379687
Sandaracinobacteroides	0			-
Thermomonas	0			-
Octadecabacter	0			-
Desulfatibacillum	0			-
Simplicispira	0			-
Herbaspirillum	1.02005			5.26052779327e-08
Gemmata	0			-
Stutzerimonas	0.491221			3.93568500221e-05
Mergibacter	0			-
Thauera	1.57542			-
Beggiatoa	0			-
Phenylobacterium	0			0.0297251403076
Limihaloglobus	0			-
Skermanella	0			0.0297251403076
Turneriella	0			-
Pseudochrobactrum	0.172956			-
Candidatus_Pelagibacter	0			-
Porphyromonas	2.09362			-
Atopobium	0.887465			0.0153122571022
Pragia	0			-
Gluconobacter	0			-
Flaviflexus	0			-
Tardibacter	0.627636			-
Rossellomorea	0			-
Faecalicatena	2.54489			-
Propionibacterium	1.75857			4.08931658692e-07
Agrobacterium	0.770027			0.0134043251238
Rufibacter	0			-
Propioniciclava	0.318904			-
Parvibaculum	0			0.0486447527367
Pacificitalea	0			-
Uruburuella	0			-
Coprobacillus	0.343351			-
Deinococcus	0			-
Solibaculum	1.42755			-
Candidatus_Nanosynbacter	0			-
Labrenzia	0.966375			0.0110059597657
Candidatus_Nitrosymbiomonas	0			-
Xenophilus	0			-
Zoogloea	0			-
Helcococcus	0			-
Catenovulum	0			-
Magnetococcus	0			-
Peptostreptococcus	0			-
Pleomorphomonas	0			-
Symbiobacterium	0			-
Chromobacterium	0			-
Xylella	0			-
Tepidiforma	0			-
Marixanthomonas	0			-
Lacimicrobium	0			-
Kineococcus	0			-
Desulforamulus	0			-
Secundilactobacillus	0			0.00731211132451
Duncaniella	1.36667			-
Thermochromatium	0			-
Keratinibaculum	0			-
Weeksella	0			-
Colwellia	0			-
Candidatus_Syntrophocurvum	0			-
Vagococcus	0			-
Roseicitreum	0			-
Negativicoccus	0			0.00641493696228
Prevotella	5.68758			-
Geobacillus	1.50635			2.55297754657e-07
Methyloceanibacter	0			-
Companilactobacillus	0.321815			0.0193052902853
Micropruina	0.0117540230171			0.0248013937448
Snodgrassella	0			-
Facklamia	0			-
Pusillibacter	2.28693			-
Geovibrio	0			-
Robinsoniella	0			-
Macrococcus	0.447051			-
Caenibius	0.500973			-
Megalodesulfovibrio	0			-
Pseudosulfitobacter	0.322636			-
Dinoroseobacter	0			-
Scandinavium	0			-
Planomicrobium	0			-
Peptoclostridium	0			-
Caldimonas	0			-
Janthinobacterium	0			-
Sterolibacterium	0			-
Paeniglutamicibacter	0			-
Enterobacter	3.75029	CP	3.44916	0.000750006045127
Criibacterium	0			-
Enterovibrio	0			-
Phascolarctobacterium	4.03771			-
Muribaculum	1.68017			-
Nissabacter	0			-
Trichlorobacter	0			-
Ahniella	0			-
Thermobacillus	0			0.00398037332976
Leifsonia	1.38532			0.0486447527367
Dorea	2.02646			0.000530561223767
Paralcaligenes	0			-
Methylobacterium	1.94033			1.54844628695e-12
Granulicella	0			-
Kozakia	0			-
Jiangella	0			-
Alkalihalobacillus	0			8.41864639256e-05
Alloactinosynnema	0			-
Ruminococcus	3.79562	HP	3.17052	0.00184295559516
Caldichromatium	0			-
Simiaoa	4.01396			-
Longibaculum	3.14436			-
Vescimonas	3.23122			-
Haematospirillum	0			-
Aeoliella	0			-
Methylocella	0			-
Ahrensia	0			-
Edaphobacter	0			-
Alloacidobacterium	0			-
Francisella	0			-
Frigidibacter	0			-
Hydrogenobacter	0			-
Suicoccus	0			-
Thalassobius	0			-
Tistrella	0			-
Stella	0			-
Silicimonas	0			-
Hungatella	1.12422			-
Psychroflexus	0			-
Mesosutterella	0			0.00862333499002
Paraprevotella	3.26429			-
Mucinivorans	0			-
Chthonomonas	0			-
Phocaeicola	4.99153	CP	4.49237	3.61570237062e-08
Acetobacter	0			0.000468910651066
Tolumonas	0			-
Candidatus_Arthromitus	0			-
Pseudoduganella	0			-
Candidatus_Mycosynbacter	0			-
Conchiformibius	0			-
Azospirillum	0			-
Devosia	0			-
Murimonas	0			-
Candidatus_Formimonas	0			-
Apilactobacillus	0			-
Thiomargarita	0			-
Jinshanibacter	0			-
Pseudomonas	2.56123	HP	2.1444	0.0270455403727
Taylorella	0			-
Microcella	0			-
Scytonema	0			-
Candidatus_Cardinium	0			-
Streptosporangium	0			-
Ectothiorhodospira	0			-
Acetobacterium	0			-
Desulfolutivibrio	0			-
Dysgonomonas	0			-
Methylibium	0			0.00398037332976
Geosporobacter	0			-
Maribellus	0			-
Mitsuaria	0			-
Lacticaseibacillus	2.74002	HP	2.42442	8.37835532193e-06
Aequorivita	0			-
Lawsonia	0.256179			-
Carnobacterium	0.728926			5.77036059685e-06
Methylotuvimicrobium	0			-
Alloprevotella	0			-
Pelosinus	0			0.0181266459804
Curvibacter	0			-
Aquihabitans	0			-
Acetilactobacillus	0			-
Kyrpidia	0			-
Xanthomonas	0.406134			-
Cronobacter	1.28574			0.00361100706562
Lacibacter	0			-
Desulfoglaeba	0			-
Salegentibacter	0			-
Candidatus_Amoebophilus	0			-
Sporolactobacillus	0			-
Roseateles	0			-
Tepidanaerobacter	0			-
Sulfurimonas	0			-
Sulfuriferula	0			-
Collinsella	4.05353	HP	3.37167	0.00263510670053
Basfia	0			-
Aerosticca	0			0.0110059597657
Oceanithermus	0			-
Geotalea	0			-
Aquabacter	0			-
Caminibacter	0			-
Niallia	0			-
Pyxidicoccus	0			-
Desulfosediminicola	0			-
Ciceribacter	0.510683			-
Sulfurifustis	0			-
Tyzzerella	0.0665524453707			0.0356331938891
Pseudidiomarina	0			-
Elizabethkingia	0.615804			0.0239677414343
Paeniclostridium	1.99514			0.00824249607226
Gabonibacter	0			-
Simulacricoccus	0			-
Parasphingorhabdus	0			-
Glycocaulis	0			-
Lichenihabitans	0			-
Sphingobium	2.26643			1.57358522339e-11
Candidatus_Nitrosacidococcus	0			-
Mobiluncus	0			0.0184131746916
Kluyvera	1.59341			-
Tepiditoga	0			-
Chlorobaculum	0			-
Roseiflexus	0			-
Arachnia	1.5982			2.35345375873e-06
Jeotgalibacillus	0			-
Shigella	0.923726			-
Vibrio	2.22399			0.00181052957535
Weizmannia	0.190021			0.00145899549446
Fictibacillus	0			-
Ilyobacter	0			-
Cupriavidus	2.46303	CP	2.17434	8.7368125563e-05
Wansuia	1.73471			-
Haemophilus	3.5958			-
Pirellula	0			-
Komagataeibacter	1.20226			-
Luteolibacter	0			-
Litorilituus	0			-
Catenibacillus	0			-
Pseudocnuella	0			-
Blastomonas	0			0.0486447527367
Dyadobacter	0			-
Megamonas	4.58864			-
Hoylesella	2.19507			0.00030525188588
Azospira	0			-
Yangia	0			-
Jilunia	0			0.0413296886973
Micromonospora	0			-
Catonella	0			-
Brachyspira	0.607131			-
Desulfococcus	0			-
Occultella	0			-
Petrocella	0			-
Serpentinicella	0			-
Oscillatoria	0			-
Mailhella	0			-
Wujia	3.97414			-
Thiocystis	0			-
Salinivirga	0			-
Hoeflea	0			-
Desulfobacterium	0			-
Anaerobiospirillum	0			-
Paraneptunicella	0			-
Labilibaculum	0			-
Breoghania	0			-
Brenneria	0			-
Cutibacterium	2.14614			4.87966179065e-09
Euzebyella	0			-
Ralstonia	1.80234			1.23301907711e-06
Alcanivorax	0			0.0181266459804
Moorena	0			-
Cognaticolwellia	0			-
Bilophila	1.16329			0.000359352940128
Fretibacterium	0.370225			0.0268216600651
Melissococcus	0			-
Metakosakonia	0			-
Paradevosia	0			-
Sneathia	0			-
Tenuifilum	0			-
Panacibacter	0			-
Hyphobacterium	0			-
Haematobacter	0.242862			-
Longicatena	2.17932			-
Chenggangzhangella	0			-
Singulisphaera	0			-
Fibrella	0			-
Pseudothauera	0.635264			-
Methylococcus	0			-
Sutcliffiella	0			-
Pseudorhodobacter	0.176653			-
Paracoccus	1.29241			6.63175284515e-07
Sphaerobacter	0			-
Luteimicrobium	0			-
Amniculibacterium	0			-
Aquibium	0			-
Brucella	1.59537			-
Pukyongiella	0			-
Pelodictyon	0			-
Massilia	0.13209			-
Falsirhodobacter	0			-
Miniimonas	0			-
Sporosarcina	0			-
Actinoalloteichus	0			-
Methylophaga	0			-
Buttiauxella	0			-
Mannheimia	0.0733824855823			-
Lonsdalea	0			-
Idiomarina	0			-
Blastococcus	0.0643145397165			1.34965198665e-05
Lacipirellula	0			-
Erysipelothrix	0			-
Psychrobacillus	0			-
Iocasia	0			-
Salimicrobium	0			-
Hwangdonia	0			-
Thalassolituus	0			-

## Sheet: Fig2E lefse.LDA
Genus	LDA value	Group	adjusted p-value	p-value
Methylobacillus	0			-
Cloacibacillus	2.84663	CP	2.68349	1.92972109165e-06
Gloeocapsa	0			-
Herminiimonas	0			0.0082058905572
Aggregatibacter	1.53684			-
Rugosibacter	0			-
Arcanobacterium	0			-
Anaerofustis	0			-
Flintibacter	2.15629			-
Mitsuokella	0.0557353287652			-
Rhodoluna	0			-
Novibacillus	0			6.24677674093e-07
Sulfuricaulis	0			-
Thermostichus	0			-
Intestinimonas	2.73331	HP	2.14209	0.0337214887651
Brochothrix	0			0.0283806866718
Afipia	1.90438			9.88929907341e-14
Terribacillus	0			0.00400229623798
Solibacillus	0			0.000606422474525
Thiomonas	0			-
Ruegeria	0.144423			0.0164388133219
Amylolactobacillus	0			0.000501001371447
Caproicibacterium	0			-
Rummeliibacillus	0			-
Akkermansia	3.8779			-
Pseudoxanthomonas	1.14345			0.000106412473759
Parvimonas	2.35059	CP	2.14426	0.00277854873985
Sedimentibacter	0			-
Pelolinea	0			-
Flavobacterium	1.99798			0.00472708681511
Klebsiella	4.17824	CP	3.76455	6.3677600932e-07
Zymobacter	0			-
Mesorhizobium	2.17711			0.0259931991109
Ferribacterium	0			0.0082058905572
Caldalkalibacillus	0			-
Candidatus_Viadribacter	0			-
Terrisporobacter	1.924			3.93629016555e-06
Labilithrix	0			0.0312905326392
Aquella	0			-
Roseococcus	0			-
Arsenicicoccus	0			0.0082058905572
Musicola	0			-
Marisediminicola	0			-
Pradoshia	0			-
Thermincola	0			-
Lacrimispora	2.85767	HP	2.19477	0.0168739033167
Skermania	0			0.0148227516617
Megasphaera	2.91723			-
Nocardioides	1.32078			4.6648707611e-11
Peptacetobacter	2.19285			1.17803334088e-08
Herbinix	0			-
Brevefilum	0			-
Tissierella	0			-
Neotabrizicola	0			-
Pedomicrobium	0			-
Gordonia	0.981869			2.07178787261e-08
Salaquimonas	0			0.0312905326392
Stappia	0			-
Brachybacterium	0.911775			0.000223822152847
Baekduia	0			0.0312905326392
Luteibacter	0			0.000606422474525
Periweissella	0			-
Streptacidiphilus	0			-
Cellulosimicrobium	0			-
Murdochiella	0.677193			0.000702106176212
Dictyoglomus	0			-
Pseudohalocynthiibacter	0			-
Gryllotalpicola	0			0.0312905326392
Acidilutibacter	0			-
Pectinatus	0			-
Falsochrobactrum	0			-
Ktedonobacter	0			-
Arachidicoccus	0			-
Mucilaginibacter	0			-
Hahella	0			-
Spirosoma	0			0.0148227516617
Conexibacter	0			-
Bogoriella	0			-
Kingella	0			-
Oricola	0			-
Duganella	0			-
Cellulophaga	0			-
Paraurantiacibacter	0			-
Euzebya	0			0.0082058905572
Nitrospira	0			0.00121683731563
Jeotgalicoccus	1.86979			0.000383891828944
Frateuria	0			0.0082058905572
Stenotrophomonas	2.2312			0.00325384
Turicimonas	1.36002			-
Yokenella	0			-
Acidobacterium	0			0.0312905326392
Candidatus_Babela	0			-
Dialister	3.45363			-
Candidatus_Methylospira	0			-
Moorella	0			-
Chroococcidiopsis	0			0.0330311425946
Amycolatopsis	0			0.0285214372854
Ferrovum	0			-
Thermosynechococcus	0			-
Coriobacterium	0			-
Oceanobacillus	0			0.000465527459462
Franconibacter	0			-
Roseivivax	0			-
Sporomusa	0			0.0152017080354
Polymorphobacter	0			-
Salinivibrio	1.39011			-
Polycladomyces	0			-
Alistipes	4.39308	HP	3.79845	0.00134684016176
Kordia	0			-
Permianibacter	0			-
Flavisolibacter	0			-
Catenibacterium	3.67393	HP	3.31944	8.77791609383e-09
Lawsonibacter	0			-
Aeromicrobium	0			0.0455513322804
Actinoallomurus	0			-
Radiobacillus	0			0.0312905326392
Prevotellamassilia	2.96882			-
Prescottella	0			0.0082058905572
Desulfosarcina	0			0.0258565798507
Simonsiella	0			0.0363165236284
Niabella	0			-
Glaciecola	0			-
Pontibacter	0			-
Marinobacter	0.0366972373663			-
Roseobacter	0			0.0312905326392
Woeseia	0			0.000606422474525
Tenacibaculum	0			-
Methylophilus	0			-
Sorangium	0			-
Thalassotalea	0			-
Peterkaempfera	0			-
Pseudobacter	0			-
Denitrificimonas	0			-
Dactylosporangium	0			-
Psychrobacter	3.39338	HP	3.0739	0.000221644539882
Tatlockia	0			-
Nosocomiicoccus	0			-
Aliarcobacter	0.961571			-
Jeotgalibaca	1.39221			2.25062245088e-05
Candidatus_Xiphinematobacter	0			0.000166682217902
Parascardovia	0.803105			0.00466116930582
Oleispira	0			-
Gudongella	0			-
Geitlerinema	0			-
Campylobacter	2.78679	HP	2.0047	0.0486435263308
Candidatus_Moranella	0			-
Rubrobacter	0			0.000373444702939
Draconibacterium	0			0.0312905326392
Bartonella	0			-
Pseudopuniceibacterium	0			-
Variibacter	0			-
Treponema	1.16423			-
Abyssicoccus	0.4876			-
Fastidiosipila	0.589298			-
Robiginitalea	0			-
Ferrovibrio	0.301057			0.000606422474525
Rhodothermus	0			-
Candidatus_Pseudothioglobus	0			0.0312905326392
Shewanella	0.766429			0.0206490590767
Roseomonas	0.411924			0.00302939660269
Rhodobacter	0			-
Alienimonas	0			-
Subtercola	0			-
Candidatus_Megaira	0			-
Paraburkholderia	0			-
Chryseolinea	0			0.0312905326392
Acidimicrobium	0			-
Qiania	1.18178			-
Muricauda	0			-
Geoalkalibacter	0			-
Tichowtungia	0			-
Ferriphaselus	0			-
Leminorella	0			-
Hartmannibacter	0			-
Cardiobacterium	0.299912			-
Mixta	0			-
Kocuria	1.82499			2.22551433902e-10
Ndongobacter	0			3.68647742672e-07
Chloroflexus	0			-
Pseudobutyrivibrio	0.706888			-
Candidatus_Methylopumilus	0			-
Acetohalobium	0			-
Cylindrospermum	0			-
Aequoribacter	0			0.0312905326392
Actinotignum	0			-
Mameliella	0			-
Hydrogenibacillus	0			-
Ancylobacter	0			0.00221653522502
Verminephrobacter	0			-
Intestinibacter	0.619684			0.00610670489575
Sinomicrobium	0			-
Sulfurimicrobium	0			-
Allosphingosinicella	0			-
Dietzia	1.67216			1.66782992479e-13
Pseudactinotalea	0			0.0312905326392
Hapalosiphon	0			-
Candidatus_Saccharimonas	0.53144			-
Zhongshania	0			-
Atlantibacter	0.740971			-
Staphylococcus	3.75606	HP	3.51568	0.0141311206505
Rosistilla	0			-
Parasedimentitalea	0			-
Leptospirillum	0			-
Gallionella	0			-
Helicobacter	0.952335			0.00562111719909
Pelagovum	0			-
Ramlibacter	0			0.00389742286606
Epidermidibacterium	0			-
Blautia	4.10471			-
Thalassospira	0			-
Luteithermobacter	0			-
Fluviibacter	0			-
Bibersteinia	0			-
Tabrizicola	0			0.000448002437179
Allokutzneria	0			-
Arenimonas	0			0.0082058905572
Sphingosinithalassobacter	0			2.9976100818e-05
Aeribacillus	0			0.000121167671429
Pikeienuella	0			-
Jonquetella	0			-
Tessaracoccus	1.12312			1.04889107964e-05
Nocardia	0			0.00112785453914
Rouxiella	0			-
Eggerthia	0			-
Pseudolabrys	0			0.00221653522502
Rhodanobacter	0			-
Burkholderia	0.681431			6.96264503447e-06
Desulfoscipio	0			-
Pasteurella	0.619741			-
Bosea	1.44651			1.71506814053e-08
Myroides	0.869037			-
Planctopirus	0			-
Aestuarium	0			0.000606422474525
Sphaerotilus	0			3.21489525532e-06
Brevundimonas	2.6748	HP	2.39144	2.51427847067e-07
Kutzneria	0			-
Rhodopseudomonas	0.376998			3.87883210806e-20
Candidatus_Karelsulcia	0			-
Sarcina	2.93365	HP	2.70814	1.4075117635e-07
Cycloclasticus	0			-
Brevibacterium	1.25113			0.000826621122194
Parashewanella	0			-
Limosilactobacillus	3.46182	CP	3.10917	1.85363148602e-05
Sulfobacillus	0			-
Methylomonas	0			0.0082058905572
Scardovia	0.554283			0.0399417
Alkalihalophilus	0			-
Actibacterium	0			0.0140897335778
Prochlorococcus	0			-
Halotalea	0			-
Marinilactibacillus	0			-
Yimella	0			-
Spartinivicinus	0			-
Microterricola	0			-
Aquincola	0			0.00221653522502
Pelistega	0			-
Desulfotomaculum	0			-
Desulfoluna	0			-
Neobacillus	0.525513			4.6342440987e-05
Christensenella	2.18028			-
Nibribacter	0			-
Oscillibacter	3.10558			-
Filifactor	0.607322			-
Micavibrio	0			0.00221653522502
Pelagicoccus	0			-
Candidatus_Actinomarina	0			-
Terrabacter	0			-
Neptunomonas	0			-
Faecalibaculum	0.981859			4.48714799996e-07
Thermoflavifilum	0			-
Lentzea	0			0.0312905326392
Methylotenera	0			-
Virgibacillus	0			0.000166682217902
Parageobacillus	0			0.000525291577431
Roseibium	2.07925			0.000833542402422
Roseovarius	0			-
Gemmatimonas	0			-
Paraoerskovia	0			-
Anaerotruncus	0			-
Fusobacterium	4.06214	CP	3.71517	2.98051881088e-05
Methylovorus	0			-
Dehalococcoides	0			-
Gramella	0			0.0490306971323
Crassaminicella	0			-
Variovorax	0.799803			4.8310288855e-10
Profundibacter	0			-
Salmonella	3.50758			-
Pseudazoarcus	0			-
Borrelia	0			-
Aquiflexum	0			-
Nanchangia	0			-
Acetoanaerobium	0			0.00457725153241
Asticcacaulis	0			1.26261694837e-10
Rhodoferax	0			0.00112625
Mucisphaera	0			-
Acholeplasma	0			0.0082058905572
Pseudolysobacter	0			-
Acidiphilium	1.6902			-
Chryseoglobus	0			0.0144604
Tautonia	0			-
Flammeovirga	0			-
Dehalobacter	0			-
Natranaerobius	0			-
Stieleria	0			0.0082058905572
Limnohabitans	0			-
Thermomicrobium	0			-
Swingsia	0			0.0312905326392
Caldicellulosiruptor	0			-
Roseimicrobium	0			-
Nostoc	0.204001			-
Laceyella	0			-
Friedmanniella	0			0.00115744607235
Butyricimonas	3.44121			-
Faecalibacterium	4.91572			-
Marinitoga	0			-
Tsukamurella	0.908419			0.0232004378096
Metabacillus	0			0.0234475
Pedococcus	0			-
Syntrophus	0			-
Pandoraea	0.0707585959272			-
Syntrophotalea	0			-
Providencia	1.17354			-
Tropheryma	0.70172			-
Mammaliicoccus	0.395595			-
Anoxybacillus	1.07987			4.62592218485e-07
Haliscomenobacter	0			0.0455513322804
Arabiibacter	0			-
Ktedonosporobacter	0			-
Glaesserella	0			-
Achromobacter	1.68196			-
Meiothermus	0			-
Kushneria	0			-
Subdoligranulum	0			-
Pluralibacter	0.820448			0.0166914307611
Pseudoclostridium	0.726262			0.0076863185972
Desulfobacter	0			-
Dokdonia	0			-
Rhizobacter	0			0.00129038788565
Thermoanaerobacterium	0			0.0460881688755
Marinobacterium	0			0.0144521447301
Alishewanella	0			-
Olivibacter	0			0.00461732253704
Sediminispirochaeta	0			-
Caballeronia	0			-
Marmoricola	0			-
Fluoribacter	0			-
Pseudarthrobacter	0			6.63439968258e-06
Marivivens	0			0.0312905326392
Bremerella	0			-
Boseongicola	0			-
Halalkalibacterium__ex_Joshi_et_al__2022_	0			0.0340454689459
Saccharobesus	0			-
Kroppenstedtia	0			-
Natronoglycomyces	0			-
Polaromonas	0			-
Simiduia	0			-
Alkalilimnicola	0			-
Pusillimonas	3.4341	HP	3.11763	0.00148155990052
Massilimicrobiota	0			-
Pirellulimonas	0			-
Eubacterium	3.05886			-
Desulfotalea	0			-
Liberibacter	0			0.0140908135019
Oceanihabitans	0			-
Rhodocytophaga	0			-
Leptolyngbya	0			-
Acidipropionibacterium	0			0.0209816403944
Desulfobulbus	0			0.0199095503347
Borreliella	0			-
Furfurilactobacillus	1.01661			1.39750551583e-07
Desulfomonile	0			-
Bdellovibrio	0			0.00389742286606
Paenalkalicoccus	0			-
Globicatella	0			-
Planctomyces	0			0.0137353665855
Mogibacterium	1.80017			3.97607923657e-07
Bordetella	0.272797			-
Thermosulfidibacter	0			-
Candidatus_Portiera	0			-
Wenyingzhuangia	0			-
Gracilibacillus	0			-
Drancourtella	0			-
Aneurinibacillus	0			-
Sulfurospirillum	0			0.0082058905572
Saccharothrix	0			0.00389742286606
Pseudodesulfovibrio	0			-
Turicibacter	3.12062	HP	2.64077	0.000891094617495
Anaerocolumna	0			-
Gephyromycinifex	0			-
Lysinibacillus	0			0.00546840708069
Nitrincola	0			-
Runella	0			0.0483330264076
Butyricicoccus	1.47549			-
Venatorbacter	0			-
Austwickia	0			-
Acidiferrobacter	0			-
Lachnoanaerobaculum	0.379364			-
Raoultella	1.64763			-
Symbiopectobacterium	0			-
Aquisphaera	0			-
Bulleidia	0.682356			0.0099866114996
Gibbsiella	0			-
Sedimentisphaera	0			-
Agrococcus	0			0.000381149996346
Nevskia	0			0.0312905326392
Atribacter	0			-
Candidatus_Sumerlaea	0			-
Lederbergia	0			-
Arthrospira	0			-
Salicibibacter	0			-
Anaerostipes	3.92582			-
Syntrophobotulus	0			-
Serinicoccus	0.316519			5.97605688135e-07
Oceanidesulfovibrio	0			-
Streptococcus	4.14023	HP	3.39156	0.0494672932493
Syntrophothermus	0			-
Yersinia	0.512623			-
Schnuerera	0			0.0490306971323
Isoptericola	0			0.0312905326392
Neorhizobium	0			1.25559374699e-05
Enorma	0			-
Arsenophonus	0			-
Entomomonas	0			-
Starkeya	0			-
Ruthenibacterium	3.32047			-
Humisphaera	0			-
Rhodococcus	1.58147			8.01874747238e-10
Gemmatirosa	0			0.0312905326392
Thioflavicoccus	0			-
Myxococcus	0			-
Psychroserpens	0			-
Zunongwangia	0			-
Rhizorhabdus	1.78429			6.33102855078e-14
Saccharospirillum	0			-
Salinibacter	0			-
Psychromicrobium	0			0.000606422474525
Auritidibacter	0			0.0137353665855
Mahella	0			-
Diaphorobacter	1.19729			-
Pigmentiphaga	0			4.58145463714e-05
Thermaerobacter	0			0.0312905326392
Spirochaeta	0			-
Thermoanaerobacter	0			-
Kribbella	0			-
Schaalia	2.57351			1.17951105257e-08
Anaeromyxobacter	0			-
Melaminivora	0.433321			-
Geodermatophilus	0.0527558194076			6.21255300885e-08
Algoriphagus	0			-
Vallitalea	0			-
Fervidobacterium	0			-
Candidatus_Phaeomarinobacter	0			-
Sulfuriflexus	0			-
Hankyongella	0			0.0431310144422
Cyclonatronum	0			-
Geobacter	0			-
Galbibacter	0			-
Shinella	1.1672			0.00631526201413
Sulfuricurvum	0			-
Pseudoclavibacter	0.134305			-
Amphibacillus	0			0.00389742286606
Ruminobacter	0			-
Wolinella	0			-
Ottowia	0			-
Inhella	0			-
Kerstersia	0			-
Parachlamydia	0			0.0312905326392
Tractidigestivibacter	0.312114			-
Ewingella	0			-
Pararhodospirillum	0			0.0312905326392
Cystobacter	0			0.0312905326392
Beduini	0			-
Micrococcus	1.33086			0.000570923654524
Riemerella	0.203899			-
Thiobacillus	0			0.00221653522502
Biomaibacter	0			-
Laribacter	0			-
Salinibacterium	0			0.000166682217902
Pelobacter	0			-
Alkalitalea	0			-
Selenomonas	0.686272			0.000326833011176
Pulveribacter	0			-
Hoyosella	0			4.58145463714e-05
Celerinatantimonas	0			-
Plantibacter	0.205164			1.69531662963e-16
Antarctobacter	0			-
Methylomicrobium	0			-
Mycobacteroides	0.364954			0.0137890218636
Nonlabens	0			-
Hydrogenophaga	0.33078			0.000273422891689
Thiothrix	0			0.0082058905572
Heliomicrobium	0			-
Thiomicrorhabdus	0			-
Winogradskyella	0			0.0312905326392
Steroidobacter	0			0.0137353665855
Candidatus_Nitrotoga	0			-
Dickeya	0.301813			-
Ammonifex	0			-
Chitinophaga	0			-
Mycetocola	0			-
Chlamydia	0			-
Leptothrix	0			-
Marinicauda	0			-
Curtobacterium	1.93856			2.73251821571e-05
Zobellia	0			-
Mumia	0			-
Cyclobacterium	0			-
Terriglobus	0			-
Aerococcus	1.29921			0.00682103032352
Roseburia	4.46591			-
Halomonas	2.0932			0.000596938317762
Parazoarcus	0			-
Azoarcus	0			-
Aeromonas	1.54136			-
Rathayibacter	0			0.00400229623798
Rickettsiella	0			-
Mesoflavibacter	0			-
Jejubacter	0			-
Sulfuritortus	0			-
Peribacillus	0			0.000496166000592
Enterocloster	3.86462	CP	3.15102	4.84939293037e-06
Kytococcus	0.291928			0.0207986000752
Haploplasma	0			-
Fannyhessea	1.31412			0.00150706802473
Planktothrix	0			-
Sulfurihydrogenibium	0			0.00221653522502
Niveispirillum	0			-
Frankia	0			-
Qipengyuania	0			0.0122473821959
Paenochrobactrum	0			-
Cereibacter	0			-
Lentilactobacillus	1.70425			5.82386228902e-25
Paroceanicella	0			-
Coprobacter	2.11182			-
Caloranaerobacter	0			-
Filimonas	0			-
Empedobacter	0.892413			-
Methylosinus	0			0.0312905326392
Ornithobacterium	0			-
Rhodoplanes	0			-
Niveibacterium	0			-
Arcobacter	0			0.0149296478055
Formosa	0			-
Candidatus_Solibacter	0			-
Paenibacillus	1.42671			2.75466140797e-06
Erythrobacter	0			0.0333689267513
Xenorhabdus	0			-
Nocardiopsis	0			0.000126233525515
Archangium	0			0.000166682217902
Anaerococcus	1.61874			0.00128124681143
Magnetospirillum	0			-
Pseudoalteromonas	1.87863			2.96727546086e-15
Sphaerospermopsis	0			-
Chelatococcus	0			0.0483330264076
Nitrosomonas	0			-
Minicystis	0			-
Trinickia	0			-
Veillonella	3.97827			-
Aquaspirillum	0			-
Novosphingopyxis	0			-
Victivallis	0			-
Diaminobutyricimonas	0			-
Desulfurispirillum	0			-
Anaerolinea	0			-
Allomeiothermus	0			0.000162983342074
Allocoleopsis	0			0.00221653522502
Oenococcus	0			0.000468652770224
Serpentinimonas	0			-
Parvicella	0			0.0417353884267
Filomicrobium	0			-
Novosphingobium	1.60419			4.10241005268e-10
Microvirgula	0			-
Defluviitoga	0			0.0312905326392
Finegoldia	1.8931			8.13541989724e-05
Frigoriglobus	0			-
Bifidobacterium	4.61899	HP	3.97302	3.82927890654e-07
Alkalicella	0			-
Streptobacillus	0			-
Ruminiclostridium	0			-
Lactonifactor	0			-
Tatumella	0			0.0174836067024
Elusimicrobium	0			0.0312905326392
Lachnoclostridium	3.33449	CP	3.01154	0.00011912303063
Sulfuritalea	0			-
Gilvibacter	0			-
Lawsonella	0.101801			0.00482717580118
Orientia	0			-
Luteitalea	0			-
Phytohabitans	0			-
Desulfitobacterium	0			-
Dolosigranulum	0			3.73457238929e-06
Fructilactobacillus	3.19354	HP	2.84618	4.75607010212e-17
Phnomibacter	0			-
Bacillus	1.77942			0.000520796805484
Saccharopolyspora	0			-
Pantoea	0.708002			0.000108880506189
Sphingopyxis	1.2844			8.4443722283e-08
Piscirickettsia	0			-
Phycicoccus	0			-
Arthrobacter	1.10304			1.48138619644e-08
Blattabacterium	0			-
Zophobihabitans	0			-
Syntrophobacter	0			-
Azotobacter	0			-
Bradyrhizobium	2.95856	HP	2.65586	1.71833391636e-18
Siansivirga	0			-
Aquiluna	0			-
Nesterenkonia	0			0.0312905326392
Aquisalimonas	0			-
Succinivibrio	0.359691			-
Nitratireductor	0			-
Anabaena	0			-
Acidocella	0			-
Wolbachia	0			0.0312905326392
Sphingorhabdus	0			0.000414827025253
Aquirufa	0			-
Sulfurivermis	0			0.0312905326392
Chondrocystis	0			0.0312905326392
Candidatus_Methylomirabilis	0			-
Methylocystis	0			4.58145463714e-05
Sphingobacterium	1.05276			-
Brevibacillus	0.197742			0.0346876064283
Candidatus_Paracaedibacter	0			-
Sphingosinicella	0			0.000606422474525
Microbacterium	2.58381	HP	2.31555	3.71563940514e-14
Aliivibrio	0			0.0137353665855
Acidithiobacillus	0			0.00136841260222
Corynebacterium	2.09544			4.46767633133e-05
Castellaniella	0.0880336735124			-
Trueperella	0.321281			-
Pyruvatibacter	0			-
Humibacter	1.6789			8.043860791e-05
Photorhabdus	0			-
Acidovorax	1.229			0.00162250750226
Thermobifida	0			0.00147688460383
Dongshaea	0			-
Paludibacter	0			0.0312905326392
Plantactinospora	0			-
Microvirga	0			8.96191088928e-07
Persicobacter	0			-
Actinotalea	0			-
Mesomycoplasma	0			0.0109402819357
Streptomyces	1.39844			0.00221218004886
Candidatus_Regiella	0			-
Candidatus_Paracaedimonas	0			-
Bacteriovorax	0			0.0150955
Mediterraneibacter	4.52037	CP	3.81813	0.0436895762308
Zymomonas	0			0.00221653522502
Candidatus_Desulforudis	0			-
Duffyella	0			0.000654097744591
Asaia	0			0.0312905326392
Croceimicrobium	0			-
Clavibacter	1.55124			2.13943279018e-11
Parolsenella	1.14713			0.000209222972225
Rodentibacter	0			-
Culturomica	0			-
Hafnia	1.69954			-
Acetomicrobium	0			-
Modestobacter	0			5.38578240865e-08
Deferrimonas	0			-
Auraticoccus	0			-
Gemmobacter	0			0.000432408224745
Jeongeupia	0			-
Algibacter	0			-
Leptotrichia	1.24412			0.00524878200615
Cyanobium	0			-
Dichelobacter	0			-
Thiocapsa	0			-
Changchengzhania	0			-
Mycoplasmopsis	0			0.0158175796001
Alicyclobacillus	0			0.0264161113837
Chania	0			-
Sinorhizobium	1.18415			0.00156026736717
Avibacterium	0			-
Edwardsiella	0.165349			-
Anabaenopsis	0			-
Protaetiibacter	0			-
Denitrobacterium	0			0.0462278349809
Immundisolibacter	0			-
Novisyntrophococcus	1.44322			-
Aquitalea	0			0.0140897335778
Paenalcaligenes	0			0.00221653522502
Phreatobacter	1.09904			1.7348689743e-06
Frigoribacterium	0			6.26819979255e-06
Halothiobacillus	0			-
Paraclostridium	0.139963			5.42593084074e-06
Malacoplasma	0			-
Cyanobacterium	0			-
Halobacillus	0			-
Glutamicibacter	0.966837			3.3266389291e-05
Zhihengliuella	0			0.00221653522502
Paenarthrobacter	0.233264			1.82628343999e-08
Halothermothrix	0			-
Youhaiella	0			-
Leptospira	0			-
Lapidilactobacillus	0			-
Oleidesulfovibrio	0.0954524625259			-
Desulfosporosinus	0			-
Bombilactobacillus	0			-
Cryobacterium	1.06061			0.000419552461338
Bernardetia	0			-
Dechloromonas	0			0.00421976482242
Indioceanicola	0			-
Kineobactrum	0			-
Fibrobacter	0			-
Ketogulonicigenium	0			-
Fluviicola	0			-
Roseimaritima	0			-
Yoonia	0			-
Paralysiella	0			0.0171119575832
Caldibacillus	0.247885			-
Methylovulum	0			0.0312905326392
Brevirhabdus	0			-
Parasutterella	1.06832			0.00151157348315
Berryella	0.951779			0.00136832531019
Candidatus_Minimicrobia	1.90881			-
Lentihominibacter	0			-
Varibaculum	0			0.0150215459241
Pseudonocardia	0			0.00667434814245
Citrobacter	3.88111	CP	3.64026	0.00908851840597
Peteryoungia	0			-
Savagea	0			-
Rhodomicrobium	0			-
Amedibacillus	0.385309			-
Sulfitobacter	0			0.00670021993919
Waddlia	0			-
Nitrospirillum	0			-
Halobacteroides	0			-
Hydrogenophilus	0			-
Oxalobacter	1.81802			0.00075671438431
Obesumbacterium	0			-
Buchnera	0			0.0374996615474
Gymnodinialimonas	0			-
Polaribacter	0			0.000606422474525
Citromicrobium	0			-
Chordicoccus	0.612437			0.00072534495475
Cruoricaptor	0.241366			0.0102634983906
Candidatus_Phycorickettsia	0			-
Thermophilibacter	0			-
Labrys	0			0.0082058905572
Pseudocitrobacter	0			-
Teredinibacter	0			-
Sandaracinus	0			-
Capnocytophaga	0.520998			0.0198685805234
Catellatospora	0			-
Neomicrococcus	0			0.0010609466132
Cryptobacterium	0.179838			0.000200383434784
Flavonifractor	3.57955	CP	2.82831	0.000389414411497
Rhodovulum	0			-
Marinomonas	0			0.0196124
Planococcus	0.00576006280542			9.85344420849e-06
Flavivirga	0			-
Novacetimonas	0			-
Thermobispora	0			0.000606422474525
Lactiplantibacillus	3.25972	HP	2.99837	2.83160537165e-11
Ketobacter	0			-
Lacunisphaera	0			-
Tardiphaga	0			4.47792694895e-07
Gimesia	0			0.0490306971323
Intestinibaculum	1.11789			0.0183286637543
Bergeyella	0			-
Salinisphaera	0			-
Richelia	0			-
Schleiferilactobacillus	0			1.8853592289e-12
Eikenella	0.891422			-
Agromyces	0			0.00442322747894
Apibacter	0			-
Desulfomicrobium	0			-
Thiopseudomonas	0			0.00134122104451
Antarcticibacterium	0			-
Massilistercora	1.81606			-
Syntrophomonas	0			-
Aquimarina	0			0.0312905326392
Georhizobium	0			0.0140897335778
Mycolicibacterium	1.22548			2.24465254529e-07
Acidihalobacter	0			-
Leisingera	0			-
Nodularia	0			-
Evansella	0			-
Echinicola	0			-
Methylocaldum	0			-
Dermabacter	0.265837			0.00298538263222
Pseudogulbenkiania	0			-
Candidatus_Desulfobacillus	0			0.0478697130008
Sutterella	3.70831	HP	3.36061	0.00203094308514
Oerskovia	0			0.0082058905572
Pannonibacter	0.169798			0.00894639456235
Undibacterium	0			-
Cellvibrio	0			8.46626068393e-10
Metalysinibacillus	0			0.0386983615485
Hathewaya	0			-
Oleiphilus	0			-
Rahnella	0.537627			-
Anaeromicropila	0			-
Thermacetogenium	0			-
Aquisediminimonas	0			-
Aromatoleum	0			0.00400229623798
Ureibacillus	0			0.0158085137276
Actinopolymorpha	0			-
Ureaplasma	0.530097			-
Spiractinospora	0			0.00221653522502
Sphingomonas	2.52875	HP	2.25765	2.02708001251e-21
Mycolicibacter	0			0.0478697130008
Sodaliphilus	1.85184			9.84289607582e-07
Nordella	0			-
Mariniflexile	0			-
Psychrosphaera	0			-
Granulicatella	2.09087			-
Moritella	0			-
Criblamydia	0			0.0312905326392
Lachnospira	3.93517			-
Dehalogenimonas	0			-
Candidatus_Promineofilum	0			-
Cylindrospermopsis	0			-
Lactobacillus	3.37149	CP	2.99453	0.000133767088436
Frischella	0			-
Candidatus_Fonsibacter	0			-
Rhizobium	3.72311	HP	3.36224	0.000108380247933
Mycolicibacillus	0			-
Nitrogeniibacter	0			-
Ornithinimicrobium	0.244015			6.38460089615e-07
Pseudoflavonifractor	0.0657530667565			-
Thermoclostridium	0			-
Thermoactinomyces	0			1.04266845297e-11
Aureliella	0			-
Staphylospora	0			-
Abiotrophia	1.38242			-
Tannockella	0			-
Hyphomonas	0			0.0492914033543
Calothrix	0			-
Effusibacillus	0			-
Chryseobacterium	1.83282			0.0179382216368
Caloramator	0			-
Nakamurella	0			0.0133304095713
Loigolactobacillus	0.395013			2.48866231621e-07
Thiohalobacter	0			-
Delftia	1.48639			0.0057085132563
Pseudobdellovibrio	0			-
Sideroxydans	0			-
Actinomyces	2.79218	HP	2.41861	1.21320151126e-12
Tuwongella	0			-
Faecalibacillus	3.48526			-
Actinomadura	0			-
Candidatus_Brocadia	0			-
Halanaerobium	0			-
Dokdonella	0			-
Sagittula	0			0.0312905326392
Leadbetterella	0.110459			-
Rubinisphaera	0			-
Kitasatospora	0			-
Proteiniphilum	0.341944			-
Faecalicoccus	0			-
Exiguobacterium	0			0.0330819957796
Pelagibacterium	0			0.0082058905572
Ethanoligenens	0.136297			0.0296033656984
Paraglaciecola	0			-
Anatilimnocola	0			-
Polymorphum	0			0.00131508077673
Acetivibrio	0			0.0135013055725
Solidesulfovibrio	0			-
Acinetobacter	3.86326	HP	3.54482	0.0045160134055
Calditerrivibrio	0			-
Lacinutrix	0			-
Alcaligenes	1.07069			0.0187138408281
Pseudanabaena	0			-
Herpetosiphon	0			0.0082058905572
Dermacoccus	0			-
Arenibacter	0			0.0312905326392
Desulfarculus	0			-
Sinomonas	0			-
Ruficoccus	0			-
Gardnerella	1.12492			-
Aurantimicrobium	0			-
Kaistia	0			-
Erwinia	0			0.000218431560697
Denitratisoma	0			-
Beijerinckia	0			0.00221653522502
Tritonibacter	0			-
Lentibacillus	0			-
Tetrasphaera	0			0.0312905326392
Microbulbifer	0			-
Olsenella	2.0842			3.595379988e-05
Aquamicrobium	0			-
Poseidonibacter	0			-
Candidatus_Planktophila	0			0.0490306971323
Phoenicibacter	0.750726			-
Pararhizobium	0			-
Sphaerochaeta	0			-
Limnobacter	0			0.00115573806102
Fischerella	0			-
Alloscardovia	0			4.68910850582e-05
Pistricoccus	0			-
Citrifermentans	0			-
Inquilinus	0			-
Intrasporangium	0			-
Boudabousia	0			-
Cuspidothrix	0			-
Saccharibacillus	0			0.00109583180702
Mangrovivirga	0			-
Pelotomaculum	0			-
Barnesiella	2.10016			-
Miltoncostaea	0			7.0307760189e-08
Maridesulfovibrio	0			-
Magnetospira	0			-
Proteus	2.78264	CP	2.57746	0.0197902583553
Truepera	0			0.0082058905572
Pseudoprevotella	0.197328			-
Cedecea	0			-
Costertonia	0			-
Microcystis	0			-
Ideonella	0.230075			1.90500142282e-05
Agreia	0			-
Constantimarinum	0			-
Candidatus_Cloacimonas	0			-
Clostridium	3.96643			-
Saprospira	0			-
Acidibrevibacterium	0			-
Parafannyhessea	0.0780943784484			0.00554743460776
Acaryochloris	0			-
Isoalcanivorax	0			-
Lancefieldella	1.15952			8.02447918141e-05
Phytobacter	0.193517			-
Spiroplasma	0			-
Butyrivibrio	0.440746			0.0304363433774
Heyndrickxia	0			0.0100233962711
Leptonema	0			-
Stanieria	0			-
Oryzomicrobium	0			-
Croceibacterium	0			0.0478697130008
Quatrionicoccus	0			-
Polynucleobacter	0			-
Latilactobacillus	1.3457			1.32818520276e-13
Actinoplanes	0			0.0082058905572
Thermus	0.0112106958532			1.82764746223e-06
Mageeibacillus	1.07285			0.00406748320589
Clostridioides	2.85714			-
Aureimonas	0.36229			8.95699615067e-05
Orrella	0.267193			2.74958054382e-05
Paucilactobacillus	0			3.52498500117e-10
Kurthia	0			-
Xylophilus	0			-
Kibdelosporangium	0			-
Cytobacillus	0			0.0134810363444
Candidatus_Kuenenia	0			-
Salinicola	0			-
Seonamhaeicola	0			-
Nonomuraea	0			-
Gordonibacter	2.65565	HP	2.10108	7.89620519033e-05
Actinomarinicola	0			0.000606422474525
Pengzhenrongella	0			0.0312905326392
Candidatus_Thioglobus	0			0.0312905326392
Mycobacterium	1.20892			1.76728576186e-09
Ligilactobacillus	4.02498	HP	3.71058	0.000190744123422
Faecalimonas	0.855384			0.00375364413749
Mycoplasma	0			0.000361148722093
Casimicrobium	0			-
Fuerstiella	0			-
Congregibacter	0			-
Gilliamella	0			0.0312905326392
Aureibaculum	0			-
Leeuwenhoekiella	0			-
Pyramidobacter	0.939308			0.0134999563876
Paracholeplasma	0			-
Ensifer	0.490073			3.73648202638e-05
Cohnella	0.140894			0.0478697130008
Dehalobacterium	0			-
Aphanizomenon	0			-
Aminobacterium	0			-
Gillisia	0			-
Ligaoa	0			-
Qingshengfaniella	0			-
Opitutus	0			-
Rhodoblastus	0			0.0137353665855
Anaplasma	0			-
Stigmatella	0			-
Anaerotignum	0.68454			-
Thioclava	0			-
Serratia	3.95264	CP	3.61371	2.92112082134e-11
Epilithonimonas	2.53941			-
Methyloversatilis	0			-
Lautropia	0.57862			0.0440681
Elioraea	0			-
Vaginimicrobium	0.0712552125439			-
Alkaliphilus	0			-
Williamsia	0			-
Paludisphaera	0			-
Dissulfurispira	0			-
Methylorubrum	0.956301			1.73396042237e-05
Propionigenium	0			-
Lysobacter	1.02533			-
Candidatus_Nanopelagicus	0			-
Phaeobacter	0.122509			0.0195138079865
Aquipluma	0			-
Nitrobacter	0			0.00506908939672
Gallibacterium	0			-
Pseudopedobacter	0			-
Melittangium	0			-
Faecalitalea	2.45813			0.00112071338871
Pseudorhodoplanes	0			0.0152017080354
Mesotoga	0			0.00400229623798
Kaistella	1.62405			0.000146425984809
Cellulomonas	0			2.78254011085e-06
Rhodospirillum	0			-
Rheinheimera	0			0.00249077331347
Altererythrobacter	0.609984			1.01239883876e-06
Desulfurobacterium	0			-
Leucobacter	1.36599			4.53624434703e-07
Emticicia	0			0.0312905326392
Chloracidobacterium	0			-
Synechocystis	1.36938			-
Spiribacter	0			-
Desulfovibrio	2.56196	CP	2.15517	0.000735332666518
Niastella	0			-
Tamlana	0			-
Candidatus_Symbiobacter	0			-
Vogesella	0.138025			2.55161544114e-06
Caproiciproducens	0.570919			-
Cloacibacterium	0.688636			-
Sanguibacter	0			-
Balneola	0			-
Tsuneonella	0			9.97194886792e-07
Tepidimonas	0			0.000409487697686
Janibacter	0.532878			5.75291363405e-06
Marinagarivorans	0			-
Viridibacillus	0			-
Romboutsia	4.29917	HP	4.03255	1.284215508e-06
Pseudorhizobium	0			0.000314134835179
Aquicella	0			-
Catenulispora	0			-
Gottschalkia	0			0.0473903502945
Alloalcanivorax	0			-
Ochrobactrum	1.28414			0.000383791514275
Liquorilactobacillus	0			9.37480741484e-05
Sinimarinibacterium	0			-
Citricoccus	0			-
Gluconacetobacter	0			0.0312905326392
Dermatophilus	0			-
Schlegelella	0			-
Raineyella	0			-
Prosthecochloris	0			-
Rickettsia	0			-
Blastochloris	0			-
Vitreoscilla	0			-
Rubrivivax	0			-
Comamonas	3.3151			-
Morganella	2.13717			0.0260770055035
Urechidicola	0			-
Dyella	0			0.0154219321255
Collimonas	0			-
Moraxella	2.12729			0.00626700613561
Aminomonas	0			-
Dysosmobacter	3.12412			-
Candidatus_Midichloria	0			-
Pseudoleptotrichia	0			-
Urbifossiella	0			-
Martelella	0			-
Luteimonas	3.04686	HP	2.69134	0.000466287760946
Aquabacterium	1.34044			1.29456278709e-06
Coprococcus	4.12214	HP	3.49487	0.000175120397685
Devriesea	0			-
Adhaeribacter	0			-
Xiamenia	0			-
Parabacteroides	4.49202			-
Ruania	0			0.00221653522502
Legionella	0			0.00428947114517
Enterococcus	4.00469			-
Marinovum	0			-
Brachymonas	0			-
Hymenobacter	0			0.00357389234531
Candidatus_Hamiltonella	0			-
Cnuibacter	0			0.0082058905572
Petrimonas	1.13981			-
Pseudooceanicola	0			-
Candidatus_Accumulibacter	0			0.000606422474525
Pectobacterium	3.47133			-
Thioalkalivibrio	0			2.20047187809e-06
Pediococcus	1.82567			0.00122348148722
Hyphomicrobium	0			0.00135440247253
Synechococcus	0			0.0367041422081
Bacteroides	5.41968			-
Thomasclavelia	3.60531	CP	3.07918	0.0289512007436
Paludibacterium	0			-
Thermobaculum	0			-
Paucibacter	0			-
Aestuariibacter	0			-
Georgenia	0			0.0082058905572
Sodalis	0			-
Nitrosospira	0			-
Caproicibacter	0			-
Iamia	0			3.21734286586e-07
Tetragenococcus	0.322883			-
Frederiksenia	0			-
Levilactobacillus	2.10011			1.75773310158e-13
Actinocatenispora	0			-
Paucimonas	0			-
Salipiger	0			0.000166682217902
Porphyrobacter	0.685046			7.71203571424e-07
Verrucomicrobium	0			-
Shimwellia	0			-
Maribacter	0			0.0478697130008
Allosaccharopolyspora	0			-
Cellulosilyticum	1.72759			-
Pseudaminobacter	0			-
Defluviicoccus	0			-
Belliella	0			-
Arcticibacterium	0			-
Pelomonas	0			-
Advenella	0			0.0408015044872
Synergistes	0			-
Enterorhabdus	0			-
Mesobacillus	0			-
Grimontia	0			0.0312905326392
Saccharomonospora	0			0.000952173802636
Thermomonospora	0			-
Rhodobaca	0			0.0312905326392
Caldanaerobacter	0			-
Thiodictyon	0			-
Adlercreutzia	3.47564	HP	2.87117	0.000366287411238
Caulobacter	0.225616			0.0121958935877
Aminipila	0.142041			-
Tumebacillus	0			-
Alicycliphilus	0.820968			-
Kosakonia	0.322156			-
Corallococcus	0			-
Xanthobacter	1.03953			3.40017319784e-22
Geminocystis	0			-
Salinicoccus	0			0.0351653500457
Croceibacter	0			-
Desulfonema	0			-
Eggerthella	3.20087			-
Oceanimonas	0			-
Lelliottia	0			-
Pimelobacter	0			0.0478697130008
Sediminibacillus	0			-
Slackia	0			-
Celeribacter	0			0.0102469082251
Kinneretia	0.156882			0.00125542326126
Actinobacillus	0			0.0247210700999
Egicoccus	0			0.00118943965133
Chromohalobacter	0			0.00221653522502
Pedobacter	0			-
Chlorobium	0			-
Faecalibacter	0			-
Candidatus_Azobacteroides	0			-
Changpingibacter	0			-
Candidatus_Nucleicultrix	0			-
Granulibacter	0			0.0082058905572
Usitatibacter	0			0.0312905326392
Anaerobacillus	0			-
Escherichia	4.66184	CP	3.89078	0.0127853583804
Aurantiacibacter	0			-
Pseudescherichia	0			0.00221653522502
Metamycoplasma	0			-
Microlunatus	0.676707			-
Histophilus	0			-
Oceanisphaera	0			-
Lactococcus	3.01274	HP	2.57815	8.4039123771e-10
Candidatus_Sulfidibacterium	0			-
Peptococcus	0			-
Fuscovulum	0			-
Listeria	1.3163			1.8699899784e-06
Caldilinea	0			-
Solimonas	0			-
Lutibacter	0			-
Frondihabitans	0			-
Leuconostoc	2.88475	HP	2.62866	8.0090414654e-15
Azorhizobium	0			8.93592179631e-05
Nitrosococcus	0			-
Carboxydocella	0			-
Tomitella	0			0.0312905326392
Chitinimonas	0			-
Prauserella	0			-
Lichenicola	0			-
Psychromonas	0			-
Rothia	2.58474	HP	2.04481	0.0102855607452
Halioglobus	0			-
Fermentimonas	0			-
Paraflavitalea	0			-
Paraliobacillus	0			-
Planktomarina	0.393627			0.0148227516617
Leclercia	1.11099			0.00270936962735
Ilumatobacter	0			-
Peptoniphilus	1.16226			0.0116609767146
Desulfuromonas	0			-
Phyllobacterium	3.01665	HP	2.68324	0.0193549626088
Acidaminococcus	2.90498			-
Malaciobacter	0			-
Ezakiella	0			-
Photobacterium	0			-
Odoribacter	3.81101	HP	3.23554	0.00124967857731
Plesiomonas	1.22286			-
Candidatus_Phytoplasma	0			-
Falsihalocynthiibacter	0			-
Thermanaerovibrio	0			-
Anaerobutyricum	3.89772	HP	3.13889	3.94675303876e-06
Agarivorans	0			-
Amedibacterium	2.86699	CP	2.39995	0.000750278145284
Kiritimatiella	0			-
Hypericibacter	0			0.0312905326392
Chitinibacter	0			-
Halopseudomonas	0.6883			0.00308790799808
Alteromonas	0			-
Oligella	0.740824			9.73248554508e-05
Cytophaga	0			-
Cobetia	0			-
Methylovirgula	0			-
Symmachiella	0			-
Croceicoccus	1.40096			1.8451868501e-14
Methylomusa	0			-
Parasphingopyxis	0			-
Neisseria	1.37319			-
Mycoavidus	0			-
Beutenbergia	0			-
Gemella	2.47129			-
Tannerella	0.453684			0.0122704181271
Weissella	3.04096	HP	2.73632	0.000142641339554
Allochromatium	0			-
Fluviispira	0			-
Pauljensenia	1.39452			2.5781150377e-12
Jonesia	0			0.0312905326392
Raoultibacter	0			-
Gloeothece	0			-
Aminobacter	0.185743			0.00139811314862
Priestia	0.711866			3.49456830446e-07
Sandaracinobacteroides	0			0.0147752
Thermomonas	0.0338225562926			-
Octadecabacter	0			0.000606422474525
Desulfatibacillum	0			-
Simplicispira	0			-
Herbaspirillum	0.941908			1.76478520394e-06
Gemmata	0			-
Stutzerimonas	2.33457	HP	2.00146	0.00264601341923
Mergibacter	0			-
Thauera	0.343749			0.00384742499214
Beggiatoa	0			-
Phenylobacterium	0			2.44909672391e-05
Limihaloglobus	0			-
Skermanella	0.866252			0.0136533689973
Turneriella	0			-
Pseudochrobactrum	0.947956			0.0238265265419
Candidatus_Pelagibacter	0			0.0490306971323
Porphyromonas	2.40532	CP	2.22219	0.00265584826382
Atopobium	0.680714			4.60056469657e-05
Pragia	0			-
Gluconobacter	0			-
Flaviflexus	0.595803			1.95151549537e-07
Tardibacter	0.681351			-
Rossellomorea	0			-
Faecalicatena	2.68207			-
Propionibacterium	1.73135			3.44808644174e-10
Agrobacterium	1.86295			6.67946133382e-05
Rufibacter	0			-
Propioniciclava	0.271574			-
Parvibaculum	0			0.000155597731066
Pacificitalea	0			0.000606422474525
Uruburuella	0			-
Coprobacillus	0			-
Deinococcus	1.0573			0.0320857935448
Solibaculum	1.80017			-
Candidatus_Nanosynbacter	0.0225578399456			-
Labrenzia	1.01745			8.68437897234e-05
Candidatus_Nitrosymbiomonas	0			-
Xenophilus	0			-
Zoogloea	0			0.0312905326392
Helcococcus	0			0.00560941171943
Catenovulum	0			-
Magnetococcus	0			-
Peptostreptococcus	0.696467			-
Pleomorphomonas	0			-
Symbiobacterium	0			-
Chromobacterium	0			-
Xylella	0			-
Tepidiforma	0			-
Marixanthomonas	0			-
Lacimicrobium	0			-
Kineococcus	0			-
Desulforamulus	0			-
Secundilactobacillus	0.15105			8.44200963303e-09
Duncaniella	1.97013			5.0334863227e-05
Thermochromatium	0			-
Keratinibaculum	0			-
Weeksella	0			-
Colwellia	0			-
Candidatus_Syntrophocurvum	0			-
Vagococcus	0.145412			-
Roseicitreum	0			0.00221653522502
Negativicoccus	1.30968			-
Prevotella	4.30798	HP	3.79777	1.99314258323e-05
Geobacillus	1.58712			2.35471714618e-10
Methyloceanibacter	0			-
Companilactobacillus	0.678083			0.00188951360886
Micropruina	0.573112			-
Snodgrassella	0			-
Facklamia	0			-
Pusillibacter	2.42452			-
Geovibrio	0			-
Robinsoniella	0			-
Macrococcus	1.07037			-
Caenibius	0.771674			-
Megalodesulfovibrio	0			-
Pseudosulfitobacter	0			0.0351653500457
Dinoroseobacter	0			-
Scandinavium	0			-
Planomicrobium	0			-
Peptoclostridium	0			0.000171722637016
Caldimonas	0			-
Janthinobacterium	0			0.022534
Sterolibacterium	0			-
Paeniglutamicibacter	0			0.0082058905572
Enterobacter	3.13168	CP	2.81062	0.000103732226264
Criibacterium	0			-
Enterovibrio	0			-
Phascolarctobacterium	3.86378	CP	2.97149	0.0302922
Muribaculum	2.76869	HP	2.40048	0.00142724858213
Nissabacter	0			-
Trichlorobacter	0			-
Ahniella	0			-
Thermobacillus	0			2.33654834438e-06
Leifsonia	1.42285			0.00150420414879
Dorea	1.9922			8.87634021807e-05
Paralcaligenes	0.0558494389557			-
Methylobacterium	1.94121			5.41540939698e-21
Granulicella	0			-
Kozakia	0			0.0082058905572
Jiangella	0			0.0490306971323
Alkalihalobacillus	0			1.92487815182e-09
Alloactinosynnema	0			-
Ruminococcus	4.16024	CP	3.22789	0.00740036194232
Caldichromatium	0			-
Simiaoa	3.76566			-
Longibaculum	3.37154			-
Vescimonas	3.44746	HP	2.77523	0.000825034306647
Haematospirillum	0			-
Aeoliella	0			-
Methylocella	0			-
Ahrensia	0			-
Edaphobacter	0			-
Alloacidobacterium	0			-
Francisella	0			-
Frigidibacter	0			0.00159055504937
Hydrogenobacter	0			-
Suicoccus	0			-
Thalassobius	0			-
Tistrella	0			-
Stella	0			-
Silicimonas	0			-
Hungatella	1.62215			-
Psychroflexus	0			-
Mesosutterella	0.174728			3.82886097513e-05
Paraprevotella	3.21311			-
Mucinivorans	0			-
Chthonomonas	0			-
Phocaeicola	5.32189			-
Acetobacter	0.103027			0.000191045060109
Tolumonas	0			-
Candidatus_Arthromitus	0			-
Pseudoduganella	0			0.000314134835179
Candidatus_Mycosynbacter	0			-
Conchiformibius	0			-
Azospirillum	0.0731917433213			-
Devosia	0.243916			0.0002859071729
Murimonas	0			-
Candidatus_Formimonas	0			-
Apilactobacillus	0			-
Thiomargarita	0			-
Jinshanibacter	0			-
Pseudomonas	4.0811	HP	3.6547	0.0314686756358
Taylorella	0			0.0312905326392
Microcella	0			2.37901044027e-05
Scytonema	0			-
Candidatus_Cardinium	0			-
Streptosporangium	0			-
Ectothiorhodospira	0			-
Acetobacterium	0			0.0473903502945
Desulfolutivibrio	0			-
Dysgonomonas	0			-
Methylibium	0			6.45584048063e-06
Geosporobacter	0			-
Maribellus	0			-
Mitsuaria	0			0.0144521447301
Lacticaseibacillus	3.16049	HP	2.84269	3.46421859876e-07
Aequorivita	0			-
Lawsonia	0.134771			0.0299267858117
Carnobacterium	0.479966			2.17217219111e-05
Methylotuvimicrobium	0			-
Alloprevotella	0			-
Pelosinus	0			0.0452993137058
Curvibacter	0			0.0312905326392
Aquihabitans	0			0.0137353665855
Acetilactobacillus	0			0.0137353665855
Kyrpidia	0			-
Xanthomonas	1.18979			0.00193844120904
Cronobacter	1.04843			0.00541592292527
Lacibacter	0			-
Desulfoglaeba	0			-
Salegentibacter	0			0.0490306971323
Candidatus_Amoebophilus	0			-
Sporolactobacillus	0			-
Roseateles	0			0.0312905326392
Tepidanaerobacter	0			-
Sulfurimonas	0			0.0137353665855
Sulfuriferula	0			0.0082058905572
Collinsella	4.19567	HP	3.66432	0.000252727990006
Basfia	0			-
Aerosticca	0			0.00221653522502
Oceanithermus	0			-
Geotalea	0			-
Aquabacter	0			0.00462971791991
Caminibacter	0			-
Niallia	0			0.000140365892186
Pyxidicoccus	0			-
Desulfosediminicola	0			-
Ciceribacter	0			-
Sulfurifustis	0			-
Tyzzerella	1.39406			0.00621302601721
Pseudidiomarina	0			-
Elizabethkingia	0.552844			-
Paeniclostridium	1.60672			1.12963371442e-06
Gabonibacter	0			-
Simulacricoccus	0			-
Parasphingorhabdus	0			-
Glycocaulis	0			-
Lichenihabitans	0			0.0478697130008
Sphingobium	2.2959	HP	2.03401	4.11799737372e-19
Candidatus_Nitrosacidococcus	0			-
Mobiluncus	0.388946			-
Kluyvera	2.27301			-
Tepiditoga	0			-
Chlorobaculum	0			-
Roseiflexus	0			0.0312905326392
Arachnia	1.62528			7.84650004961e-10
Jeotgalibacillus	0			-
Shigella	1.62109			0.00463211220366
Vibrio	2.72394	CP	2.36264	3.86045929341e-09
Weizmannia	0			-
Fictibacillus	0			0.0082058905572
Ilyobacter	0			-
Cupriavidus	2.30369	CP	2.0145	7.30861307256e-07
Wansuia	2.05028			-
Haemophilus	3.27764			-
Pirellula	0			0.0137353665855
Komagataeibacter	1.48951			-
Luteolibacter	0			-
Litorilituus	0			-
Catenibacillus	0			-
Pseudocnuella	0			0.00473620251104
Blastomonas	0			4.95571102221e-05
Dyadobacter	0			0.0140897335778
Megamonas	4.48332			-
Hoylesella	2.04782			1.12930544224e-05
Azospira	0			-
Yangia	0			-
Jilunia	0			-
Micromonospora	0.485501			-
Catonella	0			-
Brachyspira	0.741839			0.000825345061319
Desulfococcus	0			0.0251227870998
Occultella	0			0.0082058905572
Petrocella	0			0.0346015396271
Serpentinicella	0			-
Oscillatoria	0.116468			0.00298454369285
Mailhella	0			-
Wujia	3.60438	HP	2.95574	0.00247174707615
Thiocystis	0			-
Salinivirga	0			-
Hoeflea	0			0.0312905326392
Desulfobacterium	0			-
Anaerobiospirillum	0			-
Paraneptunicella	0			-
Labilibaculum	0			0.0312905326392
Breoghania	0			-
Brenneria	0			0.0363165236284
Cutibacterium	2.44592			7.19011577632e-07
Euzebyella	0			-
Ralstonia	3.0774	HP	2.79377	7.00507295487e-06
Alcanivorax	0.34643			0.000138488099856
Moorena	0			0.0312905326392
Cognaticolwellia	0			-
Bilophila	1.36079			0.000133809262698
Fretibacterium	0			-
Melissococcus	0			-
Metakosakonia	0			-
Paradevosia	0			-
Sneathia	1.75426			0.0300233385077
Tenuifilum	0			-
Panacibacter	0			-
Hyphobacterium	0			-
Haematobacter	0.804264			6.3863574396e-05
Longicatena	2.40915			-
Chenggangzhangella	0			-
Singulisphaera	0			-
Fibrella	0			0.0082058905572
Pseudothauera	0			0.0137353665855
Methylococcus	0			0.00112625
Sutcliffiella	0			-
Pseudorhodobacter	0			0.0312905326392
Paracoccus	1.59952			0.000418348922392
Sphaerobacter	0			-
Luteimicrobium	0			-
Amniculibacterium	0			-
Aquibium	0			0.0483330264076
Brucella	1.48985			0.0487194656812
Pukyongiella	0			-
Pelodictyon	0			-
Massilia	1.43608			-
Falsirhodobacter	0			-
Miniimonas	0			-
Sporosarcina	0			0.0171490305318
Actinoalloteichus	0			0.0490306971323
Methylophaga	0			-
Buttiauxella	0			-
Mannheimia	0			-
Lonsdalea	0			-
Idiomarina	0.844128			2.80857591861e-05
Blastococcus	0.0822427128109			5.70282788979e-08
Lacipirellula	0			-
Erysipelothrix	0			-
Psychrobacillus	1.50701			0.000612404205713
Iocasia	0			-
Salimicrobium	0			-
Hwangdonia	0			-
Thalassolituus	0			0.0082058905572

## Sheet: Fig2G lefse.LDA
Genus	LDA value	Group	adjusted p-value	p-value
Cloacibacillus	2.76295	CP	2.54709	4.05670618445e-10
Faecalibacillus	3.45513			-
Vibrio	2.64881	CP	2.44213	4.15384029943e-12
Clostridioides	2.76719			-
Pusillimonas	3.20513	HP	3.26802	0.00476978667723
Adlercreutzia	3.39241	CP	2.62002	0.000551560082478
Ruminococcus	4.10464	CP	3.2419	0.000493678457325
Aggregatibacter	1.58721			-
Eubacterium	3.02889	CP	2.41773	0.00688752506623
Simiaoa	3.73863			-
Cupriavidus	2.33818	CP	2.05554	4.07988565947e-10
Flintibacter	2.13001			0.0137885456064
Wansuia	1.97966			-
Vescimonas	3.37123	HP	2.63745	0.000186708605111
Haemophilus	3.33945			-
Romboutsia	4.27764	HP	3.97905	1.34186891101e-08
Mediterraneibacter	4.47888	CP	3.7511	0.0134139260842
Christensenella	2.14499			-
Flavonifractor	3.51529	CP	2.89776	2.05523175725e-09
Thomasclavelia	3.53165	CP	3.06449	3.84251159657e-05
Oscillibacter	3.04297			-
Gemella	2.47633			-
Pseudoalteromonas	1.80319	CP	2.69735	1.08442539157e-20
Lactiplantibacillus	3.08778	HP	2.7525	1.7127270497e-18
Eggerthella	3.11706			-
Stenotrophomonas	2.09798	HP	2.455	2.98687822626e-06
Paraprevotella	3.22329			-
Gordonibacter	2.51441			2.22377845822e-08
Megamonas	4.50536			-
Alistipes	4.29161	HP	3.65362	0.00152448042137
Hoylesella	2.11597			2.23330330165e-11
Veillonella	3.91919	CP	3.57736	0.0388833
Phocaeicola	5.27719	CP	4.52767	7.70584583088e-06
Ligilactobacillus	3.99402	HP	3.72992	6.13445358739e-09
Akkermansia	3.71792			-
Hafnia	1.61187			-
Parvimonas	2.26544	CP	2.06781	3.49011443928e-06
Catenibacterium	3.86791	HP	3.57078	8.27651201028e-19
Mogibacterium	1.83302			1.02114312594e-11
Flavobacterium	2.039	HP	2.73932	9.64245412529e-05
Klebsiella	4.10293	CP	3.58474	2.27314158141e-11
Acinetobacter	3.66761	HP	3.36251	3.80609859194e-06
Mesorhizobium	1.9556	HP	2.94772	0.0246904
Massilistercora	1.78528			0.00231901493855
Prevotellamassilia	2.89391	CP	2.50711	0.0001802764695
Barnesiella	2.07741			0.0299139430168
Morganella	1.906			0.000748122065201
Roseibium	2.07443			7.93783233043e-06
Fusobacterium	4.03242	CP	3.69913	5.13635186764e-06
Staphylococcus	3.53137	HP	3.34314	0.000987803481963
Bifidobacterium	4.56752	HP	3.96244	2.235959251e-10
Dysosmobacter	3.07749			-
Serratia	3.88083	CP	3.59303	5.43665322852e-17
Wujia	3.65929	CP	2.94982	0.00194746173569
Porphyromonas	2.36015	CP	2.02837	1.00184063105e-05
Turicibacter	3.4956	HP	3.10298	1.45154752343e-05
Pseudomonas	3.86121	HP	3.42718	0.00682890577808
Salmonella	3.29056			-
Escherichia	4.59867	CP	4.07198	0.000577650765681
Luteimonas	2.81798	HP	3.49707	0.0001857457525
Coprococcus	4.15212	HP	3.51148	6.34856975215e-08
Faecalicatena	2.66052	CP	2.07804	0.00606030564284
Lacrimispora	2.74106			0.0173312946096
Lachnoclostridium	3.26081	CP	2.9501	2.57303994805e-09
Sutterella	3.62615	HP	3.26073	9.69990592313e-06
Oxalobacter	1.82369			5.70388457729e-06
Parabacteroides	4.46316	CP	3.4195	0.0024075106624
Raoultella	2.08934			-
Lactococcus	2.93371	HP	2.50201	4.98405618522e-17
Enterococcus	3.94272			-
Epilithonimonas	2.31208			-
Solibaculum	1.64558			-
Megasphaera	2.88182			-
Peptacetobacter	2.09226			1.80278814079e-10
Olsenella	2.25207			2.78194226263e-10
Cutibacterium	2.35331	HP	2.1769	5.26130768184e-14
Psychrobacter	3.16551	HP	2.93338	2.65618039416e-05
Blautia	4.08101			-
Ralstonia	2.87179	HP	2.76822	1.60399944022e-11
Sphingobium	2.29469	HP	2.57691	5.94918772908e-30
Fructilactobacillus	3.15035	HP	2.92925	6.41146777321e-24
Weissella	2.85269	HP	2.53284	8.71451762577e-07
Lacticaseibacillus	3.03592	HP	2.68826	2.2641035646e-12
Sphingomonas	2.46833	HP	2.55224	1.57603551932e-35
Sodaliphilus	2.25585			4.32751417734e-12
Bacillus	1.76385			1.21732662404e-07
Pectobacterium	3.24131	HP	3.10376	0.00822419522852
Anaerostipes	3.8816			-
Leuconostoc	2.77487	HP	2.48504	8.57389766393e-26
Halomonas	2.06278	HP	2.39261	8.23296776269e-06
Bacteroides	5.36125	CP	4.55675	5.49220393537e-06
Campylobacter	2.76694			0.00662929778636
Butyricimonas	3.48428			-
Lachnospira	3.89972			-
Brevundimonas	2.6186	HP	2.54457	7.87343250123e-11
Pediococcus	1.74511			1.17448334055e-05
Bradyrhizobium	2.9903	HP	2.72683	2.64387372294e-30
Longibaculum	3.33812			-
Comamonas	3.36913			-
Roseburia	4.47032			-
Prevotella	5.33107	HP	4.7617	2.38084546264e-09
Intestinimonas	2.69813	HP	2.1134	0.00306050846674
Lactobacillus	3.28532	CP	3.01471	9.16344721348e-09
Succinivibrio	2.13197			-
Stutzerimonas	2.11012	HP	2.9508	2.0721401625e-06
Longicatena	2.29829			-
Proteus	2.69931			-
Collinsella	4.14449	HP	3.49337	1.17419790062e-07
Ruthenibacterium	3.26896	CP	2.67305	0.0211705
Rhizobium	3.50184	HP	3.32058	9.1457653513e-06
Aeromonas	1.73764			-
Pusillibacter	2.38013			-
Levilactobacillus	1.99417	HP	2.27356	9.78839481235e-22
Faecalitalea	2.3663			2.24192446254e-05
Phyllobacterium	2.79328			-
Candidatus_Minimicrobia	1.882			-
Acidaminococcus	2.6976			-
Granulicatella	2.13691			0.0210131919156
Rothia	2.72464	HP	2.17876	9.1684795337e-08
Citrobacter	3.79955	CP	3.48936	9.91131832682e-05
Clostridium	3.96526			-
Enterocloster	3.79933	CP	3.21745	8.46748426426e-14
Odoribacter	3.74077	HP	3.05218	0.000706740754436
Microbacterium	2.52338	HP	2.48648	9.23196389216e-25
Paeniclostridium	1.68475			1.68471910989e-09
Faecalibacterium	4.91778			-
Moraxella	1.92366			3.34999649495e-05
Limosilactobacillus	3.38178	CP	3.06533	1.45993613858e-09
Enterobacter	3.33156	CP	2.99253	2.55671936052e-08
Anaerobutyricum	3.87492	HP	3.07932	4.74678809094e-10
Corynebacterium	2.0435	HP	2.06654	6.55224601776e-10
Amedibacterium	2.82269	CP	2.40089	1.02904941963e-06
Terrisporobacter	1.98388			2.29397138539e-07
Streptococcus	4.37805	HP	3.84526	3.84251159657e-05
Dialister	3.76855			-
Kluyvera	2.2051			-
Phascolarctobacterium	3.90193	CP	2.78939	0.0454341972584
Schaalia	2.65789	HP	2.13276	1.77759310131e-15
Muribaculum	2.56195	HP	2.275	0.000528929977325
Desulfovibrio	2.55333	CP	2.0815	1.53292243959e-06
Actinomyces	2.75896	HP	2.35368	1.31855716889e-23
Dorea	2.00792			3.97340018368e-09
Sarcina	2.75039	HP	2.47508	2.62222497383e-10
Coprobacter	2.0937			-

## Sheet: Fig3C lefse.LDA
Genus	LDA value	Group	adjusted p-value	p-value
Fusarium	3.4457			-
Blumeria	0			-
Dacryopinax	2.63509			-
Thermothelomyces	1.7388			-
Lasiodiplodia	3.82085			-
Stereum	0			-
Gaeumannomyces	0.598341			-
Sporothrix	0.573294			-
Kodamaea	2.49153			-
Sodiomyces	1.07617			-
Coniosporium	3.43515			-
Sparassis	0			-
Wallemia	3.37122			-
Aaosphaeria	1.84073			-
Sordaria	0.66377			-
Neofusicoccum	2.15515			-
Phakopsora	0			-
Cokeromyces	0			-
Cercospora	0			-
Pyricularia	2.60116			-
Cryphonectria	0			-
Hanseniaspora	2.33122			-
Rhizopogon	0			-
Paecilomyces	1.90431			-
Mrakia	0			-
Candida	4.32884			-
Pyrenophora	2.65626			-
Daldinia	0			-
Claviceps	2.77314			-
Pisolithus	0			-
Coprinellus	0			-
Fonsecaea	2.61225			-
Eremothecium	0			-
Paracoccidioides	0			-
Erysiphe	0			-
Verticillium	3.19589			-
Podospora	0			-
Agaricus	0.874324			-
Geosmithia	0			-
Ceramothyrium	0			-
Colletotrichum	2.26605			-
Moesziomyces	1.34903			-
Dichomitus	0			-
Synchytrium	4.32417			-
Spizellomyces	1.94746			-
Mitosporidium	0.9648			-
Trichoderma	3.43027			-
Metarhizium	1.79996			-
Candida_Metschnikowiaceae	2.69082	HP	3.61033	0.0152476661967
Geotrichum	3.6968			-
Metschnikowia	0			-
Irpex	1.43777			-
Letharia	0			-
Malassezia	4.44381	HP	3.99678	0.0126003
Lichtheimia	1.86149			-
Nannizzia	1.60328			-
Epichloe	2.38392			-
Trametes	1.43777			-
Tilletia	0			-
Kurtzmaniella	3.51535	HP	3.46503	0.0074726147032
Armillaria	2.24609			-
Parasitella	1.85205			-
Cucurbitaria	0			-
Rhizopus	3.8403			-
Hypsizygus	0			-
Monilinia	0.839862			-
Zygosaccharomyces	1.5356			-
Drepanopeziza	0			-
Cutaneotrichosporon	0			-
Brunneoclavispora	0			-
Ganoderma	0			-
Dactylellina	0			-
Naumovozyma	1.47285			-
Meira	0			-
Cryptococcus	1.43406			-
Kazachstania	3.1914			-
Lentinula	2.46218			-
Linnemannia	0			-
Chaetomium	0.797355			-
Rhodotorula	3.40088	HP	3.54159	0.0074726147032
Xylaria	0			-
Endocarpon	0			-
Spathaspora	3.09094	HP	3.33219	0.0074726147032
Thyridium	2.36866			-
Clavispora	2.42649			-
Amylomyces	0			-
Glomus	0			-
Trichophyton	0			-
Monascus	1.80608			-
Kwoniella	0.66377			-
Cordyceps	0			-
Scedosporium	0			-
Acaromyces	0			-
Lindgomyces	0			-
Pseudozyma	0			-
Phycomyces	2.29679			-
Sydowia	0			-
Moniliella	0			-
Venustampulla	1.47668			-
Feramyces	0			-
Sugiyamaella	2.65541			-
Westerdykella	0			-
Hyphopichia	1.84001			-
Nosema	0			-
Aplosporella	0			-
Alternaria	3.97302	HP	3.55631	0.0172346380789
Saccharomyces	5.93942	CP	4.60486	0.00499342527074
Podosphaera	0			-
Dipodascus	2.15889			-
Saccharomycopsis	2.69715			-
Scheffersomyces	2.03907			-
Trichosporon	1.94746			-
Pseudogymnoascus	0.66377			-
Macrolepiota	1.84001			-
Phaeoacremonium	0			-
Vanderwaltozyma	2.48614			-
Debaryomyces	3.74096	HP	3.52976	0.0133602289514
Enterocytozoon	1.92082			-
Capronia	0			-
Auricularia	0			-
Vanrija	0			-
Sclerotinia	2.26301			-
Asterina	0			-
Wickerhamomyces	3.24739			-
Gloeophyllum	0			-
Pseudocercospora	4.24537			-
Amanita	0			-
Parastagonospora	0			-
Arthrobotrys	0			-
Coniochaeta	0			-
Apiotrichum	2.5177			-
Tilletiopsis	0			-
Bipolaris	0			-
Phlebopus	0.996281			-
Schizophyllum	2.2316			-
Venturia	2.30408			-
Exserohilum	0.797355			-
Aspergillus	4.22654			-
Paraglomus	0			-
Magnusiomyces	0			-
Penicilliopsis	1.55309			-
Phanerochaete	0			-
Beauveria	0			-
Millerozyma	2.3454			-
Schizosaccharomyces	0			-
Lobosporangium	0			-
Botrytis	2.81547			-
Cyberlindnera	0			-
Diaporthe	0			-
Amorphotheca	0			-
Dentiscutata	2.14735			-
Serendipita	0			-
Rhizomucor	0			-
Cladophialophora	0			-
Heterobasidion	3.95141			-
Rasamsonia	0			-
Mangifericomes	0			-
Pichia	3.24243			-
Exophiala	2.32292			-
Pestalotiopsis	2.07417			-
Acremonium	0			-
Aureobasidium	2.55661			-
Neurospora	3.39857			-
Stagonosporopsis	0			-
Meyerozyma	3.0843			-
Puccinia	2.42406			-
Lachnellula	0			-
Yarrowia	3.87032	HP	3.52413	0.000146504185122
Mycena	1.77392			-
Torulaspora	3.2857			-
Diutina	1.43777			-
Ophiocordyceps	0			-
Rhizophagus	2.05159			-
Cyphellophora	0			-
Hyaloscypha	0			-
Macroventuria	0			-
Thermothielavioides	2.10549			-
Cystobasidium	0			-
Grosmannia	1.36274			-
Naganishia	0			-
Penicillium	4.04102	HP	3.694	0.0122054304739
Pontoporeia	0			-
Phialophora	0			-
Paraphaeosphaeria	0			-
Sporisorium	0			-
Scytinium	0.839862			-
Fomitiporia	0.850411			-
Ophiostoma	2.49846			-
Lodderomyces	1.33796			-
Nakaseomyces	2.44545			-
Cladosporium	3.80159			-
Hannaella	0			-
Ascochyta	1.81052			-
Talaromyces	3.12298	HP	3.2556	0.0127463670983
Suillus	0			-
Kluyveromyces	4.05344	HP	3.88256	0.0282117112206
Didymella	0			-
Mucor	2.62988			-
Phaffia	0			-
Brettanomyces	0			-
Vairimorpha	1.30225			-
Golovinomyces	0			-
Edenia	0			-
Saprochaete	1.61925			-
Knufia	0			-
Batrachochytrium	0			-
Pleurotus	3.00436			-
Komagataella	0			-
Flammulina	2.89885			-
Orbilia	2.40894			-
Purpureocillium	0			-
Morchella	1.2275			-
Ustilaginoidea	1.90937			-
Sporobolomyces	2.22007			-
Ustilago	3.54936	HP	3.39597	0.0102031169639
Melampsora	1.25264			-
Russula	1.61801			-
Trigonopsis	0			-
Ogataea	1.55309			-
Polyporus	0			-
Plenodomus	2.28609			-
Mytilinidion	0			-

## Sheet: Fig3F lefse.LDA
Genus	LDA value	Group	adjusted p-value	p-value
Fusarium	4.11648	HP	3.60121	0.0294432212707
Blumeria	2.44323			-
Dacryopinax	3.89619	HP	3.61952	0.0302761052371
Thermothelomyces	1.69492			-
Lasiodiplodia	4.1717	HP	3.75643	0.00317643
Stereum	2.19111			-
Gaeumannomyces	0.0301393034379			-
Sporothrix	2.53983			-
Kodamaea	1.74522			-
Sodiomyces	0.507967			-
Coniosporium	4.03678	CP	3.47255	0.00652881169236
Sparassis	0.219078			-
Wallemia	3.73331	CP	3.27685	2.99528937538e-05
Aaosphaeria	3.33321	HP	2.89857	0.0199185402759
Sordaria	2.7779	CP	2.62218	0.0335344528863
Neofusicoccum	1.40885			-
Phakopsora	0			-
Cokeromyces	0.671672			-
Cercospora	2.39139			-
Pyricularia	4.0691			-
Cryphonectria	2.42102			-
Hanseniaspora	3.46218			-
Rhizopogon	1.55156			-
Paecilomyces	2.44543	HP	2.05021	0.0324269801921
Mrakia	2.03802			-
Candida	4.97174			-
Pyrenophora	2.96955	HP	2.78676	0.0205389128602
Daldinia	0			-
Claviceps	2.20494			-
Pisolithus	1.54485			-
Coprinellus	0			-
Fonsecaea	3.30778			-
Eremothecium	0.583942			-
Paracoccidioides	3.15789			-
Erysiphe	3.35263			-
Verticillium	3.86991			-
Podospora	1.48192			-
Agaricus	3.81024			-
Geosmithia	1.96433			-
Ceramothyrium	0.45007			-
Colletotrichum	3.71347	CP	3.26201	0.00779674448646
Moesziomyces	3.29985	CP	3.0271	0.0183135220456
Dichomitus	0			-
Synchytrium	4.59063			-
Spizellomyces	3.45541			-
Mitosporidium	0.396599			-
Trichoderma	3.7096	HP	3.24956	0.00462101592267
Metarhizium	3.47434			-
Candida_Metschnikowiaceae	3.31478	HP	2.91041	4.73637837658e-08
Geotrichum	3.98289	CP	3.57488	5.88321260136e-06
Metschnikowia	3.33724			-
Irpex	2.7024			-
Letharia	2.71399			-
Malassezia	5.15739	HP	4.38436	8.97937807487e-05
Lichtheimia	2.32938			-
Nannizzia	3.27344			-
Epichloe	3.87001			-
Trametes	2.4982	HP	2.97117	0.0252467771441
Tilletia	1.57764			-
Kurtzmaniella	4.16367	HP	3.92106	1.86778576355e-08
Armillaria	2.26315			-
Parasitella	3.85297	HP	3.56952	9.02053302811e-05
Cucurbitaria	2.28802			-
Rhizopus	3.67434	HP	3.19425	0.00164343210368
Hypsizygus	2.25806			-
Monilinia	1.29956			-
Zygosaccharomyces	3.83805	CP	3.44796	0.00287814643113
Drepanopeziza	2.19111			-
Cutaneotrichosporon	3.0631	HP	2.8021	0.0082298822537
Brunneoclavispora	1.78108			-
Ganoderma	3.72345			-
Dactylellina	1.16138			-
Naumovozyma	3.13132	HP	2.9043	0.0202266514253
Meira	2.02704			-
Cryptococcus	3.61266	HP	3.18214	0.0111860442805
Kazachstania	4.09629	HP	3.78444	3.26792055472e-07
Lentinula	3.12832	CP	2.83426	0.0331617534638
Linnemannia	2.00279			-
Chaetomium	1.95716			0.0391740523809
Rhodotorula	3.96751	HP	3.49908	1.59978118016e-09
Xylaria	2.52703			-
Endocarpon	0.241943			-
Spathaspora	3.74984	HP	3.42062	2.87598703293e-07
Thyridium	2.66443			-
Clavispora	3.14631	HP	2.7818	1.54104168582e-05
Amylomyces	2.49482			-
Glomus	1.28604			-
Trichophyton	1.93144	HP	2.8194	0.00964887807203
Monascus	2.01892			-
Kwoniella	1.64569			-
Cordyceps	3.48057			-
Scedosporium	0			-
Acaromyces	1.46209			-
Lindgomyces	1.95026			-
Pseudozyma	2.48007			-
Phycomyces	3.85016			-
Sydowia	1.43808			-
Moniliella	1.32202			-
Venustampulla	2.19479			-
Feramyces	2.63121	HP	2.53407	0.00146936887316
Sugiyamaella	1.90911			-
Westerdykella	0			-
Hyphopichia	2.27268			-
Nosema	0.856379			-
Aplosporella	2.05575			-
Alternaria	4.25964	HP	3.64506	4.46759445282e-08
Saccharomyces	5.44027	HP	4.31508	0.00350948582563
Podosphaera	1.12505			-
Dipodascus	2.27386	HP	2.75558	0.0252467771441
Saccharomycopsis	2.32691			-
Scheffersomyces	1.47086			-
Trichosporon	4.17861			-
Pseudogymnoascus	2.2587			-
Macrolepiota	1.09371			-
Phaeoacremonium	0.288084			-
Vanderwaltozyma	2.07369			0.000206803812928
Debaryomyces	4.03631	HP	3.67462	4.11083700169e-07
Enterocytozoon	3.01961	HP	2.70863	0.0196145343438
Capronia	2.41056			-
Auricularia	3.44817			-
Vanrija	3.27743			-
Sclerotinia	3.34941	HP	2.93804	0.000976204231478
Asterina	2.28143			-
Wickerhamomyces	4.58038			-
Gloeophyllum	0.712136			-
Pseudocercospora	4.4273			-
Amanita	1.58954	HP	2.84161	0.0252467771441
Parastagonospora	1.38121	HP	3.11274	0.0252467771441
Arthrobotrys	1.24056			-
Coniochaeta	2.40827			-
Apiotrichum	2.00501			-
Tilletiopsis	1.21829	HP	2.83596	0.0252467771441
Bipolaris	3.49244			-
Phlebopus	0.428079			-
Schizophyllum	2.93526	CP	2.64658	3.64333187629e-05
Venturia	1.73588			-
Exserohilum	0.553174	HP	2.65615	0.0252467771441
Aspergillus	4.94859	CP	3.93654	0.0155424
Paraglomus	1.42065			-
Magnusiomyces	2.18888			-
Penicilliopsis	2.22275			-
Phanerochaete	2.0804	HP	3.19576	0.0252467771441
Beauveria	2.7104	HP	2.85338	0.00146936887316
Millerozyma	2.84046			-
Schizosaccharomyces	0.860353			-
Lobosporangium	0			-
Botrytis	4.17677	CP	3.9123	0.0367020260917
Cyberlindnera	3.37946	HP	3.16059	0.0317061986194
Diaporthe	2.21139	HP	2.33945	0.0037484474288
Amorphotheca	2.01091			-
Dentiscutata	1.57914			-
Serendipita	0.0662354191374			-
Rhizomucor	2.37231			-
Cladophialophora	0.766487			-
Heterobasidion	4.52544			-
Rasamsonia	0			-
Mangifericomes	2.25806			-
Pichia	4.01615	HP	3.57363	4.34341192855e-08
Exophiala	3.77946	HP	3.36533	9.06781209157e-06
Pestalotiopsis	1.90982	HP	2.19375	0.00964887807203
Acremonium	1.99667			-
Aureobasidium	3.21233	CP	2.77827	0.00507123253383
Neurospora	3.22592	HP	2.97832	0.00797378506905
Stagonosporopsis	2.83777			-
Meyerozyma	3.3666	HP	2.67148	0.00535668310301
Puccinia	3.69375	HP	3.35309	5.76898771801e-07
Lachnellula	2.28802			-
Yarrowia	4.69758	HP	4.06772	3.39357514033e-08
Mycena	1.02761			-
Torulaspora	3.69012	HP	3.35393	5.51801913411e-11
Diutina	2.12275	CP	2.13031	0.0272325847822
Ophiocordyceps	0			-
Rhizophagus	3.17735			-
Cyphellophora	0.986219			-
Hyaloscypha	2.01091			-
Macroventuria	0.73007			-
Thermothielavioides	1.53729			-
Cystobasidium	1.39361			-
Grosmannia	3.11262			-
Naganishia	0.0986433164947			-
Penicillium	4.61656	HP	4.21861	9.59897601285e-15
Pontoporeia	0.929632			-
Phialophora	0.801777			-
Paraphaeosphaeria	2.02526			-
Sporisorium	0.440235			-
Scytinium	1.18618			-
Fomitiporia	2.10171			-
Ophiostoma	1.93026			-
Lodderomyces	3.33591			-
Nakaseomyces	3.67527			-
Cladosporium	3.68889	HP	3.2592	0.0378416473502
Hannaella	2.00927			-
Ascochyta	3.68983			-
Talaromyces	3.58734	CP	3.12222	1.68076024999e-06
Suillus	2.96755			-
Kluyveromyces	3.92479	HP	3.43535	5.44662604279e-07
Didymella	1.58863	HP	3.16407	0.0252467771441
Mucor	4.29031	HP	4.01401	5.50427318853e-06
Phaffia	0			-
Brettanomyces	2.69379			-
Vairimorpha	2.00326			-
Golovinomyces	1.28725			-
Edenia	0.818047			-
Saprochaete	2.70377			-
Knufia	3.17091			-
Batrachochytrium	0.241943			-
Pleurotus	3.35476	CP	3.07427	0.000688141421832
Komagataella	2.66134			-
Flammulina	2.48941			-
Orbilia	1.84073			-
Purpureocillium	3.06044	HP	2.93726	0.00964887807203
Morchella	3.77923			-
Ustilaginoidea	2.83079			-
Sporobolomyces	1.65187			-
Ustilago	4.26918	HP	3.65502	1.13240136343e-09
Melampsora	1.02688	HP	3.00385	0.0252467771441
Russula	1.04981			-
Trigonopsis	0.219078			-
Ogataea	2.17718			-
Polyporus	2.21774	HP	3.054	0.0252467771441
Plenodomus	1.71789			-
Mytilinidion	3.16247			-

## Sheet: Fig3G lefse.LDA
Genus	LDA value	Group	adjusted p-value	p-value
Fusarium	4.1159	HP	3.56114	0.0223124
Blumeria	2.44323			-
Dacryopinax	3.89229	HP	3.57768	0.0322189762325
Thermothelomyces	1.69492			-
Lasiodiplodia	4.16781	HP	3.74525	0.00356712865167
Stereum	2.19111			-
Gaeumannomyces	0.0262442595543			-
Sporothrix	2.53983			-
Kodamaea	1.74522			-
Sodiomyces	0.504072			-
Coniosporium	4.03678	CP	3.47715	0.00705259804898
Sparassis	0.215183			-
Wallemia	3.73331	CP	3.24122	3.55358743462e-05
Aaosphaeria	3.32931	HP	3.00431	0.0206387637967
Sordaria	2.7779	CP	2.58458	0.0349192066244
Neofusicoccum	1.40885			-
Phakopsora	0			-
Cokeromyces	0.667777			-
Cercospora	2.39139			-
Pyricularia	4.0691			-
Cryphonectria	2.42102			-
Hanseniaspora	3.46218			-
Rhizopogon	1.54766			-
Paecilomyces	2.44154			0.0337777569019
Mrakia	2.03413			-
Candida	4.97174			-
Pyrenophora	2.96565	HP	2.75398	0.0212757
Daldinia	0			-
Claviceps	2.20105			-
Pisolithus	1.54485			-
Coprinellus	0			-
Fonsecaea	3.30778			-
Eremothecium	0.580047			-
Paracoccidioides	3.15789			-
Erysiphe	3.35263			-
Verticillium	3.86601			-
Podospora	1.47803			-
Agaricus	3.81024			-
Geosmithia	1.96433			-
Ceramothyrium	0.446175			-
Colletotrichum	3.71347	CP	3.29776	0.00837825940055
Moesziomyces	3.29985	CP	2.9715	0.0195547378651
Dichomitus	0			-
Synchytrium	4.59063			-
Spizellomyces	3.45541			-
Mitosporidium	0.392704			-
Trichoderma	3.7057	HP	3.24124	0.00505752169496
Metarhizium	3.47434			-
Candida_Metschnikowiaceae	3.31088	HP	2.85927	5.63174118339e-08
Geotrichum	3.98289	CP	3.49833	6.679428405e-06
Metschnikowia	3.33724			-
Irpex	2.69851			-
Letharia	2.71399			-
Malassezia	5.16091	HP	4.38558	6.53327541822e-05
Lichtheimia	2.32938			0.0388918447774
Nannizzia	3.27344			-
Epichloe	3.87001			-
Trametes	2.49431	HP	2.51118	0.0259093097526
Tilletia	1.57375			-
Kurtzmaniella	4.15978	HP	3.9475	2.16710872782e-08
Armillaria	2.26315			-
Parasitella	3.84908	HP	3.50986	9.70579057117e-05
Cucurbitaria	2.28802			-
Rhizopus	3.67044	HP	3.19475	0.00176852407409
Hypsizygus	2.25806			-
Monilinia	1.29566			-
Zygosaccharomyces	3.83805	CP	3.48801	0.00271387545972
Drepanopeziza	2.19111			-
Cutaneotrichosporon	3.0592	HP	2.85985	0.00859097296532
Brunneoclavispora	1.77719			-
Ganoderma	3.72345			-
Dactylellina	1.16138			-
Naumovozyma	3.12743	HP	2.79402	0.0209551197975
Meira	2.02315			-
Cryptococcus	3.61498	HP	3.14591	0.00604043648152
Kazachstania	4.0924	HP	3.6921	3.69499769881e-07
Lentinula	3.12832	CP	2.82626	0.0345351173422
Linnemannia	2.00279			-
Chaetomium	1.95716	CP	2.04644	0.0408746247372
Rhodotorula	3.96361	HP	3.47657	1.95013935754e-09
Xylaria	2.52313			-
Endocarpon	0.238048			-
Spathaspora	3.74595	HP	3.35015	3.28632171628e-07
Thyridium	2.66443			-
Clavispora	3.14242	HP	2.85425	1.72346156216e-05
Amylomyces	2.49093			-
Glomus	1.28215			-
Trichophyton	1.92755	HP	2.52976	0.00997946110269
Monascus	2.01502			-
Kwoniella	1.6418			-
Cordyceps	3.48057			-
Scedosporium	0			-
Acaromyces	1.45819			-
Lindgomyces	1.94637			-
Pseudozyma	2.48007			-
Phycomyces	3.85016			-
Sydowia	1.43808			-
Moniliella	1.31812			-
Venustampulla	2.19089			-
Feramyces	2.62731	HP	2.40822	0.00154368400992
Sugiyamaella	1.90911			-
Westerdykella	0			-
Hyphopichia	2.27268			-
Nosema	0.852484			-
Aplosporella	2.05185			-
Alternaria	4.25575	HP	3.59988	5.76324391048e-08
Saccharomyces	5.43637	HP	4.35657	0.00445110365345
Podosphaera	1.12505			-
Dipodascus	2.26996	HP	2.48784	0.0259093097526
Saccharomycopsis	2.32302			-
Scheffersomyces	1.46697			-
Trichosporon	4.17861			-
Pseudogymnoascus	2.25481			-
Macrolepiota	1.09371			-
Phaeoacremonium	0.284189			-
Vanderwaltozyma	2.0698			0.000222844202815
Debaryomyces	4.0343	HP	3.68281	2.19160148174e-07
Enterocytozoon	3.01571	HP	2.67057	0.0203265801058
Capronia	2.41056			-
Auricularia	3.44427			-
Vanrija	3.27743			-
Sclerotinia	3.38391	HP	2.97831	0.000441560513816
Asterina	2.28143			-
Wickerhamomyces	4.58038			-
Gloeophyllum	0.708241			-
Pseudocercospora	4.4273			-
Amanita	1.58565	HP	2.8739	0.0259093097526
Parastagonospora	1.37732	HP	2.94757	0.0259093097526
Arthrobotrys	1.24056			-
Coniochaeta	2.40438			-
Apiotrichum	2.00112			-
Tilletiopsis	1.2144	HP	2.78319	0.0259093097526
Bipolaris	3.49244			-
Phlebopus	0.424184			-
Schizophyllum	2.93526	CP	2.63448	1.78061153133e-05
Venturia	1.73198			-
Exserohilum	0.549279	HP	2.20425	0.0259093097526
Aspergillus	4.94859	CP	4.04314	0.0151671015147
Paraglomus	1.41676			-
Magnusiomyces	2.18888			-
Penicilliopsis	2.21886			-
Phanerochaete	2.07651	HP	2.56805	0.0259093097526
Beauveria	2.70651	HP	2.55408	0.00154368400992
Millerozyma	2.84046			-
Schizosaccharomyces	0.860353			-
Lobosporangium	0			-
Botrytis	4.17677	CP	3.74565	0.0391280803471
Cyberlindnera	3.38404	HP	3.15135	0.0150505444822
Diaporthe	2.2075	HP	2.22772	0.00390725072323
Amorphotheca	2.01091			-
Dentiscutata	1.57525			-
Serendipita	0.0623403752539			-
Rhizomucor	2.36841			-
Cladophialophora	0.762592			-
Heterobasidion	4.52544			-
Rasamsonia	0			-
Mangifericomes	2.25806			-
Pichia	4.01226	HP	3.59641	5.39293826587e-08
Exophiala	3.77769	HP	3.40228	5.15847515993e-06
Pestalotiopsis	1.90593	HP	2.39042	0.00997946110269
Acremonium	1.99278			-
Aureobasidium	3.21233	CP	2.74405	0.00551188083647
Neurospora	3.22202	HP	2.92914	0.00832601134802
Stagonosporopsis	2.83777			-
Meyerozyma	3.36271	HP	2.60348	0.00594406053498
Puccinia	3.68986	HP	3.29076	6.78032354517e-07
Lachnellula	2.28802			-
Yarrowia	4.69405	HP	4.02038	2.51751556434e-08
Mycena	1.02761			-
Torulaspora	3.68623	HP	3.24691	7.05830055194e-11
Diutina	2.12275	CP	2.12086	0.0282919552475
Ophiocordyceps	0			-
Rhizophagus	3.17735			-
Cyphellophora	1.54538			-
Hyaloscypha	2.01091			-
Macroventuria	0.726175			-
Thermothielavioides	1.5334			-
Cystobasidium	1.38972			-
Grosmannia	3.11262			-
Naganishia	0.0947482726112			-
Penicillium	4.61266	HP	4.16463	1.64108579207e-14
Pontoporeia	0.925737			-
Phialophora	0.797882			-
Paraphaeosphaeria	2.02136			-
Sporisorium	0.43634			-
Scytinium	1.18618			-
Fomitiporia	2.10171			-
Ophiostoma	1.92637			-
Lodderomyces	3.33591			-
Nakaseomyces	3.67527	CP	3.05854	0.0383864001348
Cladosporium	3.68499	HP	3.20048	0.0396284427996
Hannaella	2.00927			-
Ascochyta	3.68983			-
Talaromyces	3.58734	CP	2.91904	9.49932788172e-07
Suillus	2.96366			-
Kluyveromyces	3.9209	HP	3.4245	6.73262513932e-07
Didymella	1.58473	HP	2.64299	0.0259093097526
Mucor	4.28641	HP	3.98012	6.06916721895e-06
Phaffia	0			-
Brettanomyces	2.69379			-
Vairimorpha	1.99937			-
Golovinomyces	1.28725			-
Edenia	0.814152			-
Saprochaete	2.70377			-
Knufia	3.17091			-
Batrachochytrium	0.238048			-
Pleurotus	3.35476	CP	2.99497	0.000746751517024
Komagataella	2.66134			-
Flammulina	2.48551			-
Orbilia	1.83684			-
Purpureocillium	3.05654	HP	2.72327	0.00997946110269
Morchella	3.77923			-
Ustilaginoidea	2.83079			-
Sporobolomyces	1.64798			-
Ustilago	4.26529	HP	3.77715	1.45260799565e-09
Melampsora	1.02298	HP	2.4323	0.0259093097526
Russula	1.04592			-
Trigonopsis	0.215183			-
Ogataea	2.17718			-
Polyporus	2.21384	HP	2.52718	0.0259093097526
Plenodomus	1.71399			-
Mytilinidion	3.15858			-

## Sheet: Fig4C lefse.LDA
Genus	LDA value	Group	adjusted p-value	p-value
Methanoculleus	0			-
Methanosphaera	5.16258			-
Halorubrum	4.18488	CP	3.87382	0.000131459720843
Methanomethylovorans	2.39073			-
Methanospirillum	1.53021			-
Halorussus	0			-
Halorientalis	0			-
Candidatus_Nitrosotenuis	2.86265			-
Methanobrevibacter	3.40096	HP	3.41801	0.0173834697661
Candidatus_Nitrosopelagicus	0			-
Methanosphaerula	0			-
Methanimicrococcus	0			-
Methanocorpusculum	3.70352			-
Candidatus_Nitrosocosmicus	2.82347			-
Pyrobaculum	3.59572			-
Nitrosopumilus	0			-
Candidatus_Methanomethylophilus	2.67003			-
Methanobrevibacter	5.91666			-
Halarchaeum	3.09941			-
Saccharolobus	0.329351			-
Methanocaldococcus	3.46471			-
Natronorubrum	3.39254			-
Halorhabdus	0.329351			-
Haloterrigena	1.14189			-
Candidatus_Nitrosomarinus	0.329351			-
Nitrosarchaeum	0			-
Acidiplasma	1.9136			-
Candidatus_Fermentimicrarchaeum	0			-
Methanobacterium	2.60642			-
Halomicroarcula	3.60642			-
Candidatus_Methanoplasma	0.981302			-
Haladaptatus	0			-
Methanosarcina	4.49938			-
Methanohalophilus	2.15209			-
Halosimplex	0.296795			-
Halanaeroarchaeum	0			-
Halobacterium	0			-
Nitrososphaera	0			-
Candidatus_Nitrosotalea	0			-
Archaeoglobus	0			-
Halobellus	2.78252			-
Methanomassiliicoccus	2.8671			-
Haloarcula	0			-
Thermococcus	4.20043	HP	3.70187	2.29436890366e-06
Halalkalicoccus	2.62215			-
Halococcus	2.18595			-
Methanolinea	0			-
Methanocella	0			-
Methanomicrobium	0			-
Methanothrix	1.08607			-
Haloferax	3.64782			-
Natronomonas	0			-
Haloprofundus	0.223496			-

## Sheet: Fig4F lefse.LDA
Genus	LDA value	Group	adjusted p-value	p-value
Methanoculleus	3.1767			-
Methanosphaera	5.19379			-
Sulfolobus	4.95054			-
Methanomethylovorans	2.98432			-
Methanospirillum	4.58503			-
Halorussus	0			-
Halorientalis	2.48616			-
Candidatus_Nitrosotenuis	2.42366			-
Halorubrum	4.86316			-
Candidatus_Nitrosopelagicus	3.87943			-
Methanosphaerula	0			-
Methanimicrococcus	0			-
Methanocorpusculum	4.35376			-
Candidatus_Nitrosocosmicus	3.58613	HP	3.66805	0.0158733862511
Pyrobaculum	4.34448			-
Nitrosopumilus	3.54061			-
Candidatus_Methanomethylophilus	4.58318			-
Methanobrevibacter	4.83251			-
Halarchaeum	4.48945			-
Saccharolobus	3.31808	HP	3.87411	0.0383027726946
Methanocaldococcus	0			-
Natronorubrum	4.5004			-
Halorhabdus	0			-
Haloterrigena	2.90078			-
Candidatus_Nitrosomarinus	4.2474			-
Nitrosarchaeum	0			-
Acidiplasma	3.13591			-
Candidatus_Fermentimicrarchaeum	1.18363			-
Methanobacterium	3.71559	HP	3.63207	0.0383027726946
Halomicroarcula	2.92322	HP	3.50656	0.0383027726946
Candidatus_Methanoplasma	0			-
Haladaptatus	0			-
Methanosarcina	5.58809			-
Methanohalophilus	0			-
Halosimplex	0			-
Halanaeroarchaeum	0			-
Halobacterium	3.12101			-
Nitrososphaera	1.18363			-
Candidatus_Nitrosotalea	3.05101			-
Archaeoglobus	2.64436			-
Halobellus	3.09594	HP	3.76755	0.0383027726946
Methanomassiliicoccus	4.63047			-
Haloarcula	1.48466			-
Thermococcus	5.48663	HP	5.13459	1.03380780665e-06
Halalkalicoccus	1.48466			-
Halococcus	4.36982			-
Methanolinea	2.8349			-
Methanocella	1.18363			-
Methanomicrobium	0			-
Methanothrix	4.48688	HP	4.152	0.0157650309398
Haloferax	3.74473			-
Natronomonas	2.49187			-
Haloprofundus	0			-

## Sheet: Fig4I lefse.LDA
Genus	LDA value	Group	adjusted p-value	p-value
Methanoculleus	0			-
Methanosphaera	5.94745	CP	4.3006	0.00388099343026
Sulfolobus	4.27438	HP	4.11783	5.43252830184e-05
Methanomethylovorans	0			-
Methanospirillum	0			-
Halorussus	2.4189			-
Halorientalis	0			-
Candidatus_Nitrosotenuis	0			-
Halorubrum	3.87782			-
Candidatus_Nitrosopelagicus	0			-
Methanosphaerula	2.00436			-
Methanimicrococcus	1.4603			-
Methanocorpusculum	0			-
Candidatus_Nitrosocosmicus	3.59608	HP	3.62567	0.0112733887913
Pyrobaculum	0			-
Nitrosopumilus	0			-
Candidatus_Methanomethylophilus	3.18637			-
Methanobrevibacter	4.73345			-
Halarchaeum	3.01547			-
Saccharolobus	3.02872			-
Methanocaldococcus	3.46271			-
Natronorubrum	3.25483			-
Halorhabdus	0			-
Haloterrigena	0			-
Candidatus_Nitrosomarinus	0			-
Nitrosarchaeum	2.70502			-
Acidiplasma	2.91679			-
Candidatus_Fermentimicrarchaeum	0			-
Methanobacterium	1.94355			-
Halomicroarcula	2.77392			-
Candidatus_Methanoplasma	0			-
Haladaptatus	0			-
Methanosarcina	4.51675			-
Methanohalophilus	1.85424			-
Halosimplex	0			-
Halanaeroarchaeum	1.98953			-
Halobacterium	1.81565			-
Nitrososphaera	3.20196			-
Candidatus_Nitrosotalea	3.31459			-
Archaeoglobus	0			-
Halobellus	0			-
Methanomassiliicoccus	0			-
Haloarcula	0			-
Thermococcus	4.75668	HP	4.48595	6.4581527697e-10
Halalkalicoccus	0			-
Halococcus	2.56214			-
Methanolinea	0			-
Methanocella	0			-
Methanomicrobium	2.66595			-
Methanothrix	0			-
Haloferax	3.31396			-
Natronomonas	0			-
Haloprofundus	0			-

## Sheet: Fig4J lefse.LDA
Genus	LDA value	Group	adjusted p-value	p-value
Methanoculleus	2.54139			-
Methanosphaera	5.72125			-
Sulfolobus	4.44545	HP	3.79795	4.57824180856e-07
Methanomethylovorans	2.40855			-
Methanospirillum	3.95468			-
Halorussus	2.45075			-
Halorientalis	1.85573			-
Candidatus_Nitrosotenuis	2.27278			-
Halorubrum	4.18583	CP	3.80236	0.00275817784658
Candidatus_Nitrosopelagicus	2.93355			-
Methanosphaerula	1.73518			-
Methanimicrococcus	1.19111			-
unclassified	4.01887			-
Methanocorpusculum	3.44584			-
Candidatus_Nitrosocosmicus	3.46745	HP	3.29437	0.00265566261861
Pyrobaculum	3.80055			-
Nitrosopumilus	2.83209			-
Candidatus_Methanomethylophilus	3.92607			-
Methanobrevibacter	5.44786			-
Halarchaeum	3.82809			-
Saccharolobus	2.99411	HP	3.19168	0.0196145343438
Methanocaldococcus	3.36382			-
Natronorubrum	3.90997			-
Halorhabdus	0			-
Haloterrigena	2.27993			-
Candidatus_Nitrosomarinus	3.30153			-
Nitrosarchaeum	2.3757			-
Acidiplasma	2.58747			-
Candidatus_Fermentimicrarchaeum	0.493929			-
Methanobacterium	3.13691	HP	3.13712	0.0193145888906
Halomicroarcula	3.13312	HP	2.93895	0.0496636624907
Candidatus_Methanoplasma	0.0792182147673			-
Haladaptatus	0			-
Methanosarcina	5.00484			-
Methanohalophilus	1.87789			-
Halosimplex	0			-
Halanaeroarchaeum	1.66021			-
Halobacterium	2.52626	HP	3.16068	0.0252467771441
Nitrososphaera	2.87445	HP	3.05983	0.0252467771441
Candidatus_Nitrosotalea	3.08993	HP	2.94107	0.0496636624907
Archaeoglobus	1.93584			-
Halobellus	2.66843	HP	3.14564	0.00964887807203
Methanomassiliicoccus	4.01625			-
Haloarcula	0.794959			-
Thermococcus	5.01272	HP	4.65649	2.69760325721e-21
Halalkalicoccus	2.04753			-
Halococcus	3.65586			-
Methanolinea	2.20455			-
Methanocella	0.493929			-
Methanomicrobium	2.33663			-
Methanothrix	3.85381	HP	3.63732	0.0013561182384
Haloferax	3.40467			-
Natronomonas	1.75518			-
Haloprofundus	0			-

[truncated: 19 more sheets: FigS3C lefse.LDA, FigS3F lefse.LDA, FigS3G lefse.LDA, FigS4C lefse.LDA, FigS4F lefse.LDA, FigS4G lefse.LDA, FigS5C lefse.LDA, FigS5F lefse.LDA, FigS5I lefse.LDA, FigS5J lefse.LDA, FigS9C lefse.LDA, FigS9F lefse.LDA, FigS9G lefse.LDA, FigS10C lefse.LDA, FigS10F lefse.LDA, FigS10I lefse.LDA, FigS10J lefse.LDA, FigS11C lefse.LDA, FigS11J lefse.LDA]
