# Supplementary material for: The study on the identification of cross-boundary microbiome enterotypes between high-altitude and coastal populations and their predictive value
Source: BMC Microbiol. 2026 Jan 29;26:225. doi: 10.1186/s12866-025-04578-0 (PMC12973879; doi:10.1186/s12866-025-04578-0)
Supplement: Supplementary file 4 — Supplementary Material 4. [file 12866_2025_4578_MOESM4_ESM.xlsx]

## Sheet: Fig2B-bray_curtis_distance
Table.Enterotype Classification Using Bray–Curtis Distance and PAM.
	GYctrl01	GYctrl05	GYctrl11	GYctrl12	GYctrl13	GYctrl19	GYctrl22	GYctrl26	GYctrl28	GYctrl33	GYctrl37	GYctrl38	GYctrl39	GYctrl40	GYctrl41	GYctrl44	GYctrl45	GYctrl46	GYctrl51	GYctrl52	GYctrl53	GYctrl55	GYctrl56	GYctrl57	GYctrl60	GYctrl62	GYctrl63	GYctrl66	GYctrl67	GYpolyp13	GYpolyp17	GYpolyp18	GYpolyp19	GYpolyp21	GYpolyp22	GYpolyp23	GYpolyp27	GYpolyp28	GYpolyp32	GYpolyp33	GYpolyp34	GYpolyp35	GYpolyp36	GYpolyp37	GYpolyp38	GYPolyp44	YHControl11	YHControl17	YHControl19
GYctrl01	0	0.452065957833113	0.573538275855815	0.40996115149736	0.495636455581302	0.343024163572711	0.458270711075296	0.361956347661106	0.595341780049035	0.588908704768198	0.564848521531203	0.116264673478847	0.234264320174432	0.191262502015594	0.206539810058334	0.533713926500076	0.469896015422423	0.152725297902714	0.727092450887462	0.562335288520603	0.121880257771165	0.459141993169126	0.308618403748657	0.162579739787801	0.449317673966061	0.575132785353487	0.42438526206199	0.475184175951895	0.576253114435409	0.351999331014671	0.378153689250799	0.70225494832963	0.588908845731854	0.389565791628387	0.290908997944881	0.585660078582399	0.269851855787262	0.172851575519573	0.359943578618493	0.566843494517306	0.252204395191855	0.131509108479016	0.274577485239782	0.274051018537245	0.409262475568695	0.375123351426437	0.266187564699256	0.197386506207674	0.388869031220043
GYctrl05	0.452065957833113	0	0.486086941056144	0.334696057742353	0.348968785228289	0.32386449481742	0.370839445950065	0.384233840166079	0.534019267605056	0.455076698973561	0.490588544426647	0.416824324846231	0.358303567301392	0.46126013450238	0.42987093178778	0.444972319605499	0.224041765172369	0.45792766387018	0.61932084947577	0.416887333937992	0.416225472834802	0.31240033365043	0.349697781415701	0.38394798848436	0.344345984739359	0.494122920772914	0.28155165674851	0.387963557927646	0.453896820349574	0.379899026723054	0.312804490976641	0.575747294489041	0.515897492714646	0.300195409916657	0.377307974187113	0.469593631191712	0.38592321741672	0.451322295729721	0.293594371013364	0.425005685597514	0.408623610540379	0.465522095923592	0.3713114064671	0.442116292015843	0.352816123387581	0.319086992407606	0.48899626104644	0.391990294052285	0.345894661668716
GYctrl11	0.573538275855815	0.486086941056144	0	0.406406864588128	0.381129332254845	0.480992739616897	0.372893231979809	0.579620503845555	0.311536632135275	0.391004537078566	0.303335205658974	0.596789958831899	0.454758079858385	0.666834998671023	0.473626947049571	0.275266244869717	0.452613453378852	0.633579481823858	0.626832885416779	0.37364710540749	0.528628044206105	0.356205401096578	0.478518567925438	0.486792742340564	0.36652855991153	0.519321548292471	0.395500379623944	0.349339675652221	0.363033025093402	0.484033630318165	0.371545492154979	0.555931047549566	0.562980507741603	0.383995611042748	0.517544525509617	0.404143294234911	0.565557922530305	0.587961441777272	0.40905222207384	0.367660732861637	0.567714387631267	0.559094250123276	0.386865279431591	0.589167834920723	0.43669244489388	0.454877190042778	0.547980887351548	0.489578872709087	0.356754870974869
GYctrl12	0.40996115149736	0.334696057742353	0.406406864588128	0	0.329322264447376	0.326074404272292	0.376326777068476	0.348448275522266	0.449877457315189	0.348646355871667	0.323442073644784	0.386696177313124	0.232313858839017	0.450307684949965	0.330632993484304	0.399651308961439	0.383496152091236	0.416212756931676	0.623811375660751	0.417942395022002	0.372048547315521	0.319884777131654	0.273261687823073	0.352244171874679	0.224053388137114	0.506242845801565	0.211828337735505	0.340151246048925	0.391121498069992	0.282049125390789	0.265726269849761	0.561207913324541	0.538152551927292	0.227750230018713	0.301828092923684	0.393459603941159	0.403528729172044	0.405764015326015	0.237650344692714	0.325411916701217	0.417105852711105	0.413540230494137	0.265186923599641	0.382577117767268	0.238303295410511	0.27293938420262	0.442953015522843	0.273388900033453	0.297686805762539
GYctrl13	0.495636455581302	0.348968785228289	0.381129332254845	0.329322264447376	0	0.418715606387808	0.267210090050319	0.484821696954744	0.397805800761773	0.304922746615953	0.331386920459281	0.480365931018599	0.377252030057968	0.56678741100538	0.41519846060172	0.314415806086586	0.359794384244314	0.544194142935035	0.564515385948415	0.330613022354557	0.474137082129339	0.302277196348831	0.354655011693769	0.449467064505367	0.306836913555654	0.500685337478118	0.248567085752853	0.380974183304552	0.385443956606522	0.363458031004256	0.369467779277814	0.463880426529861	0.54002792863837	0.302813017746908	0.383678023621128	0.284302530054041	0.459835485614041	0.497789707599232	0.34042650754985	0.321156917444486	0.510603691086816	0.495975653001288	0.326567889239481	0.501391	0.389272838955261	0.328264614386506	0.522820032855289	0.384280417280962	0.329163874977385
GYctrl19	0.343024163572711	0.32386449481742	0.480992739616897	0.326074404272292	0.418715606387808	0	0.399766980101962	0.400326738909323	0.515938271750591	0.47786483252149	0.496001158918353	0.372614671386107	0.298950120811116	0.459520179512428	0.338227851678693	0.45299164020262	0.369881116507793	0.404707342767691	0.683711930499134	0.487021266447755	0.342119709293807	0.390136725950638	0.318338985087827	0.318831649600666	0.37192951515306	0.563631843983759	0.341380570766842	0.424035993447622	0.480254982503872	0.299810110768453	0.353532233742152	0.618584682929271	0.548336948522918	0.26888862135153	0.357932825418758	0.505595131904078	0.365422888325306	0.321563698896142	0.293248716615578	0.466657292925774	0.392072370975035	0.388747172207689	0.281592281382555	0.26276903882616	0.300143259141473	0.309280983532327	0.394299074772863	0.323804904304724	0.348927671681489
GYctrl22	0.458270711075296	0.370839445950065	0.372893231979809	0.376326777068476	0.267210090050319	0.399766980101962	0	0.526684114397662	0.414042138819873	0.411836092132885	0.386446694034355	0.504025310391904	0.408868705814119	0.588873278463904	0.3976055272808	0.35792252497213	0.401429099588283	0.528700780071673	0.612855684085701	0.390792059989859	0.474626075725487	0.327181968602723	0.411826358297324	0.476847155016256	0.338777825825995	0.517788903837982	0.338341932772569	0.378654991937063	0.426424440638078	0.408559953649658	0.393298179669147	0.550333855987206	0.546875074494589	0.361445606103138	0.45910057821787	0.395500529769893	0.487511688435492	0.498702914971491	0.381043494488759	0.366432728552247	0.524683523874338	0.523641641471404	0.311514857645029	0.485243019469967	0.422134179756465	0.351086788742904	0.470410468652629	0.410903230585614	0.357565890682359
GYctrl26	0.361956347661106	0.384233840166079	0.579620503845555	0.348448275522266	0.484821696954744	0.400326738909323	0.526684114397662	0	0.612997768620733	0.58254766144399	0.580856970249494	0.347471619219871	0.290831538595549	0.229750776414092	0.365313471255507	0.555084803460706	0.284691111150433	0.373873747870063	0.705255597449709	0.471627947247967	0.318481846018214	0.354442700869103	0.316053415498648	0.332499240021383	0.408297049737589	0.530792343056386	0.405696938592683	0.451983931417317	0.552636903905851	0.355930246394064	0.288761045129393	0.695325772058942	0.560804335061703	0.407097399780721	0.284158964023767	0.555923815567856	0.154512798780285	0.36919021974197	0.339895807971101	0.554789314432881	0.177094887997221	0.364305876963715	0.322501795226289	0.36811035348591	0.381889093648637	0.269546520578536	0.402300190374971	0.330372017480373	0.389228235987634
GYctrl28	0.595341780049035	0.534019267605056	0.311536632135275	0.449877457315189	0.397805800761773	0.515938271750591	0.414042138819873	0.612997768620733	0	0.392047587634986	0.357533310736077	0.617070390505478	0.489175887842766	0.712013983412788	0.548676870131013	0.363770232508159	0.521390348262818	0.650020875911515	0.641108553667744	0.396730340281775	0.582932754236442	0.463012798878212	0.440759599965206	0.540289228421271	0.402362829003497	0.655099414880538	0.45540456344174	0.475427690879902	0.46942714853491	0.47893803022538	0.476184175816378	0.437604433043657	0.625584009991624	0.422566297399049	0.557415295142388	0.425203173480143	0.605228034964209	0.62176454794299	0.506331398965764	0.415814021595039	0.643195686336226	0.616047381691758	0.431775323531323	0.628009759073058	0.506641960449065	0.517171949585365	0.603081981807866	0.53071269573173	0.432356114268567
GYctrl33	0.588908704768198	0.455076698973561	0.391004537078566	0.348646355871667	0.304922746615953	0.47786483252149	0.411836092132885	0.58254766144399	0.392047587634986	0	0.257040885362399	0.539130421845687	0.440211886975636	0.647773880724782	0.477968396465075	0.284695944472643	0.451613752490744	0.61266950392112	0.581480406485862	0.367787464356555	0.546815422578731	0.401105679220351	0.373383742030819	0.52112269783636	0.370424600492059	0.563188208193085	0.31794960711226	0.45640571925724	0.381414730393201	0.429500592536186	0.485193643349258	0.463655748790686	0.574251307178538	0.366199035795605	0.492448516905522	0.300827979739791	0.576727742317763	0.594555647043602	0.426604371506904	0.270906461439401	0.611702277088949	0.581348749025372	0.43600335037634	0.545033551253505	0.359795428058983	0.404454414834122	0.628671447705757	0.435069740852396	0.453779191698566
GYctrl37	0.564848521531203	0.490588544426647	0.303335205658974	0.323442073644784	0.331386920459281	0.496001158918353	0.386446694034355	0.580856970249494	0.357533310736077	0.257040885362399	0	0.551718772976339	0.426428339191116	0.639839090491076	0.457584611849347	0.194941091854116	0.457640720962485	0.620676268015836	0.596138434882709	0.306592372407357	0.517630970340365	0.334905945359632	0.422532627309091	0.547237338406547	0.397195551624007	0.560290227077193	0.335008560575587	0.39755164196733	0.346768168608765	0.478549621123156	0.410956906618936	0.479529760292917	0.592189548071742	0.377553138277706	0.487858315927454	0.352905325960031	0.546309126815064	0.558848764991399	0.390852661818474	0.300188144072534	0.57595000955968	0.574206820495528	0.374019934669922	0.562167675657499	0.40650863127453	0.424834844674984	0.578656228568528	0.453430885109918	0.381062926761626
GYctrl38	0.116264673478847	0.416824324846231	0.596789958831899	0.386696177313124	0.480365931018599	0.372614671386107	0.504025310391904	0.347471619219871	0.617070390505478	0.539130421845687	0.551718772976339	0	0.217859666277465	0.181673981589652	0.210274303120983	0.503752859532129	0.443531445042368	0.10217590276311	0.71443865937154	0.536611282330595	0.131839692783849	0.446297423513769	0.273633220083657	0.163220014535023	0.427816261485021	0.557805536846929	0.383661564639848	0.460228808632652	0.520501639203013	0.346478427350505	0.366058400860629	0.676407590370498	0.580913528686677	0.389203542165958	0.271961434833187	0.553505416306218	0.281651175123592	0.218024056324561	0.320051170096548	0.549064350922188	0.254204186839688	0.127358302986497	0.292170518205164	0.27745231105657	0.387183284914852	0.396600954244761	0.346081172043725	0.191037287233315	0.396248527325184
GYctrl39	0.234264320174432	0.358303567301392	0.454758079858385	0.232313858839017	0.377252030057968	0.298950120811116	0.408868705814119	0.290831538595549	0.489175887842766	0.440211886975636	0.426428339191116	0.217859666277465	0	0.294713594446747	0.193347534380241	0.414050252689084	0.376776963915365	0.259470629162144	0.661456183147258	0.421050271887096	0.200727901709135	0.362432347433729	0.190994990324165	0.169007952318779	0.294413531618996	0.51074454400964	0.28669241080154	0.354265676894819	0.440717961775848	0.24714969143647	0.250055144628321	0.591240759078054	0.550081560853077	0.28785864799817	0.203272188133884	0.471515648805325	0.253866856059868	0.255713754208489	0.234675198158337	0.443972210596967	0.252225618309374	0.255427964700217	0.178929328181707	0.220137889545247	0.319589449619549	0.301752658532727	0.295722850745969	0.151682488281474	0.295506636528378
GYctrl40	0.191262502015594	0.46126013450238	0.666834998671023	0.450307684949965	0.56678741100538	0.459520179512428	0.588873278463904	0.229750776414092	0.712013983412788	0.647773880724782	0.639839090491076	0.181673981589652	0.294713594446747	0	0.292130974326376	0.607496770024952	0.376764601213311	0.210321755118107	0.753078601934712	0.537996588767107	0.183666970027506	0.426734606226423	0.332016621113167	0.239472528562601	0.513835069371036	0.574045883084123	0.480245733101104	0.518591217833619	0.590804964831019	0.419901159863732	0.395262724795414	0.751297449313824	0.603527934013545	0.466863532927657	0.302295317286384	0.628856309820334	0.192378491187315	0.278751977142532	0.392352729364927	0.620734034691352	0.145116245604726	0.214649619645327	0.377476499034424	0.336474421261461	0.457958696784232	0.329693905798616	0.395575895550745	0.265046198039298	0.468382677234264
GYctrl41	0.206539810058334	0.42987093178778	0.473626947049571	0.330632993484304	0.41519846060172	0.338227851678693	0.3976055272808	0.365313471255507	0.548676870131013	0.477968396465075	0.457584611849347	0.210274303120983	0.193347534380241	0.292130974326376	0	0.416606408235693	0.460194179158056	0.261870271875044	0.725714411215929	0.462740124781859	0.219587554571625	0.366109187770516	0.265979243622255	0.218625000022869	0.389325060948715	0.574201556889703	0.326359072501385	0.397913415327264	0.477267392017266	0.310429782679907	0.35537411177129	0.663709669649339	0.608868944351896	0.3027694569205	0.302491537217674	0.487217081131583	0.247790549871561	0.263485962765975	0.319715284303536	0.465620548830123	0.24943227897795	0.276034059963713	0.163941205327917	0.261240654205064	0.334141030358829	0.299389385253031	0.279841753099396	0.156394559840774	0.337238403344386
GYctrl44	0.533713926500076	0.444972319605499	0.275266244869717	0.399651308961439	0.314415806086586	0.45299164020262	0.35792252497213	0.555084803460706	0.363770232508159	0.284695944472643	0.194941091854116	0.503752859532129	0.414050252689084	0.607496770024952	0.416606408235693	0	0.40550231202567	0.582057426574075	0.605720671205728	0.296713812833403	0.455377197599987	0.291387878726929	0.415737973532042	0.501759765200547	0.362065214667481	0.511819108877559	0.308544209230725	0.352233399114511	0.323575311090388	0.427115185197596	0.374309139699499	0.468126234292967	0.538100766168597	0.308196785589857	0.47663318914851	0.349255772551654	0.504606876604696	0.536747758378934	0.354022784038976	0.280336244504605	0.509727092930728	0.541090779124978	0.355315291025533	0.535756411579993	0.387952577486353	0.356706535774327	0.573551911808803	0.401717176826972	0.337539545664162
GYctrl45	0.469896015422423	0.224041765172369	0.452613453378852	0.383496152091236	0.359794384244314	0.369881116507793	0.401429099588283	0.284691111150433	0.521390348262818	0.451613752490744	0.457640720962485	0.443531445042368	0.376776963915365	0.376764601213311	0.460194179158056	0.40550231202567	0	0.491327230084792	0.632374392013082	0.358668584785617	0.42294396451153	0.22885127125815	0.402649543571674	0.394002506127676	0.329710472911162	0.48043364791206	0.300883991496869	0.359759337162282	0.467749383707047	0.405514578050407	0.309208885529577	0.572071609587083	0.529118055654808	0.317073088112894	0.400888392851382	0.485082014638567	0.283086658846425	0.470887432415078	0.320062960678189	0.444563966201627	0.31400104615966	0.471219568960675	0.373521062702651	0.478215572277728	0.369833757492166	0.243388329310106	0.494325541996487	0.409036098608194	0.345451176927216
GYctrl46	0.152725297902714	0.45792766387018	0.633579481823858	0.416212756931676	0.544194142935035	0.404707342767691	0.528700780071673	0.373873747870063	0.650020875911515	0.61266950392112	0.620676268015836	0.10217590276311	0.259470629162144	0.210321755118107	0.261870271875044	0.582057426574075	0.491327230084792	0	0.729824796377789	0.599627983358265	0.173589943403922	0.486598706264135	0.317053711211625	0.190887603835949	0.473401426213354	0.577374346372168	0.441529098428045	0.498375046188805	0.580333183899693	0.370663146620311	0.40614027981325	0.717117529442761	0.606929438797322	0.413459779691151	0.29635723851044	0.600069893516324	0.32883281089447	0.262886136382301	0.374381209832182	0.579316263516401	0.275873485741913	0.1516815700421	0.341126098531465	0.316431185721334	0.434737275241159	0.430690344128139	0.374429475597034	0.218419306297587	0.440342770424758
GYctrl51	0.727092450887462	0.61932084947577	0.626832885416779	0.623811375660751	0.564515385948415	0.683711930499134	0.612855684085701	0.705255597449709	0.641108553667744	0.581480406485862	0.596138434882709	0.71443865937154	0.661456183147258	0.753078601934712	0.725714411215929	0.605720671205728	0.632374392013082	0.729824796377789	0	0.63584008570601	0.691374270496421	0.642348655892571	0.614714646675485	0.681491389450249	0.570769690349219	0.645562196432408	0.595581781868766	0.655880862279441	0.621614618326952	0.570191151053317	0.657689702878968	0.672081335266818	0.691101719197004	0.634456488557146	0.614754159769998	0.590311424917379	0.717202411913889	0.69206300461501	0.636139118107703	0.512999933116667	0.733573009696846	0.683543069964528	0.673981844891003	0.72318459681566	0.696859012872085	0.666983713937155	0.744140477561329	0.700436708145585	0.66138622020246
GYctrl52	0.562335288520603	0.416887333937992	0.37364710540749	0.417942395022002	0.330613022354557	0.487021266447755	0.390792059989859	0.471627947247967	0.396730340281775	0.367787464356555	0.306592372407357	0.536611282330595	0.421050271887096	0.537996588767107	0.462740124781859	0.296713812833403	0.358668584785617	0.599627983358265	0.63584008570601	0	0.518390563985253	0.30479977171007	0.464406505790733	0.529272804922182	0.400129310870713	0.586892205640668	0.393323783302382	0.351250012130349	0.399473697862645	0.477387682720182	0.379655610310087	0.521886292776793	0.607589748603076	0.410781556989812	0.51019184542886	0.417774245685901	0.452480833110187	0.571132300400657	0.436077406344131	0.35044056021878	0.493401818849162	0.598053977664343	0.372849214604339	0.543561898571769	0.461442748658444	0.347674059611342	0.588150652963035	0.456597305948413	0.393792674088095
GYctrl53	0.121880257771165	0.416225472834802	0.528628044206105	0.372048547315521	0.474137082129339	0.342119709293807	0.474626075725487	0.318481846018214	0.582932754236442	0.546815422578731	0.517630970340365	0.131839692783849	0.200727901709135	0.183666970027506	0.219587554571625	0.455377197599987	0.42294396451153	0.173589943403922	0.691374270496421	0.518390563985253	0	0.418476452168621	0.233191524347963	0.145888021026495	0.414210488558005	0.495906361694792	0.383902955346979	0.415146549231512	0.499771347593609	0.3223379348659	0.302032418358724	0.650122144950068	0.522139547571701	0.341891003368195	0.210270920661318	0.531882347293636	0.245726144025813	0.177986176508192	0.299639549299532	0.514847263751357	0.199536875939945	0.141308084899629	0.27852664540772	0.283020145995041	0.353178561765167	0.377016848969842	0.315209107501136	0.166597279564783	0.359755318155113
GYctrl55	0.459141993169126	0.31240033365043	0.356205401096578	0.319884777131654	0.302277196348831	0.390136725950638	0.327181968602723	0.354442700869103	0.463012798878212	0.401105679220351	0.334905945359632	0.446297423513769	0.362432347433729	0.426734606226423	0.366109187770516	0.291387878726929	0.22885127125815	0.486598706264135	0.642348655892571	0.30479977171007	0.418476452168621	0	0.377972219343637	0.43446080598607	0.283540996739258	0.468568669851699	0.228767772116328	0.256696719780357	0.385446636369043	0.379930991553354	0.233891066767586	0.5681692288212	0.516135225105548	0.294527699031369	0.405613369056623	0.393014224177398	0.323617396817058	0.442314126490515	0.313077409226412	0.369851229702298	0.326746295545538	0.458983522231988	0.29720627492307	0.473863517801324	0.340136621459001	0.208849500293666	0.468212800852096	0.345436385523252	0.246790984757474
GYctrl56	0.308618403748657	0.349697781415701	0.478518567925438	0.273261687823073	0.354655011693769	0.318338985087827	0.411826358297324	0.316053415498648	0.440759599965206	0.373383742030819	0.422532627309091	0.273633220083657	0.190994990324165	0.332016621113167	0.265979243622255	0.415737973532042	0.402649543571674	0.317053711211625	0.614714646675485	0.464406505790733	0.233191524347963	0.377972219343637	0	0.263091624750731	0.329426643208691	0.496892080082421	0.285415359363221	0.378978297718129	0.422444697162226	0.249806376724793	0.316470748602529	0.489995619124063	0.507534335780565	0.289542389687017	0.164700555089183	0.371535223773161	0.278839460816817	0.304720733356837	0.243468431591841	0.405522619174034	0.293120518231361	0.294718312926914	0.248647981717464	0.276159031341742	0.331266679333354	0.333128087118829	0.36376556270192	0.226435079160454	0.318934165238093
GYctrl57	0.162579739787801	0.38394798848436	0.486792742340564	0.352244171874679	0.449467064505367	0.318831649600666	0.476847155016256	0.332499240021383	0.540289228421271	0.52112269783636	0.547237338406547	0.163220014535023	0.169007952318779	0.239472528562601	0.218625000022869	0.501759765200547	0.394002506127676	0.190887603835949	0.681491389450249	0.529272804922182	0.145888021026495	0.43446080598607	0.263091624750731	0	0.363193293766372	0.535124254630811	0.370160115695027	0.43370043611504	0.500035077954623	0.285661941910535	0.332750441699345	0.662206498279818	0.55622143566958	0.315959350138513	0.238435238656314	0.54004283664573	0.287728285466349	0.230834173396859	0.297653278195279	0.500957060049914	0.252621671200702	0.177471550517249	0.285495395409541	0.281381393080197	0.341680828884413	0.376765200328631	0.341565803293097	0.162782072384082	0.37914969145558
GYctrl60	0.449317673966061	0.344345984739359	0.36652855991153	0.224053388137114	0.306836913555654	0.37192951515306	0.338777825825995	0.408297049737589	0.402362829003497	0.370424600492059	0.397195551624007	0.427816261485021	0.294413531618996	0.513835069371036	0.389325060948715	0.362065214667481	0.329710472911162	0.473401426213354	0.570769690349219	0.400129310870713	0.414210488558005	0.283540996739258	0.329426643208691	0.363193293766372	0	0.472046542760402	0.19572746665071	0.303447841873963	0.41421526201573	0.274103127078027	0.299941070456166	0.548775163285809	0.532140773192748	0.252723518389975	0.365679763718207	0.419300882183086	0.456344787409332	0.46563101406135	0.305364137568767	0.29481227630979	0.467694201390488	0.454039658098093	0.30402324889999	0.412555557680298	0.331446306470279	0.308818507615768	0.465477727323961	0.326274866122685	0.316241583039937
GYctrl62	0.575132785353487	0.494122920772914	0.519321548292471	0.506242845801565	0.500685337478118	0.563631843983759	0.517788903837982	0.530792343056386	0.655099414880538	0.563188208193085	0.560290227077193	0.557805536846929	0.51074454400964	0.574045883084123	0.574201556889703	0.511819108877559	0.48043364791206	0.577374346372168	0.645562196432408	0.586892205640668	0.495906361694792	0.468568669851699	0.496892080082421	0.535124254630811	0.472046542760402	0	0.453238212960943	0.452894773017157	0.38295304523182	0.471489010317358	0.426603361123381	0.695539809060835	0.251970805865878	0.493503718470034	0.454920489621131	0.558343343303066	0.540677306920139	0.562904645934016	0.398307701163129	0.484958891614935	0.518143996343025	0.525268998264411	0.527422780683931	0.570887152060868	0.528655747512247	0.523719652675154	0.597288046174455	0.550293651424101	0.46547587835171
GYctrl63	0.42438526206199	0.28155165674851	0.395500379623944	0.211828337735505	0.248567085752853	0.341380570766842	0.338341932772569	0.405696938592683	0.45540456344174	0.31794960711226	0.335008560575587	0.383661564639848	0.28669241080154	0.480245733101104	0.326359072501385	0.308544209230725	0.300883991496869	0.441529098428045	0.595581781868766	0.393323783302382	0.383902955346979	0.228767772116328	0.285415359363221	0.370160115695027	0.19572746665071	0.453238212960943	0	0.260446451517381	0.371649504276746	0.280262210885952	0.285073342776765	0.517655381853819	0.509229614956663	0.201572008959125	0.347943148174089	0.343750536024229	0.407026284918525	0.405253465551133	0.249219389437781	0.308665378132367	0.429494566355659	0.429292149112506	0.255108221515499	0.389181208778852	0.275653747728227	0.246361382338207	0.453706679905996	0.276062411557716	0.23773282121022
GYctrl66	0.475184175951895	0.387963557927646	0.349339675652221	0.340151246048925	0.380974183304552	0.424035993447622	0.378654991937063	0.451983931417317	0.475427690879902	0.45640571925724	0.39755164196733	0.460228808632652	0.354265676894819	0.518591217833619	0.397913415327264	0.352233399114511	0.359759337162282	0.498375046188805	0.655880862279441	0.351250012130349	0.415146549231512	0.256696719780357	0.378978297718129	0.43370043611504	0.303447841873963	0.452894773017157	0.260446451517381	0	0.387875296406503	0.38122654445784	0.268986130137938	0.599370375276402	0.512478364785968	0.332120924621593	0.401163183958642	0.37898992017134	0.446040309682908	0.459949092613289	0.321621011312598	0.417685228268527	0.439581984258914	0.466655326914156	0.3052801576606	0.464758967512479	0.369988141613173	0.36609833226809	0.491076975690112	0.376345391181251	0.257788839838185
GYctrl67	0.576253114435409	0.453896820349574	0.363033025093402	0.391121498069992	0.385443956606522	0.480254982503872	0.426424440638078	0.552636903905851	0.46942714853491	0.381414730393201	0.346768168608765	0.520501639203013	0.440717961775848	0.590804964831019	0.477267392017266	0.323575311090388	0.467749383707047	0.580333183899693	0.621614618326952	0.399473697862645	0.499771347593609	0.385446636369043	0.422444697162226	0.500035077954623	0.41421526201573	0.38295304523182	0.371649504276746	0.387875296406503	0	0.455909008707313	0.441335478994585	0.572894023653061	0.386682971760486	0.402027507746272	0.452080146060194	0.396457480381545	0.550849161294435	0.541230333212481	0.345488370433849	0.388813963370546	0.527004449274793	0.54296297195346	0.438698288338848	0.548754156349021	0.450842670363289	0.447529537749064	0.605960365601446	0.477943476750697	0.411873495507523
GYpolyp13	0.351999331014671	0.379899026723054	0.484033630318165	0.282049125390789	0.363458031004256	0.299810110768453	0.408559953649658	0.355930246394064	0.47893803022538	0.429500592536186	0.478549621123156	0.346478427350505	0.24714969143647	0.419901159863732	0.310429782679907	0.427115185197596	0.405514578050407	0.370663146620311	0.570191151053317	0.477387682720182	0.3223379348659	0.379930991553354	0.249806376724793	0.285661941910535	0.274103127078027	0.471489010317358	0.280262210885952	0.38122654445784	0.455909008707313	0	0.337031566324873	0.588823885116711	0.551893221896139	0.222550563742221	0.288521703335101	0.466338974794205	0.356890299183506	0.363715348546324	0.293488127252987	0.328744440209565	0.358238012422526	0.359964272915179	0.23181432106196	0.34319080236505	0.300919671732536	0.318965689708787	0.395609124413819	0.257297956233704	0.32388083357318
GYpolyp17	0.378153689250799	0.312804490976641	0.371545492154979	0.265726269849761	0.369467779277814	0.353532233742152	0.393298179669147	0.288761045129393	0.476184175816378	0.485193643349258	0.410956906618936	0.366058400860629	0.250055144628321	0.395262724795414	0.35537411177129	0.374309139699499	0.309208885529577	0.40614027981325	0.657689702878968	0.379655610310087	0.302032418358724	0.233891066767586	0.316470748602529	0.332750441699345	0.299941070456166	0.426603361123381	0.285073342776765	0.268986130137938	0.441335478994585	0.337031566324873	0	0.600651170936965	0.511131997522852	0.313479473254751	0.310417715005913	0.465432994710668	0.291968829701651	0.375674777870302	0.222652197815065	0.471480381888193	0.291285229571848	0.389215306816846	0.251002664567423	0.38955416690752	0.310273582225802	0.274412747954329	0.387855085758982	0.301314020140967	0.192568002319167
GYpolyp18	0.70225494832963	0.575747294489041	0.555931047549566	0.561207913324541	0.463880426529861	0.618584682929271	0.550333855987206	0.695325772058942	0.437604433043657	0.463655748790686	0.479529760292917	0.676407590370498	0.591240759078054	0.751297449313824	0.663709669649339	0.468126234292967	0.572071609587083	0.717117529442761	0.672081335266818	0.521886292776793	0.650122144950068	0.5681692288212	0.489995619124063	0.662206498279818	0.548775163285809	0.695539809060835	0.517655381853819	0.599370375276402	0.572894023653061	0.588823885116711	0.600651170936965	0	0.707741858029586	0.521064501320344	0.59533632548261	0.499515308102773	0.681448898398972	0.698635265490271	0.542457087432071	0.480943647001898	0.704668506111391	0.705789403085433	0.581681119485479	0.673948363446664	0.573805372821471	0.574586770207225	0.732329911184219	0.596102802228351	0.566564732399256
GYpolyp19	0.588908845731854	0.515897492714646	0.562980507741603	0.538152551927292	0.54002792863837	0.548336948522918	0.546875074494589	0.560804335061703	0.625584009991624	0.574251307178538	0.592189548071742	0.580913528686677	0.550081560853077	0.603527934013545	0.608868944351896	0.538100766168597	0.529118055654808	0.606929438797322	0.691101719197004	0.607589748603076	0.522139547571701	0.516135225105548	0.507534335780565	0.55622143566958	0.532140773192748	0.251970805865878	0.509229614956663	0.512478364785968	0.386682971760486	0.551893221896139	0.511131997522852	0.707741858029586	0	0.525454397903761	0.481722440795842	0.588751833957889	0.571586547813779	0.57925748527101	0.442686379967214	0.575677782073208	0.541667637732085	0.536302503852288	0.571982769076767	0.61184134746292	0.543770246179273	0.566341012309284	0.62252015153083	0.591684316977686	0.502120079942852
GYpolyp21	0.389565791628387	0.300195409916657	0.383995611042748	0.227750230018713	0.302813017746908	0.26888862135153	0.361445606103138	0.407097399780721	0.422566297399049	0.366199035795605	0.377553138277706	0.389203542165958	0.28785864799817	0.466863532927657	0.3027694569205	0.308196785589857	0.317073088112894	0.413459779691151	0.634456488557146	0.410781556989812	0.341891003368195	0.294527699031369	0.289542389687017	0.315959350138513	0.252723518389975	0.493503718470034	0.201572008959125	0.332120924621593	0.402027507746272	0.222550563742221	0.313479473254751	0.521064501320344	0.525454397903761	0	0.349611685709018	0.390258316316573	0.385933851689623	0.401465612202034	0.241813373307985	0.303441752803901	0.394617018387049	0.406583487201373	0.247928213144271	0.387711027943262	0.206730462473445	0.229463727685223	0.441037640502324	0.262832504258197	0.267711070806163
GYpolyp22	0.290908997944881	0.377307974187113	0.517544525509617	0.301828092923684	0.383678023621128	0.357932825418758	0.45910057821787	0.284158964023767	0.557415295142388	0.492448516905522	0.487858315927454	0.271961434833187	0.203272188133884	0.302295317286384	0.302491537217674	0.47663318914851	0.400888392851382	0.29635723851044	0.614754159769998	0.51019184542886	0.210270920661318	0.405613369056623	0.164700555089183	0.238435238656314	0.365679763718207	0.454920489621131	0.347943148174089	0.401163183958642	0.452080146060194	0.288521703335101	0.310417715005913	0.59533632548261	0.481722440795842	0.349611685709018	0	0.488187141931775	0.273595606026728	0.272417480016044	0.266296212515296	0.451179365740378	0.258428394341012	0.251340352200237	0.284857131158226	0.303717783129346	0.36570967198263	0.384291636297498	0.341603194443483	0.259616887360531	0.351671228235195
GYpolyp23	0.585660078582399	0.469593631191712	0.404143294234911	0.393459603941159	0.284302530054041	0.505595131904078	0.395500529769893	0.555923815567856	0.425203173480143	0.300827979739791	0.352905325960031	0.553505416306218	0.471515648805325	0.628856309820334	0.487217081131583	0.349255772551654	0.485082014638567	0.600069893516324	0.590311424917379	0.417774245685901	0.531882347293636	0.393014224177398	0.371535223773161	0.54004283664573	0.419300882183086	0.558343343303066	0.343750536024229	0.37898992017134	0.396457480381545	0.466338974794205	0.465432994710668	0.499515308102773	0.588751833957889	0.390258316316573	0.488187141931775	0	0.559890798343193	0.517550762489508	0.441088912551841	0.378256704364193	0.583121372670761	0.565974805423874	0.437563438897573	0.572472939844609	0.442392131139531	0.425584043148604	0.605831893397266	0.469425216073485	0.437784920493051
GYpolyp27	0.269851855787262	0.38592321741672	0.565557922530305	0.403528729172044	0.459835485614041	0.365422888325306	0.487511688435492	0.154512798780285	0.605228034964209	0.576727742317763	0.546309126815064	0.281651175123592	0.253866856059868	0.192378491187315	0.247790549871561	0.504606876604696	0.283086658846425	0.32883281089447	0.717202411913889	0.452480833110187	0.245726144025813	0.323617396817058	0.278839460816817	0.287728285466349	0.456344787409332	0.540677306920139	0.407026284918525	0.446040309682908	0.550849161294435	0.356890299183506	0.291968829701651	0.681448898398972	0.571586547813779	0.385933851689623	0.273595606026728	0.559890798343193	0	0.297633983468318	0.329965745049046	0.556531580401133	0.108576009057913	0.301271970402547	0.266653116354802	0.317548205742557	0.380826232846596	0.241214455548321	0.309881379513004	0.284119382435428	0.350265576701828
GYpolyp28	0.172851575519573	0.451322295729721	0.587961441777272	0.405764015326015	0.497789707599232	0.321563698896142	0.498702914971491	0.36919021974197	0.62176454794299	0.594555647043602	0.558848764991399	0.218024056324561	0.255713754208489	0.278751977142532	0.263485962765975	0.536747758378934	0.470887432415078	0.262886136382301	0.69206300461501	0.571132300400657	0.177986176508192	0.442314126490515	0.304720733356837	0.230834173396859	0.46563101406135	0.562904645934016	0.405253465551133	0.459949092613289	0.541230333212481	0.363715348546324	0.375674777870302	0.698635265490271	0.57925748527101	0.401465612202034	0.272417480016044	0.517550762489508	0.297633983468318	0	0.368427692431195	0.570121581292662	0.263217815018866	0.210644113201724	0.315549356645101	0.271693307665198	0.423102508467688	0.401864283095594	0.302950961860967	0.231353588747742	0.406589640805724
GYpolyp32	0.359943578618493	0.293594371013364	0.40905222207384	0.237650344692714	0.34042650754985	0.293248716615578	0.381043494488759	0.339895807971101	0.506331398965764	0.426604371506904	0.390852661818474	0.320051170096548	0.234675198158337	0.392352729364927	0.319715284303536	0.354022784038976	0.320062960678189	0.374381209832182	0.636139118107703	0.436077406344131	0.299639549299532	0.313077409226412	0.243468431591841	0.297653278195279	0.305364137568767	0.398307701163129	0.249219389437781	0.321621011312598	0.345488370433849	0.293488127252987	0.222652197815065	0.542457087432071	0.442686379967214	0.241813373307985	0.266296212515296	0.441088912551841	0.329965745049046	0.368427692431195	0	0.394529052360082	0.31367301601427	0.382237187401923	0.251142048696005	0.337391215064466	0.27194970510288	0.271894120695524	0.402860588444541	0.284664142234678	0.226299265341455
GYpolyp33	0.566843494517306	0.425005685597514	0.367660732861637	0.325411916701217	0.321156917444486	0.466657292925774	0.366432728552247	0.554789314432881	0.415814021595039	0.270906461439401	0.300188144072534	0.549064350922188	0.443972210596967	0.620734034691352	0.465620548830123	0.280336244504605	0.444563966201627	0.579316263516401	0.512999933116667	0.35044056021878	0.514847263751357	0.369851229702298	0.405522619174034	0.500957060049914	0.29481227630979	0.484958891614935	0.308665378132367	0.417685228268527	0.388813963370546	0.328744440209565	0.471480381888193	0.480943647001898	0.575677782073208	0.303441752803901	0.451179365740378	0.378256704364193	0.556531580401133	0.570121581292662	0.394529052360082	0	0.568208097431331	0.565798941643277	0.427108303433801	0.537799640781601	0.406106320492089	0.400577210034974	0.613526228591147	0.4190787132561	0.446030642649375
GYpolyp34	0.252204395191855	0.408623610540379	0.567714387631267	0.417105852711105	0.510603691086816	0.392072370975035	0.524683523874338	0.177094887997221	0.643195686336226	0.611702277088949	0.57595000955968	0.254204186839688	0.252225618309374	0.145116245604726	0.24943227897795	0.509727092930728	0.31400104615966	0.275873485741913	0.733573009696846	0.493401818849162	0.199536875939945	0.326746295545538	0.293120518231361	0.252621671200702	0.467694201390488	0.518143996343025	0.429494566355659	0.439581984258914	0.527004449274793	0.358238012422526	0.291285229571848	0.704668506111391	0.541667637732085	0.394617018387049	0.258428394341012	0.583121372670761	0.108576009057913	0.263217815018866	0.31367301601427	0.568208097431331	0	0.2751137114295	0.323484813092952	0.316408175335674	0.400847743451827	0.267745476277684	0.346855191459811	0.248485276730576	0.360728513932046
GYpolyp35	0.131509108479016	0.465522095923592	0.559094250123276	0.413540230494137	0.495975653001288	0.388747172207689	0.523641641471404	0.364305876963715	0.616047381691758	0.581348749025372	0.574206820495528	0.127358302986497	0.255427964700217	0.214649619645327	0.276034059963713	0.541090779124978	0.471219568960675	0.1516815700421	0.683543069964528	0.598053977664343	0.141308084899629	0.458983522231988	0.294718312926914	0.177471550517249	0.454039658098093	0.525268998264411	0.429292149112506	0.466655326914156	0.54296297195346	0.359964272915179	0.389215306816846	0.705789403085433	0.536302503852288	0.406583487201373	0.251340352200237	0.565974805423874	0.301271970402547	0.210644113201724	0.382237187401923	0.565798941643277	0.2751137114295	0	0.336706901015589	0.356983148433821	0.414569635445287	0.44099166559899	0.347517040169441	0.248971615019494	0.407940980769949
GYpolyp36	0.274577485239782	0.3713114064671	0.386865279431591	0.265186923599641	0.326567889239481	0.281592281382555	0.311514857645029	0.322501795226289	0.431775323531323	0.43600335037634	0.374019934669922	0.292170518205164	0.178929328181707	0.377476499034424	0.163941205327917	0.355315291025533	0.373521062702651	0.341126098531465	0.673981844891003	0.372849214604339	0.27852664540772	0.29720627492307	0.248647981717464	0.285495395409541	0.30402324889999	0.527422780683931	0.255108221515499	0.3052801576606	0.438698288338848	0.23181432106196	0.251002664567423	0.581681119485479	0.571982769076767	0.247928213144271	0.284857131158226	0.437563438897573	0.266653116354802	0.315549356645101	0.251142048696005	0.427108303433801	0.323484813092952	0.336706901015589	0	0.288640150004994	0.276000555689741	0.260094357496923	0.264491331776476	0.210896313145106	0.223683272690188
GYpolyp37	0.274051018537245	0.442116292015843	0.589167834920723	0.382577117767268	0.501391	0.26276903882616	0.485243019469967	0.36811035348591	0.628009759073058	0.545033551253505	0.562167675657499	0.27745231105657	0.220137889545247	0.336474421261461	0.261240654205064	0.535756411579993	0.478215572277728	0.316431185721334	0.72318459681566	0.543561898571769	0.283020145995041	0.473863517801324	0.276159031341742	0.281381393080197	0.412555557680298	0.570887152060868	0.389181208778852	0.464758967512479	0.548754156349021	0.34319080236505	0.38955416690752	0.673948363446664	0.61184134746292	0.387711027943262	0.303717783129346	0.572472939844609	0.317548205742557	0.271693307665198	0.337391215064466	0.537799640781601	0.316408175335674	0.356983148433821	0.288640150004994	0	0.394217302227119	0.368745951764829	0.323844673288247	0.246971155011707	0.407869640762909
GYpolyp38	0.409262475568695	0.352816123387581	0.43669244489388	0.238303295410511	0.389272838955261	0.300143259141473	0.422134179756465	0.381889093648637	0.506641960449065	0.359795428058983	0.40650863127453	0.387183284914852	0.319589449619549	0.457958696784232	0.334141030358829	0.387952577486353	0.369833757492166	0.434737275241159	0.696859012872085	0.461442748658444	0.353178561765167	0.340136621459001	0.331266679333354	0.341680828884413	0.331446306470279	0.528655747512247	0.275653747728227	0.369988141613173	0.450842670363289	0.300919671732536	0.310273582225802	0.573805372821471	0.543770246179273	0.206730462473445	0.36570967198263	0.442392131139531	0.380826232846596	0.423102508467688	0.27194970510288	0.406106320492089	0.400847743451827	0.414569635445287	0.276000555689741	0.394217302227119	0	0.294876571912289	0.45268395386723	0.290970046026416	0.2981947678238
GYPolyp44	0.375123351426437	0.319086992407606	0.454877190042778	0.27293938420262	0.328264614386506	0.309280983532327	0.351086788742904	0.269546520578536	0.517171949585365	0.404454414834122	0.424834844674984	0.396600954244761	0.301752658532727	0.329693905798616	0.299389385253031	0.356706535774327	0.243388329310106	0.430690344128139	0.666983713937155	0.347674059611342	0.377016848969842	0.208849500293666	0.333128087118829	0.376765200328631	0.308818507615768	0.523719652675154	0.246361382338207	0.36609833226809	0.447529537749064	0.318965689708787	0.274412747954329	0.574586770207225	0.566341012309284	0.229463727685223	0.384291636297498	0.425584043148604	0.241214455548321	0.401864283095594	0.271894120695524	0.400577210034974	0.267745476277684	0.44099166559899	0.260094357496923	0.368745951764829	0.294876571912289	0	0.418803774547163	0.280820743236167	0.277268820230557
YHControl11	0.266187564699256	0.48899626104644	0.547980887351548	0.442953015522843	0.522820032855289	0.394299074772863	0.470410468652629	0.402300190374971	0.603081981807866	0.628671447705757	0.578656228568528	0.346081172043725	0.295722850745969	0.395575895550745	0.279841753099396	0.573551911808803	0.494325541996487	0.374429475597034	0.744140477561329	0.588150652963035	0.315209107501136	0.468212800852096	0.36376556270192	0.341565803293097	0.465477727323961	0.597288046174455	0.453706679905996	0.491076975690112	0.605960365601446	0.395609124413819	0.387855085758982	0.732329911184219	0.62252015153083	0.441037640502324	0.341603194443483	0.605831893397266	0.309881379513004	0.302950961860967	0.402860588444541	0.613526228591147	0.346855191459811	0.347517040169441	0.264491331776476	0.323844673288247	0.45268395386723	0.418803774547163	0	0.334640083810695	0.399935349007271
YHControl17	0.197386506207674	0.391990294052285	0.489578872709087	0.273388900033453	0.384280417280962	0.323804904304724	0.410903230585614	0.330372017480373	0.53071269573173	0.435069740852396	0.453430885109918	0.191037287233315	0.151682488281474	0.265046198039298	0.156394559840774	0.401717176826972	0.409036098608194	0.218419306297587	0.700436708145585	0.456597305948413	0.166597279564783	0.345436385523252	0.226435079160454	0.162782072384082	0.326274866122685	0.550293651424101	0.276062411557716	0.376345391181251	0.477943476750697	0.257297956233704	0.301314020140967	0.596102802228351	0.591684316977686	0.262832504258197	0.259616887360531	0.469425216073485	0.284119382435428	0.231353588747742	0.284664142234678	0.4190787132561	0.248485276730576	0.248971615019494	0.210896313145106	0.246971155011707	0.290970046026416	0.280820743236167	0.334640083810695	0	0.313628036526052
YHControl19	0.388869031220043	0.345894661668716	0.356754870974869	0.297686805762539	0.329163874977385	0.348927671681489	0.357565890682359	0.389228235987634	0.432356114268567	0.453779191698566	0.381062926761626	0.396248527325184	0.295506636528378	0.468382677234264	0.337238403344386	0.337539545664162	0.345451176927216	0.440342770424758	0.66138622020246	0.393792674088095	0.359755318155113	0.246790984757474	0.318934165238093	0.37914969145558	0.316241583039937	0.46547587835171	0.23773282121022	0.257788839838185	0.411873495507523	0.32388083357318	0.192568002319167	0.566564732399256	0.502120079942852	0.267711070806163	0.351671228235195	0.437784920493051	0.350265576701828	0.406589640805724	0.226299265341455	0.446030642649375	0.360728513932046	0.407940980769949	0.223683272690188	0.407869640762909	0.2981947678238	0.277268820230557	0.399935349007271	0.313628036526052	0
YHControl26	0.387148840531601	0.29590200413917	0.381396831538382	0.192880016744279	0.311185494145697	0.301381433918525	0.336760898464124	0.389914544046567	0.482079119671041	0.34312551643944	0.301330192859426	0.393832308215045	0.292786015686516	0.485010024744735	0.309929655665506	0.360909465764476	0.333124071759277	0.429453322501902	0.640262753180662	0.418165699561062	0.373382027226671	0.251875467883921	0.327374459046039	0.337134408695823	0.271991812291505	0.501735623129584	0.200664943379097	0.319244499206148	0.398865470946511	0.327256278133608	0.287370688036289	0.583641819020029	0.533000619366204	0.20786514511958	0.361036821818884	0.372706884727048	0.379290633696085	0.390022178251288	0.25822093213394	0.349264601701074	0.419054698198417	0.405424375765862	0.252427828391215	0.398364726253132	0.227435938016709	0.271480835168775	0.414109198554074	0.278630721914774	0.263683313082272
YHControl28	0.398826333735504	0.390011057551013	0.41224472397524	0.355035281695745	0.393107922924036	0.388173515956799	0.373907777207593	0.414374814449049	0.46549279257133	0.4698001067285	0.432505684899244	0.404426351431416	0.321149188201006	0.481701805875729	0.31322934690394	0.40494592818505	0.395381589151472	0.451417777710763	0.698672294977896	0.411846528228037	0.386498991212184	0.325142316050921	0.37062758016116	0.389582716090829	0.357386305417678	0.523260881393203	0.311756506338803	0.308559938590897	0.504119504290763	0.373103787454381	0.263091215493521	0.622142014412883	0.569134178841057	0.313439739356022	0.409877842627345	0.485783367019619	0.371557005288052	0.434531071184601	0.30340296072459	0.492608889324386	0.419549884582486	0.433923418096268	0.240147830229566	0.40870082975483	0.345883735052294	0.326572808440808	0.32620028302264	0.352405291539038	0.227169141403708
YHControl29	0.629120127222674	0.577266239112621	0.352121398972286	0.442729559844638	0.417792511813612	0.580801213233964	0.43856751187413	0.631708841197604	0.393567347253416	0.388434301416626	0.307034277079547	0.61660400941821	0.496374168731535	0.708356120344128	0.487034725557547	0.345115216683038	0.549820678366616	0.676018035754748	0.677639186535329	0.36023184766586	0.62684472425461	0.427726039533698	0.565391332312763	0.608942345689603	0.449698160371148	0.66341708795996	0.440914469765226	0.406433547545222	0.497612998006201	0.563033104036126	0.480198049271372	0.541283371512746	0.718789210755166	0.471479855255149	0.638524882629912	0.407602339322449	0.625960731010034	0.663576263074936	0.506523598141183	0.4122096169339	0.665157694898667	0.674295438938199	0.427771122968115	0.627669281348632	0.508532523580915	0.474059401846562	0.639338656858163	0.515270095710983	0.44930690786728
YHControl33	0.455365023338963	0.36424743656886	0.395702237466218	0.355144799820087	0.334835641323204	0.414583936269836	0.341301711390704	0.431146854038252	0.455883217315424	0.442276507885997	0.403020064390966	0.461727557928893	0.351994747012865	0.508758817614745	0.310769214143641	0.376315083546085	0.371148792381097	0.50240991703606	0.702425790225567	0.364243604738245	0.461044916892666	0.258649732778063	0.426397274310859	0.447869498590581	0.324587473625584	0.542424212775105	0.303372450893658	0.342770041366057	0.469125473034166	0.414140922486373	0.308501362417697	0.614085887420038	0.593555476419909	0.336698870077973	0.471063002486395	0.441190311430631	0.389948402759554	0.488297773905155	0.378185222120522	0.434264534167878	0.453619887842776	0.51112169264324	0.249819318351199	0.462828103748097	0.376477442378096	0.295333778969103	0.30816980303191	0.353522663355832	0.325560159968097
YHControl39	0.285519100047084	0.324530361362153	0.45407080313828	0.310444482659018	0.411065851114242	0.278126291512542	0.390307358714592	0.296889244041196	0.504567956557347	0.48325996740554	0.486280222488688	0.269511642031152	0.186824718896333	0.363608481537513	0.226774480726943	0.425266598737925	0.341950378727771	0.308691876764248	0.692081008091212	0.430788851726103	0.261147891806794	0.325781597083643	0.249042550743343	0.230034213242506	0.325327414595642	0.533294682298763	0.295807587607815	0.322889535522303	0.506945297278768	0.257470415088424	0.245699341181836	0.608849864162413	0.562008489806291	0.256765849447518	0.273085293181929	0.498688356018947	0.260184706935151	0.315460032704964	0.23022622860803	0.459892136301109	0.28930026853589	0.335233025651501	0.164396644446603	0.274835727640069	0.281028723744005	0.291858919422788	0.309999880857168	0.215413416332894	0.246995347231065
YHControl51	0.456388972348472	0.385714014386933	0.434593205543211	0.360775621316317	0.334753471086157	0.399917506548399	0.368566956151422	0.482616249282758	0.499825782646223	0.455299934079658	0.410047726836377	0.45617885145248	0.407427352851504	0.52717771247188	0.398607014722987	0.38590872280925	0.399150307726724	0.490843429195092	0.639338744077688	0.45017873633225	0.41052095492699	0.312412373635787	0.37522517652658	0.4592883968782	0.376291062160187	0.480842755549455	0.299825881278653	0.341282828763076	0.40983845239563	0.410251307268495	0.374917081742298	0.591014557947454	0.516858165816361	0.343163546689689	0.388229130520684	0.411670261060539	0.425432310918337	0.423659998640156	0.358635765975298	0.414003338798874	0.469410845296403	0.433034832460143	0.345985082227292	0.48369023466751	0.389543953106976	0.38362538079669	0.469505351549387	0.41672443838072	0.357738072905026
YHControl54	0.58363607978309	0.56425792644841	0.519445949968768	0.639326365228978	0.534067339713265	0.615489027357802	0.52434901559212	0.420230256567684	0.546533280414112	0.58549036315449	0.544115034908139	0.615818299131122	0.593045111501593	0.536798500698595	0.52024267154157	0.517414730351734	0.420713805584028	0.661080782280402	0.732797239441726	0.384473157825794	0.619562140604995	0.447417802877967	0.64818524963286	0.636013464919548	0.602857838193684	0.653182667001993	0.587801311514936	0.517794352630359	0.6092357867749	0.635284604551067	0.514011112334794	0.703680023487263	0.700914065190924	0.60620126584041	0.646533180266731	0.610608849421815	0.399649321301305	0.619674064028632	0.594729147386427	0.589442065214743	0.473995053335309	0.644402505729677	0.487614738685907	0.638331715666138	0.632975220820617	0.438837574389622	0.512332118447038	0.619596184180995	0.518099056781657
YHControl57	0.379914650095501	0.344506339213514	0.448722563140216	0.288038196306227	0.372867029836309	0.315922833109342	0.387106378119044	0.32912990447138	0.500166810292314	0.444238563608376	0.456664453497095	0.371015619895233	0.27308489798419	0.408249730334469	0.302147850083178	0.42447123822725	0.360299702358462	0.401973375405524	0.702098227083136	0.35205901321226	0.367427299227353	0.275582232949434	0.328699806387262	0.338488141367053	0.313519406064285	0.55908941497173	0.284979143495086	0.31197264983594	0.488024182234984	0.312195992763102	0.23344189229318	0.613977742376163	0.585768679233644	0.282458204346844	0.363675432162314	0.45689239105727	0.327825409155032	0.402140927152039	0.292225370525802	0.442261465836345	0.343568163615759	0.423782238652527	0.238345196368664	0.36281802858686	0.30196089080074	0.247581174407054	0.396478712558868	0.262908336517035	0.266055558476628
YHControl69	0.372578309734636	0.415920910962552	0.46132347885464	0.298183568507762	0.381483983690074	0.324903903679665	0.393915254511375	0.381518129042113	0.498601766381423	0.4363861916756	0.430071922764146	0.355317567810417	0.26633695247391	0.443228728144839	0.271512009113216	0.400755207376199	0.426829721710643	0.401202354183767	0.716958851989899	0.390777962829845	0.36822193291389	0.321534378845145	0.333236831429196	0.346245616741275	0.338194745028101	0.566975800590455	0.295782540059193	0.32607187776602	0.491030439636752	0.314210198681492	0.280394719100176	0.641017168208946	0.607310665362901	0.288475020882438	0.385656723659243	0.460933158484736	0.35784162367349	0.402616026042081	0.307881212289239	0.459265030345493	0.392325521921509	0.42330874130513	0.206741196117591	0.356765158025311	0.311781174462051	0.303379999870513	0.388836117567472	0.261542947023166	0.281012933087987
YHControl72	0.30061612593924	0.315019395687612	0.441074138043617	0.288100709113925	0.342432133959206	0.291834724409051	0.340715944335296	0.255669399140196	0.483722014635435	0.465374271106434	0.430694859789021	0.319845337620634	0.236849464490107	0.321048496296698	0.200327600117862	0.393613162353611	0.310685883838842	0.357064196702078	0.679719041032236	0.338184967046165	0.309180352387415	0.218274067877718	0.281902644708829	0.31177230924932	0.331649258911374	0.532755587236282	0.27646309223164	0.35232776681583	0.46665768942942	0.280494916619188	0.243587372542578	0.604768275546038	0.566887380889457	0.283017977480005	0.310555897213325	0.475011085512386	0.193847179924632	0.336067754278733	0.277005318093117	0.426430186760458	0.253389911640391	0.348363065967558	0.149160036930494	0.32740751136104	0.303169972227619	0.188300266131776	0.301697772716893	0.233796544726955	0.262205929235399
YHPolyp03	0.318059956665248	0.325651025326252	0.45146149505134	0.289449704246427	0.368785533338178	0.263121179011526	0.398683540929657	0.288914020744426	0.471159599060179	0.475760050487036	0.474646727245493	0.343086711056165	0.224848075429695	0.397987882762113	0.30040775689513	0.449322935603397	0.349067907101315	0.373253236623297	0.702416932534683	0.430981367927256	0.332058464109821	0.340353876373295	0.293670582740159	0.276491139860363	0.321032228643007	0.558931419778321	0.326702938940196	0.388789907211588	0.518569357956785	0.293136510841396	0.246112202134011	0.620131245649749	0.579877474326342	0.286574545446045	0.334956418372533	0.437221983784269	0.300609054261326	0.356686056009756	0.264352097132159	0.488561321447724	0.333212556644065	0.380628307179685	0.219288732625217	0.318551323924815	0.299334235716096	0.265922957353074	0.342205566293447	0.262863170840183	0.29076513522049
YHPolyp10	0.579951494613698	0.490716864429188	0.368262932337426	0.306857955713471	0.354770819429957	0.507760559435457	0.435408095949927	0.555571608637069	0.386965193326136	0.30076720129843	0.287683783534677	0.562195936704778	0.426705785693819	0.656829593623471	0.449004294504755	0.288681810135683	0.492867161596548	0.615134015093861	0.663580292857553	0.378456743666594	0.567908891290433	0.382427710473159	0.500138841232663	0.529782836786953	0.3622394897721	0.606577700384419	0.344789317756128	0.439748277603528	0.459016946684101	0.458565098234643	0.429573908109287	0.54869713256804	0.645364591338302	0.369359532078091	0.566507276724807	0.396833030465287	0.543058367188714	0.595077464655085	0.458699528944594	0.333023260454085	0.592528478169938	0.606726529073866	0.398628460986956	0.566392558061847	0.414425856833302	0.412313968876138	0.605673937317404	0.428455931742463	0.422885764677427
YHPolyp14	0.415270440726314	0.402258265900373	0.4232105687169	0.399333775103998	0.427764587200178	0.380852938212315	0.37981836299533	0.461989941524383	0.482557123910122	0.520317784058565	0.466181726706531	0.430771525807794	0.369248839694294	0.50303605350391	0.326476014489659	0.427027505730291	0.413088972384939	0.469680326048929	0.713693279345524	0.420283794456791	0.417929597512894	0.344981398710945	0.401546285266822	0.416768370527674	0.378504169336609	0.54506233489353	0.349257070075548	0.322329023131884	0.504918941895208	0.403110037637925	0.343950442268493	0.651649119736495	0.579478094336872	0.340723052795073	0.446074308668795	0.508945401088556	0.400635450347548	0.454583553794997	0.341983072559446	0.507294231389085	0.441571833670249	0.460843100299463	0.271005688398659	0.443587180136974	0.381261616865998	0.35499686817784	0.225472447298298	0.394134288992629	0.288839075648703
YHPolyp18	0.375908427318776	0.338468944670334	0.347874178475565	0.191217838393566	0.325259624294917	0.30603260780742	0.329297081183746	0.373085302733617	0.431342725853261	0.406902533440674	0.38244928794431	0.394472019554266	0.268769118043003	0.48239950678162	0.25838784838053	0.383113363280402	0.372870791829533	0.429366452340462	0.651598428931058	0.444100053082508	0.380935325916906	0.270743334979896	0.325129562536796	0.340190839940037	0.270950735140829	0.540010165706978	0.229966152018391	0.331625250643495	0.445003654307858	0.306538941946537	0.249155462568548	0.596326460361531	0.581171793774815	0.237585990513588	0.366814017062002	0.361658402391425	0.376606664569813	0.363245507997244	0.270853977714313	0.401025137685258	0.411235473791188	0.416287954772835	0.202456029092779	0.398943504575118	0.261118912617559	0.263590698086869	0.363876064899169	0.27114854821501	0.254549452503314
YHPolyp26	0.449088329901295	0.28309885234278	0.461125398584854	0.223643932012451	0.333251517591446	0.362271039199091	0.377968501824402	0.296270562275828	0.516073191026221	0.384957848806302	0.380028812409963	0.429995492243307	0.299469668549452	0.371233513474746	0.342478321225584	0.39032315506119	0.276057874147785	0.446245576996342	0.670138040494466	0.306569460583204	0.408002913807621	0.207326361983886	0.345693784655195	0.392874676277723	0.291845872406794	0.518404781817975	0.238683793195847	0.33717169928854	0.427452932314572	0.348109641850708	0.276451339615596	0.572490354102636	0.546917478667555	0.25993816328437	0.381728012079403	0.42226601041311	0.316884010726768	0.470124008293694	0.306187088412876	0.328974272545394	0.323416059478839	0.475440464892539	0.304157336951261	0.408479553729766	0.289946776841925	0.173569384751412	0.48853271176031	0.288648986876177	0.33315506847493
YHPolyp27	0.399815036198854	0.3554843614956	0.43203987866565	0.334747372143605	0.385756028045924	0.264277963329087	0.398329539465066	0.378586217746395	0.5140479256294	0.52892993289708	0.482406971722718	0.445817866734904	0.350872987466007	0.460421186062215	0.3614026108304	0.477294721706167	0.392804227231207	0.460510580126754	0.667375427149412	0.451983294437631	0.40696283347517	0.331991169713669	0.392381497336659	0.414114571296772	0.361806478786731	0.500213891925675	0.309883832884949	0.373981137219489	0.490473147313247	0.390081045307085	0.282223245950268	0.651822270010168	0.565167040023604	0.348333743300644	0.398298337906963	0.459379525738532	0.378610540117165	0.345874714327726	0.362748858872843	0.499589610929389	0.415094486920997	0.427774330740721	0.293853133917313	0.310102005166276	0.375769576027655	0.3016368236326	0.384117477962918	0.376329683394395	0.316126679703232
YHPolyp28	0.259370556725497	0.389699294153213	0.407122117087552	0.24881119488081	0.40595860905746	0.304045412133528	0.402704260529955	0.334327143916425	0.48813087878833	0.419549627346921	0.426686243124176	0.275052405350343	0.184418609419165	0.364342025567191	0.157635340549552	0.44856176294673	0.416956049111456	0.311282869983606	0.704912539139932	0.489520552682316	0.261868850861369	0.376586317778712	0.262119303072925	0.213153727926707	0.340469842751691	0.574630442633681	0.335678829994689	0.413307143284808	0.49719784384908	0.309351658149105	0.339254669518676	0.647643968189739	0.587091381884446	0.2712221965308	0.284080850743701	0.464783932154649	0.293462235195982	0.298080238373983	0.314734563330661	0.448507409793368	0.307150689927156	0.300646294403994	0.205055059706004	0.284183065278474	0.247555274452027	0.333969263529012	0.297689744636577	0.190847815676774	0.352735741253408
YHPolyp32	0.477677624270122	0.365016633678071	0.397323291846841	0.389039674817972	0.285082541213133	0.452744924728549	0.336638038917654	0.478470154106565	0.452119637895886	0.429475257385366	0.413288386308325	0.484096407578331	0.401405314934671	0.556242817793661	0.409715013331395	0.400443168683859	0.392039114405012	0.526844912507656	0.592569543024801	0.403410717055045	0.480550440809396	0.330884224875667	0.435438305585096	0.461359490575103	0.406349190654865	0.482980528096977	0.31965436002766	0.392086438136434	0.429845183716071	0.453702492416256	0.338440475234022	0.563726775239545	0.550447410895468	0.40975160116981	0.439610360025549	0.389266298287551	0.422746777835212	0.453930821294224	0.380313158883832	0.403514445639676	0.490031366231288	0.499937899043754	0.343792408770754	0.508442033561296	0.459054684089134	0.389382465088965	0.455066001560821	0.446420480052585	0.362895467308027
YHPolyp34	0.336719912891793	0.394036334215422	0.589149668163204	0.41546488467234	0.465288397654194	0.373170052314174	0.519501483467251	0.137876169220635	0.616833993086107	0.581666078803444	0.588469683665346	0.36123984677167	0.326446837626377	0.257016526668209	0.353225717401754	0.552415626888093	0.283248744828552	0.374789562313061	0.69378514885763	0.496424800547653	0.311823059388814	0.378133266084139	0.331434421532617	0.31872749718151	0.465551555511542	0.552838919246346	0.447078490089153	0.505815837492816	0.574618837201801	0.361485210794489	0.368978860329283	0.688390962378934	0.573962737353315	0.36910502507423	0.291575133712398	0.570087500222924	0.168440700565668	0.34888556515596	0.370595719777138	0.560201199641708	0.20109059055822	0.32356386348377	0.338884035014967	0.38487156947777	0.407035001335356	0.29156510101221	0.364520859962954	0.34192394835855	0.426915787753489
YHPolyp39	0.500170462315935	0.415868835011555	0.396516577496908	0.364513815408475	0.27068816379667	0.455308373869518	0.329352731243644	0.521046325089208	0.436400959725047	0.287355451766892	0.323309972237419	0.490969061569336	0.4167794191779	0.578323436013996	0.367871271825383	0.31111588417139	0.410437397928652	0.551180649550135	0.673105130313478	0.361902470322467	0.508540911827721	0.277007544714408	0.45233214522407	0.495953629053826	0.359564118281088	0.545896524746993	0.294593228656411	0.387291755922525	0.43073024276277	0.431466471104441	0.389004373758143	0.544077844446511	0.588292116103015	0.332198570076982	0.52229300741217	0.352306793365412	0.476730752644331	0.535370933700306	0.392796867057003	0.381061973728963	0.520475415364472	0.547578131083078	0.309394697844837	0.503507935796354	0.325391231640062	0.324205934998847	0.515991501694931	0.393716844708675	0.327849902390223
YHPolyp43	0.189883931033545	0.465474961481415	0.554492457834021	0.393124217001781	0.533754217759001	0.403315707651776	0.524516294767875	0.359233719263015	0.52101305982033	0.641411385484802	0.625880214898559	0.233614984428616	0.267002409225721	0.266874496842545	0.236065079919225	0.607096442589823	0.504946414488112	0.241918662245637	0.752540247330632	0.611605224798094	0.203872521508915	0.516700155149684	0.349559865201835	0.183911053402564	0.447778623467904	0.602056566028031	0.473021245366264	0.518310783694179	0.615790771716943	0.400653870549111	0.402259224022322	0.74528295604941	0.624300406782682	0.418730319939016	0.328397720393608	0.606749089713385	0.321494035132781	0.264047767263282	0.395882350562204	0.614414558931552	0.29858224672323	0.242163742992097	0.311949618057982	0.343923172877743	0.435535187024648	0.452030626561887	0.31360719127533	0.24008009777233	0.440170635434416
YHPolyp53	0.280253251521954	0.353043690035173	0.45089874882106	0.327947805454689	0.36793854506093	0.31701593012516	0.408387660564882	0.280642231163361	0.485569853365731	0.515556513470623	0.499847421886585	0.295923449141042	0.204190612180342	0.35562498300798	0.207558894242359	0.453301571321682	0.370553133432788	0.333656034156501	0.719235452175663	0.449535895012216	0.288379246056086	0.359123433546426	0.279403458634099	0.243085538310103	0.351704666701483	0.550331110706177	0.315119257069256	0.395088416714228	0.539473857036162	0.290937804327167	0.240082901327164	0.612432668517454	0.592440787562553	0.29508213771783	0.302824796245694	0.481275438806642	0.227557537824747	0.329591573124483	0.273425733263653	0.507941141359622	0.284551104735927	0.341340816090249	0.170621275688154	0.299900343252891	0.30896078348738	0.298960759448959	0.286796196084271	0.23136226219965	0.272047468979165
YHPolyp54	0.483732925167045	0.444809686203993	0.431001764378769	0.45238519912814	0.37088995268488	0.48450645248234	0.384130616281903	0.509302600130521	0.456005706734878	0.494993891115113	0.462146603859474	0.480370483467382	0.407427006957118	0.57728188926199	0.369166239871507	0.422233234581983	0.421282492050147	0.535891231597772	0.694196152413455	0.3761948780087	0.499616511938939	0.365431267252795	0.492734355299454	0.475326033541401	0.41526066780985	0.542817216227164	0.385436086804724	0.333994977682314	0.495074036350332	0.474332827739664	0.366791844296487	0.629578431413959	0.59204477555798	0.421051906212515	0.505991059586246	0.482699641206081	0.464882164016275	0.516019592555569	0.427563677006445	0.506999094204682	0.522652180690263	0.530512944863267	0.307165265743683	0.50901403405772	0.472629871042476	0.426276956205296	0.381115175766855	0.449493994643858	0.33616393376958
YHPolyp56	0.567657691425454	0.488870534895995	0.446290766135132	0.534307507795662	0.414535	0.571508376681255	0.468083874647206	0.50939241783283	0.473810423523955	0.509430451770359	0.467676803212764	0.574680540752912	0.498288477685448	0.57739855677933	0.468052247775724	0.440048535852392	0.433471426114618	0.6244468872467	0.680800672817604	0.301703610635647	0.578868568158658	0.360978151488137	0.576889533432723	0.565410367071135	0.511079031683415	0.618207022153003	0.462939080768766	0.396495838511619	0.52922851915868	0.557666215501456	0.409764578883185	0.637493510607601	0.67078809932331	0.502503087137982	0.58362091951209	0.486949376950732	0.468820325212691	0.572442711358134	0.518985168452076	0.526349408292482	0.524947552130359	0.612222482636322	0.398440744055703	0.596954402126652	0.553852598234248	0.43117925649298	0.397273349746853	0.533281544023795	0.419868149142258
YHPolyp58	0.251538429827747	0.401660026862845	0.413265787039223	0.302329498130664	0.344709732793034	0.320416855399166	0.363007233878966	0.328312226409038	0.453543990277227	0.444848309345456	0.425994095806887	0.249165783132456	0.149589870639395	0.346750722851169	0.128684457637791	0.388078410805536	0.415990479331342	0.303752424538774	0.709459479588913	0.396510199061696	0.259074107994622	0.334173988450579	0.235352327324852	0.238560350472584	0.325801808022751	0.565119883611975	0.295177506193901	0.338558509845696	0.489528368776076	0.271287849191405	0.270563933128464	0.61738395335847	0.598307274754786	0.287574639741466	0.278461519837747	0.453828072564979	0.25290979744896	0.299566459068061	0.291062415785404	0.469834804881364	0.286504343449223	0.313124791696499	0.108719353825124	0.258770070337845	0.322933717350111	0.297191522327023	0.262321410964788	0.171549040244366	0.258201767982427
YHPolyp66	0.41654093806999	0.25414918980581	0.352386801948534	0.25849461466552	0.255488767802078	0.316595146220198	0.341585577518389	0.370116583690544	0.415561492512255	0.382851405960017	0.361124612968343	0.426966409629079	0.32750123485681	0.486204232226708	0.354003885515802	0.340866856442197	0.282391637295242	0.474075666683343	0.655308496971729	0.340985276214256	0.395831169902853	0.240355645165799	0.34187733866389	0.367974765968453	0.243350332705223	0.525065131161803	0.230672862206054	0.328630774882224	0.421764735095804	0.343633828972172	0.28258144097014	0.536131935583644	0.531875701130107	0.207474003956196	0.396675870539046	0.383604611124417	0.367191357509219	0.43951465838078	0.299106578081251	0.363252309204996	0.410823887352786	0.448138287809077	0.296213561803519	0.443426722752758	0.298483239139459	0.260990838582742	0.458214794226671	0.326206633444983	0.299307446613212
YHPolyp82	0.481705838855945	0.437162721445206	0.393513357190963	0.342582601974674	0.329437606324184	0.383558921126493	0.32825314570726	0.533188344870166	0.461658455508436	0.331868336156718	0.313725191824475	0.505350720451082	0.410897130344419	0.594525742524758	0.402674566411105	0.334614638744199	0.423625170717779	0.553059970087261	0.655425688326309	0.348652168023708	0.507219070867165	0.282155583131362	0.464198381394407	0.498207152259263	0.367030959564619	0.537581821408956	0.299225586119153	0.319744989649004	0.427828128754844	0.436327593487185	0.380125599087925	0.589577343404402	0.599892865340015	0.362369563661929	0.510774979296608	0.368068566133313	0.497421955008917	0.441996290018438	0.411496537181513	0.387527844956383	0.538854859797946	0.546995193466827	0.330861263731686	0.435194820275768	0.340819984537564	0.342309192948336	0.497129553814649	0.4026407647223	0.326608356224894
YHPolyp93	0.54957449861895	0.508074461786379	0.36206232458147	0.466106684889834	0.405813786794504	0.514577774616028	0.393050501610807	0.554393658827112	0.440210219359965	0.466257516618369	0.401725911734205	0.581582497970939	0.474721625251445	0.636837832452293	0.449246190368094	0.390516256378367	0.493246256594031	0.61958338760609	0.672381550731004	0.380537376178301	0.579564893436205	0.373709420270689	0.541160040865455	0.558657593598692	0.438267413309787	0.594804408818284	0.425014542255224	0.416396550824173	0.485547087387527	0.531739349776331	0.402932755730605	0.621702631912198	0.658990616755208	0.484102768478385	0.569556613086936	0.458728595525666	0.510800005698727	0.553242419679954	0.509919499814394	0.452252636586823	0.580323787391738	0.599907199163121	0.377575306525797	0.568880500021864	0.518993100596512	0.430580292500402	0.350202739146146	0.505636505182073	0.421227043156936
YHPolyp94	0.514702981556375	0.398441276477219	0.331757728556911	0.326399178139747	0.31534538770388	0.472893287325638	0.334880230474163	0.456125827919923	0.365575431393539	0.373158320729634	0.349194464723661	0.516943971128408	0.416316368079625	0.556504362497719	0.383996656777362	0.346347903919551	0.394594837841403	0.565836431698876	0.674112538340749	0.35807342975888	0.505280852372265	0.256931154405105	0.451196783027397	0.498268401664137	0.32978763359908	0.523919022417133	0.34547294264443	0.364311207717884	0.439373614895277	0.462352866393239	0.312048094920161	0.587635001303471	0.575338402963652	0.39711900735637	0.495582415339965	0.390545378545708	0.436559223440718	0.532589543339178	0.416448405203111	0.41474749943824	0.486516524024294	0.534988556265367	0.330295744267412	0.535065684607888	0.360950354857048	0.350458582760233	0.45352045373903	0.421435097086647	0.339604185437388
YHPolyp96	0.454583068955558	0.391606116689974	0.462019172412137	0.452802108969766	0.404593639425138	0.470901137246428	0.408179840358882	0.3687217253026	0.490838370198938	0.55356853846702	0.484411198134662	0.494078605202584	0.451577675060972	0.420174313042116	0.439207657024736	0.476497435505198	0.287179460807762	0.525276441414126	0.681002564889389	0.378633114210643	0.441490703648949	0.273409174490956	0.464576923610705	0.483875832938415	0.440771753524333	0.52865421901886	0.409908457660459	0.397109178393662	0.510617058181025	0.502636574272895	0.330189691251587	0.64969656014393	0.532655482027523	0.447635895386598	0.418152168747318	0.525335205892158	0.31103342899307	0.466094646421264	0.416179687774663	0.540085575204668	0.363019497229467	0.470039553127347	0.368875351117316	0.526463230955644	0.46325267990385	0.340203256058415	0.379185881554886	0.48551911443345	0.354917402737725
YHPolyp98	0.489774320124981	0.471192217568477	0.416182121887447	0.421680077846092	0.365607396131505	0.429553595244247	0.362395225744269	0.526422141245376	0.474192643252982	0.422034636270298	0.37584255882425	0.524177617272731	0.418073178655961	0.607953535988395	0.445117830900071	0.3700410514702	0.458227501366812	0.565424383810549	0.681541836489397	0.41536888081104	0.519004617042701	0.375464097579109	0.485190470017657	0.492770105149035	0.385914499465957	0.546997188243031	0.377261133344395	0.416286428428783	0.457224917778874	0.474392331948319	0.408618534969578	0.61935259586021	0.612017452048568	0.416356713520613	0.535509369358297	0.433868606415845	0.51903122622548	0.498040919331977	0.434038120881846	0.434723419586908	0.55745991847209	0.559137147801259	0.378818695996486	0.471358505498819	0.451530098187258	0.402575484517381	0.520719579319242	0.427956282507322	0.405739880964101
[truncated: 31 more columns]

## Sheet: Fig2E-bray_curtis_distance
	GYctrl02	GYctrl03	GYctrl06	GYctrl07	GYctrl08	GYctrl09	GYctrl10	GYctrl14	GYctrl15	GYctrl16	GYctrl17	GYctrl18	GYctrl20	GYctrl21	GYctrl23	GYctrl24	GYctrl25	GYctrl27	GYctrl29	GYctrl30	GYctrl31	GYctrl32	GYctrl34	GYctrl35	GYctrl36	GYctrl42	GYctrl43	GYctrl47	GYctrl48	GYctrl49	GYctrl50	GYctrl54	GYctrl58	GYctrl59	GYctrl61	GYctrl64	GYctrl65	GYctrl68	GYpolyp01	GYpolyp02	GYpolyp03	GYpolyp04	GYpolyp05	GYpolyp06	GYpolyp07	GYpolyp08	GYpolyp09	GYpolyp10	GYpolyp11
GYctrl02	0	0.821140653088507	0.338460047033905	0.523452111728495	0.398424248152772	0.290484563357906	0.328780541838391	0.501595520686666	0.322469970770406	0.570141091493299	0.309095741790518	0.592334939969853	0.869702286422625	0.466033359971792	0.608543251348318	0.276211953444657	0.36887333081023	0.328962969575948	0.476564297128749	0.26549258753242	0.468085653057368	0.852105648322746	0.371881493873801	0.944202348893265	0.325168334698188	0.281461586881206	0.519327074158253	0.45452218881144	0.680400168424008	0.534417327529379	0.592189212054164	0.568334555640672	0.503739245872322	0.736252476699912	0.263153203474794	0.162236951362201	0.734109390659685	0.452170765211643	0.271710074580912	0.355324881879931	0.286996668210073	0.664016297443773	0.707665961760344	0.730283478017534	0.347888501875054	0.42956888624334	0.964103022432462	0.964135659748308	0.258019313456465
GYctrl03	0.821140653088507	0	0.834940788658015	0.802366076312041	0.689730166628335	0.886983867171304	0.838200488086734	0.92262117037402	0.881267992915115	0.751829057492077	0.841413769297472	0.804919984969676	0.921440726375048	0.800332421402668	0.804636230988194	0.802856121573683	0.802410642535199	0.844088589365553	0.807159129318489	0.884148165324565	0.810067108533059	0.889599597754001	0.859024817515414	0.705461018955985	0.857128818363338	0.883160168980137	0.78976544184651	0.813441367741417	0.854517380687373	0.828517453815478	0.813423597744146	0.823992769198265	0.835256757365943	0.84754216373332	0.831613255064606	0.823995837835663	0.855073525116948	0.843459942615071	0.806441971934923	0.906082658380848	0.870299069107694	0.786299869874678	0.819912483821001	0.878434451100789	0.834348996058847	0.847538010321104	0.961102846657299	0.95178116716593	0.877490744367103
GYctrl06	0.338460047033905	0.834940788658015	0	0.56539550388554	0.524718098952906	0.473115704473262	0.268191766422973	0.676904728941948	0.451572504637876	0.573635013601349	0.255408859777214	0.701650054534222	0.909838041607455	0.497412828496383	0.758037538997471	0.437641079907091	0.403054019543554	0.509867773019464	0.593818680758182	0.299906717721261	0.574428276966859	0.914494666453611	0.213171191328891	0.979816160435853	0.265439249498607	0.350595260579656	0.617100850757392	0.562250319974461	0.760471563625162	0.638930541566946	0.718586821079916	0.666571530174138	0.533698231101811	0.82133998698989	0.333680677406665	0.31265751306932	0.831234758907728	0.409032197480732	0.455704674496312	0.382784106296073	0.169968050622606	0.442115477728305	0.50157712261622	0.746437197573664	0.447040372434263	0.189122194595434	0.958334994430904	0.969089373265446	0.374960674345599
GYctrl07	0.523452111728495	0.802366076312041	0.56539550388554	0	0.470080512695194	0.662348396578021	0.611866882566124	0.740339155846727	0.643361754636148	0.530779906708816	0.700297130546127	0.504294857413222	0.896395554141267	0.539529536795101	0.541075113902373	0.463860543579066	0.32692810500891	0.566709488234915	0.500953546630847	0.65852502520135	0.561377427252344	0.796150434449544	0.641316407781401	0.903381242369287	0.565163104909407	0.683494834658622	0.529421381319939	0.533377461695779	0.745055302703668	0.499204428212073	0.51706083410561	0.608638982227907	0.605188263457774	0.590028649921159	0.522294782469455	0.552509032875002	0.660524361498654	0.619399846551951	0.603153850398584	0.708926340995073	0.678724955569479	0.806547115947822	0.834692461020962	0.767458480872128	0.510342303415586	0.629924500656004	0.955436319881545	0.972854813529995	0.620794051340613
GYctrl08	0.398424248152772	0.689730166628335	0.524718098952906	0.470080512695194	0	0.52036221955039	0.47818148118205	0.70367319711631	0.512954280447478	0.4537995160016	0.521205095787356	0.453744610712803	0.890934541848244	0.395838939921592	0.547549039604962	0.363739245110034	0.412457456629588	0.513942312958288	0.403737496005432	0.536622504792304	0.42771967124289	0.762960526750306	0.492899988193124	0.778391339163037	0.387661759456316	0.54249560098494	0.417207392986899	0.42319912119313	0.626030177537276	0.529268683437636	0.533003690785094	0.537505185538415	0.517409841761057	0.598869396521603	0.317081541130675	0.35924880928039	0.65156225681189	0.484169221346347	0.437107148576308	0.599235964229684	0.559801530290972	0.589179051517299	0.674317521139991	0.715818779474916	0.32941690621499	0.508000034590019	0.948029844590926	0.946797958617264	0.499013490792951
GYctrl09	0.290484563357906	0.886983867171304	0.473115704473262	0.662348396578021	0.52036221955039	0	0.458000036630908	0.433217034451901	0.315375063083948	0.666382777531173	0.346660204188078	0.692589974832154	0.937287986339568	0.533353262631183	0.699619287764104	0.432336332420561	0.446821204220017	0.298373585947008	0.553814815673056	0.28232654211467	0.596045560861092	0.855196817972191	0.428933963316294	0.980612986469919	0.454242186652199	0.183559554291672	0.585461907801264	0.553209544468959	0.688175801465155	0.622741326364723	0.730243052101752	0.617664981479179	0.687912400967007	0.821802187308444	0.395521284151863	0.339095512178458	0.814908231574909	0.484546866682922	0.347609035907636	0.283191801477361	0.369043761422547	0.662401216968356	0.781630085140921	0.753135878938857	0.440755572291685	0.525367978452305	0.977500821231493	0.9793073457793	0.237745588286199
GYctrl10	0.328780541838391	0.838200488086734	0.268191766422973	0.611866882566124	0.47818148118205	0.458000036630908	0	0.690667166571853	0.369235770213636	0.573492216054712	0.297788702839098	0.627931924256707	0.770032572649618	0.468180563251358	0.680828713868939	0.375231796286139	0.475423208723819	0.512319251657887	0.503102902685041	0.33409786413634	0.528814847352314	0.858148088124527	0.346314429936455	0.978968390088916	0.242778195543565	0.360126610610081	0.59622255467054	0.474276374303209	0.689309691740156	0.590655374429789	0.673075240154518	0.613867624493522	0.388522321205481	0.801576824746769	0.291751012912381	0.30314416332658	0.792569580527498	0.35370042450031	0.411588322592312	0.36616312339557	0.305709091361771	0.569013860216863	0.640139843520556	0.741394412040952	0.380778783851318	0.320673326598488	0.942413308472371	0.968106319275056	0.350785140308885
GYctrl14	0.501595520686666	0.92262117037402	0.676904728941948	0.740339155846727	0.70367319711631	0.433217034451901	0.690667166571853	0	0.599836250731329	0.833153454994504	0.562561077662725	0.820752573486619	0.956005489778092	0.782166869394199	0.880873888914576	0.586228854712136	0.707841097180949	0.385603600057421	0.811331991167142	0.548101392621535	0.812464543728107	0.915117819821436	0.644459144458134	0.960094377016364	0.692122867613522	0.455957897402624	0.813518499550323	0.810432895158512	0.924138603111634	0.800066156369601	0.81176263949621	0.778196903587742	0.846994189124028	0.890339165891171	0.648390647378106	0.566069710086615	0.880361794032139	0.769686717182441	0.599168893625124	0.416730005676969	0.558476158886313	0.873903276224736	0.944103211977121	0.827508854725391	0.657419752760809	0.759304554743528	0.983981554566108	0.982988153002127	0.480051193558158
GYctrl15	0.322469970770406	0.881267992915115	0.451572504637876	0.643361754636148	0.512954280447478	0.315375063083948	0.369235770213636	0.599836250731329	0	0.691765717164628	0.358835751128768	0.700664294362361	0.822095160870904	0.591702218536575	0.671776759457426	0.465470304444695	0.445866980572512	0.487380690267419	0.597595936382111	0.310105088127494	0.640768262599638	0.882535924676852	0.37428603193761	0.940149658226052	0.467969195264269	0.368791868702135	0.519303739450702	0.432025836535188	0.70028653544118	0.571485077013656	0.73485013067137	0.589820644388479	0.507816504267946	0.817391107638988	0.401709516160478	0.347458173316933	0.812711615023008	0.496950948956781	0.366429188476283	0.453439715779697	0.422287022094061	0.663578073516047	0.759719727269613	0.755007083370657	0.445134181138386	0.525967082109413	0.948877234657107	0.970610740908186	0.326048850247261
GYctrl16	0.570141091493299	0.751829057492077	0.573635013601349	0.530779906708816	0.4537995160016	0.666382777531173	0.573492216054712	0.833153454994504	0.691765717164628	0	0.687180718018483	0.401675369957969	0.874332853175821	0.368789041066452	0.578228725505423	0.436055309741544	0.511693445555568	0.561029963465692	0.401956581596549	0.698129525603594	0.390161353860906	0.822778436722284	0.683138866253197	0.907047067663609	0.546029662460818	0.706460178115613	0.400042187101199	0.459397655889266	0.539993181401836	0.540515099098926	0.531190854903909	0.550219671340579	0.512332888474469	0.542101969928367	0.491184454908405	0.548715132932074	0.676712854539878	0.597438944730527	0.560973002327395	0.739399814916874	0.68354487787419	0.732297623444323	0.796731971763559	0.772655587125691	0.45966163002388	0.642566708230537	0.909268591181063	0.942821750308871	0.694471943091221
GYctrl17	0.309095741790518	0.841413769297472	0.255408859777214	0.700297130546127	0.521205095787356	0.346660204188078	0.297788702839098	0.562561077662725	0.358835751128768	0.687180718018483	0	0.766075918015344	0.898651842833447	0.61533488473432	0.813457730120928	0.516173447122772	0.538334810823803	0.443340954855414	0.667592078772505	0.195477024106454	0.669143567904675	0.913464462933054	0.249574448850515	0.925562322406808	0.359229335180024	0.20591985192191	0.690758865654528	0.590800134767246	0.770555908402937	0.682957405032805	0.794903214292612	0.716168538348056	0.544087450156344	0.886512253241363	0.407597219982121	0.369277762356793	0.887964767996324	0.457205903190618	0.416450105253447	0.276198955632704	0.154266751258688	0.433140668324386	0.511091352779238	0.729553636457274	0.521896373316937	0.30918088413572	0.947663697577295	0.954893129119964	0.257321454408758
GYctrl18	0.592334939969853	0.804919984969676	0.701650054534222	0.504294857413222	0.453744610712803	0.692589974832154	0.627931924256707	0.820752573486619	0.700664294362361	0.401675369957969	0.766075918015344	0	0.883074657635069	0.450038785577047	0.452654862845015	0.394920755521521	0.612833419723806	0.546501718338988	0.388622345472533	0.725130263812333	0.383605735885022	0.736652465414709	0.701810039157911	0.891859992012086	0.567116506900721	0.748376172867329	0.356872665793802	0.465911679544634	0.439459061409024	0.537834121581094	0.453403239890244	0.521023627400359	0.471495733011054	0.398088586527234	0.495732541494106	0.584486321196834	0.590994907871042	0.617671939379918	0.613986523638899	0.784503903835814	0.740804456159754	0.793456901448363	0.844698110030044	0.832048049304172	0.37910590548236	0.699974256502255	0.91674544571445	0.941875032050534	0.668910062281294
GYctrl20	0.869702286422625	0.921440726375048	0.909838041607455	0.896395554141267	0.890934541848244	0.937287986339568	0.770032572649618	0.956005489778092	0.822095160870904	0.874332853175821	0.898651842833447	0.883074657635069	0	0.865342593251807	0.843264582831309	0.886535280059781	0.900928403431449	0.92050571399458	0.855127917442087	0.957564181491202	0.885101764992468	0.925220560487955	0.951628657506271	0.728625882532147	0.898674923905024	0.949909947179073	0.84818721555273	0.824744039069623	0.832314421102601	0.814836045941077	0.840096336314026	0.854210908995496	0.722590703757863	0.880534064369341	0.87465332969211	0.88739670652835	0.629517392778843	0.868728231690362	0.918059835100992	0.969959136779311	0.90465851883493	0.961193745846342	0.890742934084439	0.917389489110607	0.892640513451432	0.923521165429529	0.927181330070214	0.949900626137057	0.950637345722473
GYctrl21	0.466033359971792	0.800332421402668	0.497412828496383	0.539529536795101	0.395838939921592	0.533353262631183	0.468180563251358	0.782166869394199	0.591702218536575	0.368789041066452	0.61533488473432	0.450038785577047	0.865342593251807	0	0.532375672131877	0.384008367381847	0.449062223665226	0.526958053320929	0.399581795984795	0.599174545896274	0.377193213483975	0.802056572104629	0.599890026770704	0.947704535564255	0.417227083005182	0.607949199268377	0.405887222135456	0.463241798408968	0.478382089735847	0.572251323203927	0.51073801040888	0.507040320009129	0.489698969547031	0.577909967916882	0.330527658294096	0.386516752561951	0.695240180038977	0.435716322153903	0.502423020812153	0.639295758309532	0.585732035893033	0.693245029872753	0.771929128872937	0.733671263668133	0.328009887982815	0.518612642318266	0.932203734642754	0.949109958788878	0.564211742761433
GYctrl23	0.608543251348318	0.804636230988194	0.758037538997471	0.541075113902373	0.547549039604962	0.699619287764104	0.680828713868939	0.880873888914576	0.671776759457426	0.578228725505423	0.813457730120928	0.452654862845015	0.843264582831309	0.532375672131877	0	0.522108273697103	0.599311680136727	0.710672508592348	0.413253419343934	0.733996914342932	0.598687459559082	0.728650976222528	0.726989041778312	0.907009174566437	0.682359664616552	0.773054866181074	0.453340563936754	0.482296887054935	0.547191556192499	0.457774811676342	0.480736793407971	0.502275576043966	0.586496053463847	0.457002948680637	0.577915018817251	0.588548452650855	0.530074032459035	0.603832983546087	0.661630799161744	0.829769707375338	0.790476498414916	0.799442542786072	0.807461033809762	0.885683872329782	0.559633987779135	0.740258784132051	0.929870828960794	0.95974148529753	0.659957841357442
GYctrl24	0.276211953444657	0.802856121573683	0.437641079907091	0.463860543579066	0.363739245110034	0.432336332420561	0.375231796286139	0.586228854712136	0.465470304444695	0.436055309741544	0.516173447122772	0.394920755521521	0.886535280059781	0.384008367381847	0.522108273697103	0	0.426357248827849	0.318271574770553	0.397107477482993	0.449902578963149	0.404875065481057	0.7808736660882	0.478993241602627	0.933396273658366	0.340379028779708	0.489795290955716	0.433316651859652	0.483577611191827	0.547302846584207	0.493278637694356	0.475269249950496	0.479478670495271	0.534194568372542	0.599804962295709	0.270036365190209	0.271548469905949	0.678710986249402	0.511425798148618	0.340545938168988	0.532315179468373	0.482967666590655	0.762132335168064	0.830959207573797	0.731929188707432	0.270740236862281	0.527874814588843	0.950651985632676	0.960102817909541	0.429034197650167
GYctrl25	0.36887333081023	0.802410642535199	0.403054019543554	0.32692810500891	0.412457456629588	0.446821204220017	0.475423208723819	0.707841097180949	0.445866980572512	0.511693445555568	0.538334810823803	0.612833419723806	0.900928403431449	0.449062223665226	0.599311680136727	0.426357248827849	0	0.534041370217084	0.464808621935475	0.447507107980187	0.497652671677559	0.851599194288661	0.478363990945859	0.944605101356838	0.432259009555003	0.478859903887796	0.445916413144917	0.481992672444946	0.684936739105288	0.520685447844505	0.614096592884735	0.533900529354561	0.578526178424622	0.746813954362011	0.373290424881903	0.37114742648228	0.751591662554232	0.454171930374952	0.45865233506952	0.573047798324654	0.537013219504963	0.651892261363885	0.758455014757701	0.726046903132817	0.44042363079623	0.459612211006887	0.974264943501321	0.976742027547959	0.458376543183203
GYctrl27	0.328962969575948	0.844088589365553	0.509867773019464	0.566709488234915	0.513942312958288	0.298373585947008	0.512319251657887	0.385603600057421	0.487380690267419	0.561029963465692	0.443340954855414	0.546501718338988	0.92050571399458	0.526958053320929	0.710672508592348	0.318271574770553	0.534041370217084	0	0.602469487846286	0.436727708590848	0.511807602968628	0.868494845351665	0.545709450543367	0.951543454997118	0.446895568417091	0.325254500317252	0.55723892738546	0.59117649125786	0.647794675754899	0.565893496965366	0.62751614751797	0.620738033459658	0.641666536118434	0.706887549714444	0.428240595928293	0.405369754212485	0.762683060368912	0.634136316612087	0.438566950570294	0.338057819343372	0.430655207753449	0.820499648598619	0.897446129415331	0.78740569387826	0.422129222995449	0.618894971988555	0.967622009060702	0.977861941640869	0.358426455538889
GYctrl29	0.476564297128749	0.807159129318489	0.593818680758182	0.500953546630847	0.403737496005432	0.553814815673056	0.503102902685041	0.811331991167142	0.597595936382111	0.401956581596549	0.667592078772505	0.388622345472533	0.855127917442087	0.399581795984795	0.413253419343934	0.397107477482993	0.464808621935475	0.602469487846286	0	0.592537543861282	0.37104002563273	0.752152218255285	0.623157477891666	0.944786860351182	0.481039221060091	0.622509216554965	0.385567577341973	0.366378357597767	0.563500291085921	0.410600882383376	0.50438253551298	0.48028855310008	0.543105749777977	0.5635422929059	0.38669608842216	0.435371276744121	0.58482341134929	0.479142597414715	0.49662943052687	0.660371689162994	0.639284192128157	0.660357365657926	0.771408136036697	0.773285816676056	0.413928459894371	0.563035359345373	0.932103384273492	0.959846791166132	0.569485694703805
GYctrl30	0.26549258753242	0.884148165324565	0.299906717721261	0.65852502520135	0.536622504792304	0.28232654211467	0.33409786413634	0.548101392621535	0.310105088127494	0.698129525603594	0.195477024106454	0.725130263812333	0.957564181491202	0.599174545896274	0.733996914342932	0.449902578963149	0.447507107980187	0.436727708590848	0.592537543861282	0	0.642935075189264	0.890616604749679	0.268730032359097	0.964464754951155	0.334716273457141	0.204836050430448	0.597186976074785	0.603728825878005	0.811337010536193	0.620669762205707	0.756644873197738	0.66685011756489	0.562195647920545	0.881689075345471	0.370253828407506	0.3135343965319	0.864332784720876	0.397696497125584	0.400578723761074	0.258847754703091	0.225095834286631	0.483450033634602	0.58172907160059	0.74445305035327	0.476417288454056	0.330923565324015	0.981861091589226	0.983471614536364	0.21670936816818
GYctrl31	0.468085653057368	0.810067108533059	0.574428276966859	0.561377427252344	0.42771967124289	0.596045560861092	0.528814847352314	0.812464543728107	0.640768262599638	0.390161353860906	0.669143567904675	0.383605735885022	0.885101764992468	0.377193213483975	0.598687459559082	0.404875065481057	0.497652671677559	0.511807602968628	0.37104002563273	0.642935075189264	0	0.830917388503473	0.635241268607452	0.941655855016835	0.438221614086298	0.656390317251759	0.340825439604911	0.421122067440971	0.446286602542104	0.516659694070553	0.525884239263529	0.569479277556626	0.397258737891436	0.570468012448926	0.414191735534105	0.474688126562974	0.69243813893609	0.543946667320422	0.477648746477682	0.686839365035775	0.634101417030427	0.712919159633162	0.770099160521347	0.761080959902507	0.346876739454666	0.565851943316006	0.963694981977047	0.96683955576691	0.596954581653145
GYctrl32	0.852105648322746	0.889599597754001	0.914494666453611	0.796150434449544	0.762960526750306	0.855196817972191	0.858148088124527	0.915117819821436	0.882535924676852	0.822778436722284	0.913464462933054	0.736652465414709	0.925220560487955	0.802056572104629	0.728650976222528	0.7808736660882	0.851599194288661	0.868494845351665	0.752152218255285	0.890616604749679	0.830917388503473	0	0.874508069924865	0.926771716183768	0.880243584700958	0.898714918966353	0.794379155757239	0.817235149790362	0.806684181031935	0.805502308415456	0.793751936378597	0.774743395684711	0.85893604221535	0.768402704374152	0.822227248745969	0.824189816399401	0.785835562387896	0.824418776256006	0.827484803233483	0.928872244693463	0.923357432784951	0.921729300145567	0.913470156891962	0.952172691054172	0.801847317178759	0.890769486763347	0.964362	0.97195505620063	0.846212765453579
GYctrl34	0.371881493873801	0.859024817515414	0.213171191328891	0.641316407781401	0.492899988193124	0.428933963316294	0.346314429936455	0.644459144458134	0.37428603193761	0.683138866253197	0.249574448850515	0.701810039157911	0.951628657506271	0.599890026770704	0.726989041778312	0.478993241602627	0.478363990945859	0.545709450543367	0.623157477891666	0.268730032359097	0.635241268607452	0.874508069924865	0	0.912227433722012	0.349801069575569	0.316759518119361	0.61534390863334	0.554545641317894	0.768572408291567	0.618889538469279	0.730800102525831	0.668801718711093	0.551341267555422	0.836005578042411	0.376003896521698	0.373914481052482	0.823021710818314	0.421947493813152	0.421221418976545	0.385090703332939	0.215914654349975	0.351197655955577	0.419355066864694	0.730749789937846	0.458627738234643	0.207688469998755	0.97289149201405	0.959561224378778	0.320757838259983
GYctrl35	0.944202348893265	0.705461018955985	0.979816160435853	0.903381242369287	0.778391339163037	0.980612986469919	0.978968390088916	0.960094377016364	0.940149658226052	0.907047067663609	0.925562322406808	0.891859992012086	0.728625882532147	0.947704535564255	0.907009174566437	0.933396273658366	0.944605101356838	0.951543454997118	0.944786860351182	0.964464754951155	0.941655855016835	0.926771716183768	0.912227433722012	0	0.978558648059116	0.96210786524031	0.900062515827243	0.916855984908357	0.973874722909988	0.938471003314763	0.894352444652002	0.945772960110059	0.913699480711325	0.887389117629378	0.965537203857977	0.956939765998535	0.873727787384864	0.970986765094011	0.92929844480715	0.988391654692151	0.988505881943285	0.852334619571138	0.882874041914294	0.922941890987487	0.897494758066033	0.976416201629241	0.980193970553826	0.969857	0.909068487253453
GYctrl36	0.325168334698188	0.857128818363338	0.265439249498607	0.565163104909407	0.387661759456316	0.454242186652199	0.242778195543565	0.692122867613522	0.467969195264269	0.546029662460818	0.359229335180024	0.567116506900721	0.898674923905024	0.417227083005182	0.682359664616552	0.340379028779708	0.432259009555003	0.446895568417091	0.481039221060091	0.334716273457141	0.438221614086298	0.880243584700958	0.349801069575569	0.978558648059116	0	0.337023338790422	0.520506091756431	0.4548362217037	0.647238981290606	0.560253420832757	0.624765805118821	0.557477068598622	0.433713197390157	0.703552333025517	0.204242155347737	0.278739120194671	0.766427238013557	0.322544562975572	0.448023455356628	0.380218232680483	0.331368857112999	0.542500608142291	0.619990181048337	0.726582887502143	0.335489903161133	0.310130509992999	0.943328256991631	0.944847393779288	0.362226358641441
GYctrl42	0.281461586881206	0.883160168980137	0.350595260579656	0.683494834658622	0.54249560098494	0.183559554291672	0.360126610610081	0.455957897402624	0.368791868702135	0.706460178115613	0.20591985192191	0.748376172867329	0.949909947179073	0.607949199268377	0.773054866181074	0.489795290955716	0.478859903887796	0.325254500317252	0.622509216554965	0.204836050430448	0.656390317251759	0.898714918966353	0.316759518119361	0.96210786524031	0.337023338790422	0	0.642242106804367	0.601649197445997	0.780397800521329	0.635539729290493	0.783759051096256	0.674971246211479	0.572089225970209	0.894830936400653	0.360937483940196	0.331803461684584	0.860432014959965	0.406555089248461	0.393026701167154	0.171156113551455	0.241704718440317	0.536889950266681	0.626035802654396	0.727758231142674	0.498897647083053	0.398423076987827	0.975062267562611	0.965031183865759	0.165387684675646
GYctrl43	0.519327074158253	0.78976544184651	0.617100850757392	0.529421381319939	0.417207392986899	0.585461907801264	0.59622255467054	0.813518499550323	0.519303739450702	0.400042187101199	0.690758865654528	0.356872665793802	0.84818721555273	0.405887222135456	0.453340563936754	0.433316651859652	0.445916413144917	0.55723892738546	0.385567577341973	0.597186976074785	0.340825439604911	0.794379155757239	0.61534390863334	0.900062515827243	0.520506091756431	0.642242106804367	0	0.356419400565347	0.532479218729661	0.436973492524674	0.500814273818864	0.436868868476468	0.418199460612475	0.540425507177808	0.417293794808175	0.50858316151391	0.595173481035649	0.50579485162552	0.594054533849737	0.711712654580434	0.666774356277472	0.69091444764721	0.768342492547116	0.779652930445935	0.388506931382172	0.607514252526391	0.941050082728666	0.95833277376372	0.578501731612988
GYctrl47	0.45452218881144	0.813441367741417	0.562250319974461	0.533377461695779	0.42319912119313	0.553209544468959	0.474276374303209	0.810432895158512	0.432025836535188	0.459397655889266	0.590800134767246	0.465911679544634	0.824744039069623	0.463241798408968	0.482296887054935	0.483577611191827	0.481992672444946	0.59117649125786	0.366378357597767	0.603728825878005	0.421122067440971	0.817235149790362	0.554545641317894	0.916855984908357	0.4548362217037	0.601649197445997	0.356419400565347	0	0.547761051687757	0.415755769859174	0.555677794072528	0.473914929633085	0.457114081236516	0.575940858152765	0.442842921446697	0.465750562136885	0.56662898368835	0.495970907704184	0.494582828175488	0.674060661230687	0.603591161580808	0.70132199093655	0.755583412052696	0.775022981081845	0.442562474809025	0.562272901153096	0.902887834949743	0.948536529452704	0.555109614207525
GYctrl48	0.680400168424008	0.854517380687373	0.760471563625162	0.745055302703668	0.626030177537276	0.688175801465155	0.689309691740156	0.924138603111634	0.70028653544118	0.539993181401836	0.770555908402937	0.439459061409024	0.832314421102601	0.478382089735847	0.547191556192499	0.547302846584207	0.684936739105288	0.647794675754899	0.563500291085921	0.811337010536193	0.446286602542104	0.806684181031935	0.768572408291567	0.973874722909988	0.647238981290606	0.780397800521329	0.532479218729661	0.547761051687757	0	0.658574033142466	0.629507506907303	0.57392187585177	0.493825098580728	0.560392173971509	0.562655716239789	0.649698038649637	0.700375903830778	0.6565426814576	0.604191254808391	0.866621995688704	0.797854445916223	0.853814100161494	0.858791009047611	0.912841789142034	0.529947337592805	0.768847495645002	0.90773965802452	0.93509902115289	0.774069926509741
GYctrl49	0.534417327529379	0.828517453815478	0.638930541566946	0.499204428212073	0.529268683437636	0.622741326364723	0.590655374429789	0.800066156369601	0.571485077013656	0.540515099098926	0.682957405032805	0.537834121581094	0.814836045941077	0.572251323203927	0.457774811676342	0.493278637694356	0.520685447844505	0.565893496965366	0.410600882383376	0.620669762205707	0.516659694070553	0.805502308415456	0.618889538469279	0.938471003314763	0.560253420832757	0.635539729290493	0.436973492524674	0.415755769859174	0.658574033142466	0	0.537131774779002	0.507479756151869	0.588564434699943	0.63045750514956	0.515327311448877	0.57134688528968	0.601613967853232	0.567957392234841	0.59251620882564	0.703040377713853	0.676824068630245	0.754353007587997	0.732812211951143	0.760778980560509	0.546519643608636	0.616875816495583	0.944248874606135	0.972339777673586	0.614490931727911
GYctrl50	0.592189212054164	0.813423597744146	0.718586821079916	0.51706083410561	0.533003690785094	0.730243052101752	0.673075240154518	0.81176263949621	0.73485013067137	0.531190854903909	0.794903214292612	0.453403239890244	0.840096336314026	0.51073801040888	0.480736793407971	0.475269249950496	0.614096592884735	0.62751614751797	0.50438253551298	0.756644873197738	0.525884239263529	0.793751936378597	0.730800102525831	0.894352444652002	0.624765805118821	0.783759051096256	0.500814273818864	0.555677794072528	0.629507506907303	0.537131774779002	0	0.522298438126057	0.581586584149366	0.430923379066711	0.558274674412178	0.577695292009245	0.656535795891718	0.645632536348614	0.653435118222168	0.811186387976083	0.770935327420916	0.806709977385589	0.804889514556844	0.836378571111394	0.497447474645457	0.71793083868274	0.940354282499019	0.965128803770608	0.662251540075128
GYctrl54	0.568334555640672	0.823992769198265	0.666571530174138	0.608638982227907	0.537505185538415	0.617664981479179	0.613867624493522	0.778196903587742	0.589820644388479	0.550219671340579	0.716168538348056	0.521023627400359	0.854210908995496	0.507040320009129	0.502275576043966	0.479478670495271	0.533900529354561	0.620738033459658	0.48028855310008	0.66685011756489	0.569479277556626	0.774743395684711	0.668801718711093	0.945772960110059	0.557477068598622	0.674971246211479	0.436868868476468	0.473914929633085	0.57392187585177	0.507479756151869	0.522298438126057	0	0.609341415866488	0.620198393982632	0.495919794704247	0.533333533047908	0.660175789473967	0.525853813807377	0.607503703344402	0.754640367439236	0.700117683225474	0.744437827205063	0.866962445925216	0.795523535511932	0.543235171878002	0.658485768518476	0.786641371152141	0.946123416518291	0.631211092760073
GYctrl58	0.503739245872322	0.835256757365943	0.533698231101811	0.605188263457774	0.517409841761057	0.687912400967007	0.388522321205481	0.846994189124028	0.507816504267946	0.512332888474469	0.544087450156344	0.471495733011054	0.722590703757863	0.489698969547031	0.586496053463847	0.534194568372542	0.578526178424622	0.641666536118434	0.543105749777977	0.562195647920545	0.397258737891436	0.85893604221535	0.551341267555422	0.913699480711325	0.433713197390157	0.572089225970209	0.418199460612475	0.457114081236516	0.493825098580728	0.588564434699943	0.581586584149366	0.609341415866488	0	0.589069658265326	0.41747776605304	0.50045186022535	0.706220146186242	0.471860635110524	0.635538108687083	0.62818285839447	0.559340460060598	0.617759353952552	0.595927039360054	0.821571871881966	0.422300768226273	0.507928504872418	0.934601783075048	0.958818948032531	0.517064728086755
GYctrl59	0.736252476699912	0.84754216373332	0.82133998698989	0.590028649921159	0.598869396521603	0.821802187308444	0.801576824746769	0.890339165891171	0.817391107638988	0.542101969928367	0.886512253241363	0.398088586527234	0.880534064369341	0.577909967916882	0.457002948680637	0.599804962295709	0.746813954362011	0.706887549714444	0.5635422929059	0.881689075345471	0.570468012448926	0.768402704374152	0.836005578042411	0.887389117629378	0.703552333025517	0.894830936400653	0.540425507177808	0.575940858152765	0.560392173971509	0.63045750514956	0.430923379066711	0.620198393982632	0.589069658265326	0	0.65676600617517	0.704037033464593	0.587795645824469	0.754817145173937	0.775126119766234	0.921927849582741	0.8600401963307	0.924381158879877	0.931083894826756	0.952918205487486	0.486040518928342	0.843996053401718	0.920154566273941	0.959458685176288	0.785729618465557
GYctrl61	0.263153203474794	0.831613255064606	0.333680677406665	0.522294782469455	0.317081541130675	0.395521284151863	0.291751012912381	0.648390647378106	0.401709516160478	0.491184454908405	0.407597219982121	0.495732541494106	0.87465332969211	0.330527658294096	0.577915018817251	0.270036365190209	0.373290424881903	0.428240595928293	0.38669608842216	0.370253828407506	0.414191735534105	0.822227248745969	0.376003896521698	0.965537203857977	0.204242155347737	0.360937483940196	0.417293794808175	0.442842921446697	0.562655716239789	0.515327311448877	0.558274674412178	0.495919794704247	0.41747776605304	0.65676600617517	0	0.179075514972882	0.684106127899119	0.321553834851734	0.393565530748833	0.438904791119938	0.383693524817235	0.599399246289085	0.66747976381317	0.727115258219681	0.239125563596775	0.393247714086983	0.940719046217396	0.949142220884495	0.342795797562861
GYctrl64	0.162236951362201	0.823995837835663	0.31265751306932	0.552509032875002	0.35924880928039	0.339095512178458	0.30314416332658	0.566069710086615	0.347458173316933	0.548715132932074	0.369277762356793	0.584486321196834	0.88739670652835	0.386516752561951	0.588548452650855	0.271548469905949	0.37114742648228	0.405369754212485	0.435371276744121	0.3135343965319	0.474688126562974	0.824189816399401	0.373914481052482	0.956939765998535	0.278739120194671	0.331803461684584	0.50858316151391	0.465750562136885	0.649698038649637	0.57134688528968	0.577695292009245	0.533333533047908	0.50045186022535	0.704037033464593	0.179075514972882	0	0.708954574157085	0.36089569041243	0.29744353051108	0.385058016353292	0.33029330586117	0.632831506053347	0.696878132996265	0.727598899736873	0.300749778346127	0.391458041466338	0.960361626860701	0.969304919780323	0.30199316558109
GYctrl65	0.734109390659685	0.855073525116948	0.831234758907728	0.660524361498654	0.65156225681189	0.814908231574909	0.792569580527498	0.880361794032139	0.812711615023008	0.676712854539878	0.887964767996324	0.590994907871042	0.629517392778843	0.695240180038977	0.530074032459035	0.678710986249402	0.751591662554232	0.762683060368912	0.58482341134929	0.864332784720876	0.69243813893609	0.785835562387896	0.823021710818314	0.873727787384864	0.766427238013557	0.860432014959965	0.595173481035649	0.56662898368835	0.700375903830778	0.601613967853232	0.656535795891718	0.660175789473967	0.706220146186242	0.587795645824469	0.684106127899119	0.708954574157085	0	0.755742302286753	0.779489248887762	0.903194648266898	0.862295025846577	0.891409155015395	0.911335489340711	0.884806983023956	0.671437796453598	0.838048753495495	0.938916046778259	0.961989610044923	0.78623579339812
GYctrl68	0.452170765211643	0.843459942615071	0.409032197480732	0.619399846551951	0.484169221346347	0.484546866682922	0.35370042450031	0.769686717182441	0.496950948956781	0.597438944730527	0.457205903190618	0.617671939379918	0.868728231690362	0.435716322153903	0.603832983546087	0.511425798148618	0.454171930374952	0.634136316612087	0.479142597414715	0.397696497125584	0.543946667320422	0.824418776256006	0.421947493813152	0.970986765094011	0.322544562975572	0.406555089248461	0.50579485162552	0.495970907704184	0.6565426814576	0.567957392234841	0.645632536348614	0.525853813807377	0.471860635110524	0.754817145173937	0.321553834851734	0.36089569041243	0.755742302286753	0	0.513503740669849	0.47784219409766	0.432785436319303	0.527511498576011	0.602315373166821	0.743001679829512	0.464658414420192	0.338941910793359	0.928041427555242	0.936257639425094	0.402748920400474
GYpolyp01	0.271710074580912	0.806441971934923	0.455704674496312	0.603153850398584	0.437107148576308	0.347609035907636	0.411588322592312	0.599168893625124	0.366429188476283	0.560973002327395	0.416450105253447	0.613986523638899	0.918059835100992	0.502423020812153	0.661630799161744	0.340545938168988	0.45865233506952	0.438566950570294	0.49662943052687	0.400578723761074	0.477648746477682	0.827484803233483	0.421221418976545	0.92929844480715	0.448023455356628	0.393026701167154	0.594054533849737	0.494582828175488	0.604191254808391	0.59251620882564	0.653435118222168	0.607503703344402	0.635538108687083	0.775126119766234	0.393565530748833	0.29744353051108	0.779489248887762	0.513503740669849	0	0.47334327489627	0.431932901896239	0.698936499989621	0.768477024423206	0.727374162551694	0.386725324860225	0.514348158920338	0.964306076003384	0.939999370739847	0.388846901970529
GYpolyp02	0.355324881879931	0.906082658380848	0.382784106296073	0.708926340995073	0.599235964229684	0.283191801477361	0.36616312339557	0.416730005676969	0.453439715779697	0.739399814916874	0.276198955632704	0.784503903835814	0.969959136779311	0.639295758309532	0.829769707375338	0.532315179468373	0.573047798324654	0.338057819343372	0.660371689162994	0.258847754703091	0.686839365035775	0.928872244693463	0.385090703332939	0.988391654692151	0.380218232680483	0.171156113551455	0.711712654580434	0.674060661230687	0.866621995688704	0.703040377713853	0.811186387976083	0.754640367439236	0.62818285839447	0.921927849582741	0.438904791119938	0.385058016353292	0.903194648266898	0.47784219409766	0.47334327489627	0	0.274023705711279	0.599155346871385	0.673947042783431	0.760293504507777	0.535204621744055	0.427533967585414	0.983838836816389	0.985904582806442	0.24887580924312
GYpolyp03	0.286996668210073	0.870299069107694	0.169968050622606	0.678724955569479	0.559801530290972	0.369043761422547	0.305709091361771	0.558476158886313	0.422287022094061	0.68354487787419	0.154266751258688	0.740804456159754	0.90465851883493	0.585732035893033	0.790476498414916	0.482967666590655	0.537013219504963	0.430655207753449	0.639284192128157	0.225095834286631	0.634101417030427	0.923357432784951	0.215914654349975	0.988505881943285	0.331368857112999	0.241704718440317	0.666774356277472	0.603591161580808	0.797854445916223	0.676824068630245	0.770935327420916	0.700117683225474	0.559340460060598	0.8600401963307	0.383693524817235	0.33029330586117	0.862295025846577	0.432785436319303	0.431932901896239	0.274023705711279	0	0.426533234349323	0.488288521403522	0.759861451610179	0.484119153501244	0.188738825050075	0.950653507109612	0.969869154606513	0.261870643601284
GYpolyp04	0.664016297443773	0.786299869874678	0.442115477728305	0.806547115947822	0.589179051517299	0.662401216968356	0.569013860216863	0.873903276224736	0.663578073516047	0.732297623444323	0.433140668324386	0.793456901448363	0.961193745846342	0.693245029872753	0.799442542786072	0.762132335168064	0.651892261363885	0.820499648598619	0.660357365657926	0.483450033634602	0.712919159633162	0.921729300145567	0.351197655955577	0.852334619571138	0.542500608142291	0.536889950266681	0.69091444764721	0.70132199093655	0.853814100161494	0.754353007587997	0.806709977385589	0.744437827205063	0.617759353952552	0.924381158879877	0.599399246289085	0.632831506053347	0.891409155015395	0.527511498576011	0.698936499989621	0.599155346871385	0.426533234349323	0	0.290732916646544	0.778920507598777	0.707997075819797	0.333725879183039	0.965843306817918	0.95547472727291	0.583487333586354
GYpolyp05	0.707665961760344	0.819912483821001	0.50157712261622	0.834692461020962	0.674317521139991	0.781630085140921	0.640139843520556	0.944103211977121	0.759719727269613	0.796731971763559	0.511091352779238	0.844698110030044	0.890742934084439	0.771929128872937	0.807461033809762	0.830959207573797	0.758455014757701	0.897446129415331	0.771408136036697	0.58172907160059	0.770099160521347	0.913470156891962	0.419355066864694	0.882874041914294	0.619990181048337	0.626035802654396	0.768342492547116	0.755583412052696	0.858791009047611	0.732812211951143	0.804889514556844	0.866962445925216	0.595927039360054	0.931083894826756	0.66747976381317	0.696878132996265	0.911335489340711	0.602315373166821	0.768477024423206	0.673947042783431	0.488288521403522	0.290732916646544	0	0.853401385723667	0.770590744448112	0.397503240856306	0.977217481301788	0.967369571655378	0.673662175985164
GYpolyp06	0.730283478017534	0.878434451100789	0.746437197573664	0.767458480872128	0.715818779474916	0.753135878938857	0.741394412040952	0.827508854725391	0.755007083370657	0.772655587125691	0.729553636457274	0.832048049304172	0.917389489110607	0.733671263668133	0.885683872329782	0.731929188707432	0.726046903132817	0.78740569387826	0.773285816676056	0.74445305035327	0.761080959902507	0.952172691054172	0.730749789937846	0.922941890987487	0.726582887502143	0.727758231142674	0.779652930445935	0.775022981081845	0.912841789142034	0.760778980560509	0.836378571111394	0.795523535511932	0.821571871881966	0.952918205487486	0.727115258219681	0.727598899736873	0.884806983023956	0.743001679829512	0.727374162551694	0.760293504507777	0.759861451610179	0.778920507598777	0.853401385723667	0	0.749593672461397	0.721189734970686	0.945204934807675	0.911592342089962	0.755187906478526
GYpolyp07	0.347888501875054	0.834348996058847	0.447040372434263	0.510342303415586	0.32941690621499	0.440755572291685	0.380778783851318	0.657419752760809	0.445134181138386	0.45966163002388	0.521896373316937	0.37910590548236	0.892640513451432	0.328009887982815	0.559633987779135	0.270740236862281	0.44042363079623	0.422129222995449	0.413928459894371	0.476417288454056	0.346876739454666	0.801847317178759	0.458627738234643	0.897494758066033	0.335489903161133	0.498897647083053	0.388506931382172	0.442562474809025	0.529947337592805	0.546519643608636	0.497447474645457	0.543235171878002	0.422300768226273	0.486040518928342	0.239125563596775	0.300749778346127	0.671437796453598	0.464658414420192	0.386725324860225	0.535204621744055	0.484119153501244	0.707997075819797	0.770590744448112	0.749593672461397	0	0.509287091202876	0.955609625277679	0.96675570776803	0.369940481936864
GYpolyp08	0.42956888624334	0.847538010321104	0.189122194595434	0.629924500656004	0.508000034590019	0.525367978452305	0.320673326598488	0.759304554743528	0.525967082109413	0.642566708230537	0.30918088413572	0.699974256502255	0.923521165429529	0.518612642318266	0.740258784132051	0.527874814588843	0.459612211006887	0.618894971988555	0.563035359345373	0.330923565324015	0.565851943316006	0.890769486763347	0.207688469998755	0.976416201629241	0.310130509992999	0.398423076987827	0.607514252526391	0.562272901153096	0.768847495645002	0.616875816495583	0.71793083868274	0.658485768518476	0.507928504872418	0.843996053401718	0.393247714086983	0.391458041466338	0.838048753495495	0.338941910793359	0.514348158920338	0.427533967585414	0.188738825050075	0.333725879183039	0.397503240856306	0.721189734970686	0.509287091202876	0	0.973469509194521	0.972199402944275	0.42084373097396
GYpolyp09	0.964103022432462	0.961102846657299	0.958334994430904	0.955436319881545	0.948029844590926	0.977500821231493	0.942413308472371	0.983981554566108	0.948877234657107	0.909268591181063	0.947663697577295	0.91674544571445	0.927181330070214	0.932203734642754	0.929870828960794	0.950651985632676	0.974264943501321	0.967622009060702	0.932103384273492	0.981861091589226	0.963694981977047	0.964362	0.97289149201405	0.980193970553826	0.943328256991631	0.975062267562611	0.941050082728666	0.902887834949743	0.90773965802452	0.944248874606135	0.940354282499019	0.786641371152141	0.934601783075048	0.920154566273941	0.940719046217396	0.960361626860701	0.938916046778259	0.928041427555242	0.964306076003384	0.983838836816389	0.950653507109612	0.965843306817918	0.977217481301788	0.945204934807675	0.955609625277679	0.973469509194521	0	0.875609957024351	0.974881921748964
GYpolyp10	0.964135659748308	0.95178116716593	0.969089373265446	0.972854813529995	0.946797958617264	0.9793073457793	0.968106319275056	0.982988153002127	0.970610740908186	0.942821750308871	0.954893129119964	0.941875032050534	0.949900626137057	0.949109958788878	0.95974148529753	0.960102817909541	0.976742027547959	0.977861941640869	0.959846791166132	0.983471614536364	0.96683955576691	0.97195505620063	0.959561224378778	0.969857	0.944847393779288	0.965031183865759	0.95833277376372	0.948536529452704	0.93509902115289	0.972339777673586	0.965128803770608	0.946123416518291	0.958818948032531	0.959458685176288	0.949142220884495	0.969304919780323	0.961989610044923	0.936257639425094	0.939999370739847	0.985904582806442	0.969869154606513	0.95547472727291	0.967369571655378	0.911592342089962	0.96675570776803	0.972199402944275	0.875609957024351	0	0.979034730928648
GYpolyp11	0.258019313456465	0.877490744367103	0.374960674345599	0.620794051340613	0.499013490792951	0.237745588286199	0.350785140308885	0.480051193558158	0.326048850247261	0.694471943091221	0.257321454408758	0.668910062281294	0.950637345722473	0.564211742761433	0.659957841357442	0.429034197650167	0.458376543183203	0.358426455538889	0.569485694703805	0.21670936816818	0.596954581653145	0.846212765453579	0.320757838259983	0.909068487253453	0.362226358641441	0.165387684675646	0.578501731612988	0.555109614207525	0.774069926509741	0.614490931727911	0.662251540075128	0.631211092760073	0.517064728086755	0.785729618465557	0.342795797562861	0.30199316558109	0.78623579339812	0.402748920400474	0.388846901970529	0.24887580924312	0.261870643601284	0.583487333586354	0.673662175985164	0.755187906478526	0.369940481936864	0.42084373097396	0.974881921748964	0.979034730928648	0
GYpolyp12	0.424201207775848	0.826635280810312	0.418251190365595	0.563598833894384	0.420706989971763	0.540287026535468	0.378512402740048	0.764134698389731	0.569468208593494	0.445903364002956	0.499953129259816	0.50268340143126	0.905600336334564	0.329744671469851	0.702338304363616	0.401980766337483	0.486529552447754	0.500536815257885	0.457665361183445	0.489925252404099	0.334089091667832	0.875183553765793	0.486068309296462	0.962107493710229	0.295725259969025	0.492096799709122	0.471342524496373	0.490919480878781	0.584544807545703	0.571728884120871	0.622702687262521	0.597948077847282	0.415171138076514	0.674955401706539	0.293302922894808	0.383417961315852	0.773098512832722	0.403547647433654	0.4750801286396	0.53215290549926	0.476959143538804	0.613318595713052	0.664968712598016	0.712145442152302	0.329797996392417	0.394994163183112	0.950565166439161	0.867728448439093	0.470814526104095
GYpolyp14	0.600328733137954	0.542214787724847	0.661446772596788	0.659465599952068	0.49580829247067	0.592731329254624	0.597805722845848	0.714289131416937	0.63290622245812	0.703940777524118	0.617601999356987	0.671208403267261	0.9641578164083	0.669361297911017	0.704661090312144	0.510162335573168	0.607614194702626	0.614883949905877	0.64098879964938	0.622740545807439	0.632115629781674	0.790116890885262	0.606342272644331	0.696593054454515	0.619339666151697	0.62705242589382	0.700782945668101	0.721841973963534	0.78600158476981	0.687992991111818	0.709482405333741	0.664560300525918	0.801790047446365	0.825161283311698	0.595154730056345	0.595460244721792	0.827468613961358	0.657952126254561	0.483155509956685	0.695794074920257	0.693141138259474	0.693687413175613	0.816928552968841	0.781624715553363	0.5853875857198	0.677720729409833	0.963886464067464	0.931724053031868	0.591248476226826
GYpolyp15	0.488964714031216	0.840182574191387	0.619478844088963	0.536382497280332	0.473312423607805	0.568780079663238	0.552160860425546	0.749592146786328	0.5709850005653	0.61018436552843	0.64518371904496	0.55631378146824	0.865885480545541	0.555562131428694	0.565579265888994	0.477741220126615	0.508608451452338	0.622587926938762	0.518725541379027	0.609141004554549	0.556693686306766	0.739976122368369	0.581026444856266	0.913528255430242	0.549478777095917	0.605686867937294	0.521097657975816	0.506253180666611	0.72548725311618	0.512414128487914	0.566620600178188	0.500022878923056	0.633343116260212	0.699295138761275	0.512006327712012	0.517186644169672	0.694708515943025	0.545117397298223	0.527343775807208	0.671338535153277	0.643805356308637	0.759577057546857	0.789677070531544	0.755302118776956	0.501939699950007	0.575131906998478	0.962374397679848	0.978508690585048	0.533142249925202
GYpolyp16	0.37964719608732	0.822071273605321	0.461937139525934	0.57159220465608	0.398562795115058	0.494534182725663	0.335282916346528	0.750604148235393	0.476688362207089	0.474754820611776	0.488484417866536	0.49262756124886	0.816240127809585	0.327142144679379	0.554043951892679	0.416203100800438	0.44767340493688	0.584054481518283	0.386843444439427	0.51582970680565	0.4213549348415	0.766587227401834	0.51667814803645	0.951303585465716	0.399317175776722	0.534419145233162	0.495025145168066	0.41214425846947	0.531471396936108	0.590165476937757	0.565252479966773	0.515881103945641	0.454660453108049	0.608050226222026	0.303807222394095	0.282579861070921	0.701893570416618	0.344062893529984	0.430757877627185	0.573488425267186	0.501697419929877	0.641306228935487	0.708746348668533	0.736221868475336	0.330474717819286	0.434032566994135	0.917565737268257	0.953070237932156	0.475317447078204
GYpolyp20	0.445460603851249	0.84649353039141	0.536142926785912	0.538884887088057	0.434280828064007	0.499429927114936	0.501152802073093	0.753290737202918	0.572435708999563	0.523230170138458	0.591752658570362	0.513755273603003	0.897387468763106	0.431520563116266	0.59033306632329	0.394780218519624	0.44670976723896	0.538599869254216	0.391657260383287	0.55974791327613	0.464651489335974	0.815983109827491	0.555257464204447	0.956678169107798	0.437529987087646	0.543954441037564	0.495778568189195	0.475447079279037	0.55213119860388	0.510570100826206	0.55886617707504	0.412737721060113	0.573847349822214	0.715372426271426	0.39663467228977	0.434218783310194	0.704129792860158	0.470626779050538	0.481339319599415	0.638968568422417	0.596918604176218	0.687484683911362	0.762883103853641	0.721858696679953	0.451611804096959	0.510780907957855	0.852470311920864	0.945230801263549	0.551087564384071
GYpolyp24	0.471025988556388	0.822673373458849	0.595035550850402	0.490127477259173	0.348938486461193	0.590086839094343	0.544212853376125	0.745779859658474	0.601874023889362	0.431611133198346	0.670376124897225	0.349680329234777	0.88737832977339	0.319675354446358	0.487072680123163	0.352787885425953	0.489383611324952	0.514483760740202	0.411029236421196	0.633885925497875	0.36482508882453	0.742618801557125	0.60460752120382	0.894142329158102	0.477232348525753	0.659991114742094	0.373419570108116	0.495963489828648	0.456048873590013	0.545864797087593	0.369395920048537	0.495359600309331	0.46311173924952	0.404044456961599	0.380272149016096	0.407680188877838	0.641912400295009	0.483084464324402	0.516577997758225	0.687617074867444	0.631075867421224	0.754633350326519	0.834375736911119	0.739535654495407	0.243788090744502	0.573108305385508	0.954684381491606	0.961354519900555	0.525097679011604
GYpolyp25	0.305430698603719	0.888128591704527	0.210834006703808	0.639489297733541	0.528597733599086	0.380324955256685	0.336538765062685	0.59869573996304	0.3391664868573	0.692976975470752	0.199472030682059	0.723285443365338	0.960129906012264	0.601036554906197	0.769137352863851	0.455925143557156	0.481144859044334	0.482153695930842	0.629170771056597	0.20109375684897	0.638374131417254	0.886561224508899	0.190608108525353	0.95570176094228	0.332580876927838	0.280943045088847	0.651225278586352	0.5443108103144	0.787135108526416	0.619097742833394	0.732309979572717	0.709783832214278	0.568668652354217	0.85473532479089	0.383261186229809	0.305032108311882	0.843371138210727	0.442059018851162	0.368739588196268	0.33284503081849	0.21117457642351	0.457388344133275	0.516091512265849	0.741850566986648	0.475359118378417	0.247475700248252	0.966404855346807	0.984136802551018	0.29722620126529
GYpolyp26	0.486218773133148	0.782058461824859	0.54775403551501	0.385103689406458	0.437587075865669	0.64650521664275	0.583111020605318	0.806936989255475	0.526684677920285	0.382132875964346	0.688816853885815	0.445234272995605	0.847513936964051	0.420084071039841	0.490906973991031	0.447489038134753	0.374483951781311	0.604628812029881	0.419118268549598	0.658592136462742	0.412021730801057	0.815719159542374	0.632290575619245	0.896520755682668	0.522534250737244	0.675408057622193	0.297059750507666	0.391903887305914	0.604161470052111	0.500523117057047	0.443894418838296	0.477643357810781	0.412485474291388	0.569129144625712	0.440632219500857	0.492628233765173	0.653809192437209	0.539630492759074	0.578817450527746	0.719215334267082	0.655911819821449	0.72911057251527	0.748863168061252	0.783962059334896	0.426650541322171	0.612832429586278	0.944476523024552	0.9641107952422	0.575297113283794
GYpolyp29	0.312532959493282	0.890225597027523	0.328291076513524	0.634625231845481	0.510280507865444	0.279720517068999	0.366140197664753	0.443750050258483	0.422531658964514	0.674094273247495	0.26104522349308	0.712287661076909	0.929663659836018	0.563744446222764	0.751143912764118	0.462840231651547	0.521315134892748	0.287631277031422	0.591129463705874	0.253305173443529	0.600915448876595	0.914566351588528	0.371165298553342	0.985186159032211	0.298085650074664	0.166165156179707	0.606156692184792	0.585950325793487	0.764782425475086	0.613890762621903	0.725112288142442	0.649519084055475	0.521302694849804	0.841496577185264	0.33008153257576	0.336404138125383	0.831888699548123	0.436690563535091	0.467749757906549	0.163453912604638	0.248428563664175	0.575627013428272	0.634102291191116	0.755556460765981	0.448893626029729	0.398596219544805	0.983325191350884	0.982601858073783	0.245438644358499
GYpolyp30	0.401309511995177	0.838159494612726	0.378306361204112	0.615330994709367	0.471777180826725	0.481530203207655	0.328077997158791	0.773123010961522	0.473707860610532	0.572560439852056	0.451517463598862	0.591324394511211	0.899764135939937	0.450246476872727	0.65090042736048	0.462086138056151	0.452326416001234	0.57940338223889	0.474108183703482	0.410383834196473	0.427881376785122	0.85342572131857	0.407606564338807	0.974772143480582	0.285322488498143	0.416556173028855	0.547176120784456	0.414668571142107	0.561181161884022	0.546156146163185	0.656599657933549	0.600786343269116	0.487004092445785	0.76455658631896	0.356195944374749	0.378199241222256	0.768231266242476	0.323896624599028	0.348658572067501	0.485630005100184	0.427094337609321	0.576324166632115	0.632554528902513	0.741359423143817	0.440710675808111	0.332492798525204	0.955775006542167	0.965210517019642	0.412719357059575
GYpolyp31	0.358987777348492	0.792274142823943	0.403542776604515	0.4481647238231	0.326142795939736	0.447275947078323	0.421475770726877	0.687224919096956	0.480019182289558	0.428314247720609	0.522517073292237	0.523580001793892	0.877269234919921	0.343683271760882	0.540490295337546	0.37322619420597	0.300183489056952	0.555113820835025	0.398552114640465	0.481092447761818	0.466626119303926	0.791611508229008	0.485926401696152	0.954046593682134	0.385333508132272	0.506240323056032	0.457994419062275	0.440801163194322	0.64890013826883	0.556967413650835	0.516427086423915	0.51439477453684	0.574070476423511	0.63214046435242	0.313982023648102	0.301872090405949	0.713013068337549	0.40953105854886	0.395870085738433	0.55270669388725	0.500329555436324	0.68364828086682	0.750777992658358	0.722149684152621	0.382042847919399	0.450583586664027	0.937414658989619	0.958101640229182	0.465378961391402
GYpolyp39	0.535594312887051	0.769525586817804	0.598866574496513	0.581478484007311	0.49708795226995	0.62067744603829	0.586273028623777	0.874753178845615	0.654141185552395	0.489947399926354	0.643519091703018	0.529221	0.931382350888555	0.524698334829445	0.505553940500971	0.556088374811167	0.548673433992901	0.66909207420498	0.423758289852967	0.661370193833864	0.461136357713256	0.815610676631136	0.628481009076563	0.899522634434611	0.541719523743842	0.646073310760934	0.573368334892602	0.423996046223527	0.643949445796856	0.523432397024604	0.611196535140564	0.666889801449562	0.59716701328049	0.52791614168596	0.552981668353712	0.559533015029347	0.653764973700457	0.60632582555696	0.482728884721044	0.696321188579665	0.684406853710663	0.687344806833556	0.726459170948258	0.803730605816784	0.510489970774392	0.613605764713478	0.949154413978818	0.952024394575168	0.634704218653153
GYpolyp40	0.385698110223231	0.831020971875168	0.475922781776231	0.506328202368487	0.40849673961936	0.514585349194361	0.412924794500313	0.737264601092501	0.51063652712594	0.528649409405194	0.558694345731279	0.53647705413617	0.922108915032707	0.417112740629852	0.619176654810363	0.367682136295899	0.431715314803407	0.514798484328246	0.481183067323812	0.521248302271154	0.371451330505868	0.826742951693197	0.499338226185446	0.899754190004233	0.377455617519023	0.535937392690242	0.498256991173907	0.469026710264477	0.627955638534071	0.543815793164687	0.383915976281496	0.573783371527089	0.487387422986631	0.552190573263189	0.347215131326169	0.392140763615593	0.719699385779648	0.489471541414011	0.420479612708497	0.576699565321455	0.528727339894772	0.68523290590153	0.755755327386404	0.744006289683833	0.272271320803631	0.465807166242593	0.973633300208632	0.979886768326256	0.422233746412371
GYpolyp41	0.694944782599217	0.849046701200153	0.804318928178939	0.655423634318829	0.591275851857652	0.725059110332137	0.727599261727859	0.81780049413957	0.765647642657886	0.647464786462406	0.830258835640279	0.532085471834435	0.87578529457041	0.60684988359778	0.577840312860261	0.605080246087855	0.691158403783079	0.735261671960691	0.582194212416945	0.801804572258147	0.612553369263258	0.644344540625355	0.767914164894806	0.884453252364237	0.714802823586681	0.810337291395452	0.607543733310308	0.62504703187457	0.676903100995567	0.721662918911812	0.404391623793911	0.562064955583991	0.708657895809609	0.500870249002266	0.643703310790836	0.659131650133967	0.695000401009107	0.657741232273164	0.625958393011289	0.852674024240386	0.816550440088531	0.829071491483893	0.908333260032396	0.861049723765766	0.549648967133759	0.768174879533222	0.883966616661912	0.927731589308702	0.685623094885173
GYpolyp42	0.49947619009757	0.830396594393856	0.56223124624422	0.499420615470532	0.472768386423785	0.57824073237535	0.536553961341935	0.79268298577393	0.621005419768066	0.461078350016435	0.643699807726136	0.418259274690867	0.91055648960066	0.409721319662665	0.528452781628805	0.421829866839826	0.502600938139446	0.524422951063347	0.389266476911173	0.610014986165756	0.262007561052165	0.834122911112186	0.618592181513047	0.953476235273365	0.466431931355745	0.630791408030531	0.444441499337103	0.443872838018056	0.459552218517383	0.436977153210219	0.575897971712175	0.596430170443926	0.451020502089681	0.513643463991889	0.44233946373605	0.502742192001189	0.654037093083785	0.554983778440646	0.498244347756428	0.673973923012949	0.623781955944496	0.732505901971728	0.790529676158106	0.741752457332321	0.380453267951692	0.556503993912179	0.942312136520095	0.966803810187662	0.58930391451188
GYpolyp43	0.617379986474568	0.882537455857071	0.676103524614742	0.816287231431322	0.682473901714924	0.658356176099614	0.662734064044305	0.845482409312979	0.645872226403057	0.734655709274715	0.676510669717869	0.765050102757794	0.91115429459415	0.661847085874576	0.750323774987004	0.723377257171137	0.667467386345543	0.788211894300029	0.650499305048421	0.641874544476803	0.717081471615983	0.86448521891978	0.625753852962695	0.960432498191507	0.638303582603689	0.646841721498757	0.694462167990199	0.652868406163734	0.73902346442304	0.738922073292735	0.781288103850984	0.605566506300339	0.641632302421169	0.847048714623428	0.605543647583966	0.583937491580553	0.822616030003324	0.590744552743731	0.673571618244999	0.636696798357932	0.695663585457282	0.694638529565922	0.726993474025772	0.834511863003064	0.689269720335513	0.636371272453701	0.760718171227073	0.940899322146666	0.667427575081614
YHControl01	0.980362980351674	0.653192618929831	0.987997864254525	0.98021341289518	0.839421101300064	0.957065879694691	0.98472585335407	0.977537897502874	0.941226627511766	0.945569343631886	0.901914926638238	0.952368558758127	0.946533243943293	0.97298804391604	0.949696302691115	0.966698234431068	0.961203485786595	0.985002396574557	0.942460779437846	0.952627467298712	0.987285770659296	0.932777589339819	0.949508987439196	0.747923448848991	0.946387024581375	0.931599200190288	0.920916570213692	0.911043469029999	0.946453620270935	0.882182240153416	0.981788829829451	0.853628860682269	0.951812605431056	0.967008415503151	0.953098003376693	0.974960575813714	0.937488443358907	0.944529415640019	0.95331494293397	0.977547116967744	0.987994737993252	0.803991033849601	0.871747582653891	0.960692368845061	0.964092678081775	0.973429969289522	0.98536069497232	0.97297663067395	0.958113898343794
YHControl02	0.597885588472535	0.865165453018152	0.38649837056991	0.740023359245696	0.620368503064941	0.667702121849766	0.518163065614761	0.803541291548356	0.62620906763476	0.717717558928201	0.455834869611189	0.774687317700055	0.928357889209772	0.64663116899285	0.816239392760067	0.695249476248322	0.621119606114423	0.74719027363337	0.655228510867773	0.483401384863172	0.668762011801191	0.907269951271833	0.315148844132382	0.952087049510864	0.49367917026254	0.527264148766639	0.693040385952853	0.65430197236988	0.849990897780068	0.689217445118902	0.785726380883376	0.728698065777593	0.594010716378322	0.902537142891259	0.551101447003607	0.559588473495483	0.876269045967862	0.507051190706643	0.632132993924394	0.54357903023343	0.378924855242231	0.267457125241388	0.357768470503627	0.747350494425685	0.63429104894368	0.281247222390816	0.980524160864059	0.962411947968123	0.566478458208454
YHControl03	0.32071477150701	0.820348766764426	0.421902112882204	0.492292571605137	0.34544266342831	0.399504727146881	0.37010045934059	0.727662350129447	0.418238938149372	0.458605507410127	0.485882646983448	0.492221457810356	0.898080137618162	0.350380412759323	0.57872752707135	0.318061459551892	0.331285340274145	0.430116859974331	0.344368062761448	0.428034342539636	0.372890899798202	0.835870965723783	0.42698045526369	0.961222255271758	0.295643983187967	0.434770786113664	0.405112012778957	0.388982541212077	0.563880360020914	0.440930511454013	0.54567234570716	0.502281351852777	0.491883578292395	0.638095803481828	0.242364408487555	0.318985370777411	0.716084650163424	0.367855611741788	0.40144263367363	0.525613448957629	0.481271470440739	0.618064516658463	0.726721210209584	0.714550554945296	0.321406369709571	0.388601298839641	0.949398551909087	0.961837365100659	0.425418835080726
YHControl04	0.537019893041731	0.733645151637973	0.608996808131007	0.601921573115075	0.375513534311826	0.600633274350516	0.45423556785156	0.788651590177644	0.552662621536285	0.406688915987802	0.550974515205525	0.517237505758891	0.793638681696001	0.270969298987753	0.59946098368806	0.440089848554809	0.545429874653353	0.55425707236535	0.464859841741023	0.643065622743349	0.4512368102947	0.839427635554161	0.624512396222606	0.86985029679338	0.516975068060667	0.639458896834574	0.46553606046073	0.506699943238717	0.502766537697052	0.578101600820664	0.588922871580874	0.529151523658374	0.461853177463204	0.625251204716998	0.431723627127393	0.477757524340832	0.751324309777024	0.528256251584549	0.536758516717697	0.683589417354041	0.634733182014731	0.643096215112444	0.73577921393607	0.720858988094724	0.430615020287908	0.582775905130462	0.930125226641451	0.947049649342367	0.64091055390163
YHControl05	0.951671958215686	0.928810492059533	0.988916139411295	0.9301311810979	0.891867025044068	0.986646281230814	0.993417804732707	0.964586942540304	0.924925721759717	0.944955483805575	0.943309961802954	0.922423884704824	0.964678722368355	0.986891388329417	0.890463455061724	0.944196166138483	0.949438545520552	0.972306963010402	0.967510771559334	0.966237588683174	0.973281526175417	0.890396181921783	0.920943440183733	0.879029075284341	0.982532015875247	0.961372958758043	0.92290398418959	0.931594992544457	0.976830011352692	0.923874888766523	0.911737223767975	0.957587929800043	0.915144824379298	0.915202330443914	0.973829738493316	0.963778595450413	0.929838505062973	0.979785022213013	0.936425835933453	0.994074371663683	0.989841889971628	0.943134633238566	0.921737156048987	0.959295610070048	0.905321579982134	0.98711705441201	0.986346736396255	0.964488453203527	0.910530100932065
YHControl07	0.445626193355537	0.809031566790539	0.475424791939592	0.472092573267605	0.446855989530272	0.549901040055412	0.495429206492405	0.785582322940929	0.602207182441554	0.342459660994604	0.614590446820672	0.448835233415882	0.906829922918865	0.253423478007033	0.58594860933484	0.389806545103156	0.335577046370345	0.507463842866314	0.418205320486002	0.587367308143005	0.35752474178812	0.872065042766646	0.596518604846163	0.98420729277659	0.441817520363117	0.597942482466972	0.382792930797946	0.474263213611275	0.486484062632912	0.512372913571418	0.557205772980911	0.530916916171872	0.50075874724863	0.597506380754555	0.403387947787702	0.439249982906615	0.738242713664876	0.523854042805086	0.502265905832142	0.631130311796853	0.595022993439371	0.713565306057923	0.803858003538261	0.74379299427667	0.378129725009136	0.519513378479269	0.966557736201676	0.974973499821397	0.594751332210061
YHControl08	0.291174138309962	0.843659299593797	0.374655472198649	0.561034813631093	0.401868726031939	0.446416341972592	0.232764297965788	0.649069181186272	0.344943035295316	0.515745164889493	0.386504010724853	0.587815262428102	0.76190033010103	0.374988756671572	0.63468566623197	0.301816103665155	0.455567855575049	0.440237131923862	0.474021483479504	0.436491642211159	0.47746564611038	0.88505661886677	0.459864034463184	0.980424571844691	0.319575196335909	0.448030884359519	0.533478610572331	0.462643334493883	0.593634731059043	0.57906057787009	0.612786375624611	0.567751223690492	0.413306716480671	0.704770751885165	0.267492356003234	0.269672923574788	0.769528744250143	0.485113028386558	0.372586878032548	0.47580010910389	0.408009950334864	0.681205647493867	0.771660544379085	0.745844854450513	0.331058687998899	0.472196218340926	0.937676135154119	0.951205890244127	0.42952311893136
YHControl09	0.749036822730037	0.593669453503983	0.747708701178821	0.862651239103332	0.650542907965796	0.758464191947107	0.755171917152399	0.947748521737288	0.766029980334638	0.774027338582303	0.707262270723656	0.861723043773698	0.940860936386716	0.749395239068891	0.837758457148933	0.825601424249094	0.740424322602114	0.870826501168724	0.771207803949439	0.763862903916571	0.783576114965646	0.917800564657045	0.741559902975362	0.728808697488937	0.750293353215473	0.738261124054569	0.755246449180978	0.748834501752279	0.843554097995485	0.8208885504558	0.880001671760795	0.858481487134988	0.766470532205291	0.910832409862611	0.756886659420457	0.752344286155636	0.892890547842047	0.75971157296291	0.739645307954217	0.782538672999287	0.779288741680597	0.677851136523627	0.702249962297282	0.842154731657974	0.776691602271152	0.735170499248074	0.968526799816647	0.936831908289252	0.761879450607115
YHControl10	0.532928955139882	0.848655214378489	0.616704685378463	0.674690603486647	0.487955334736087	0.562922060034186	0.58657502239191	0.856902491121783	0.588129313338935	0.456469306860154	0.667409917473947	0.423155376813747	0.895469564937087	0.360936662162511	0.548654660678804	0.531312120641583	0.524325629219757	0.624667503372294	0.447411197087046	0.576645351508876	0.392448855346513	0.834019794610333	0.637271281355049	0.9726962010145	0.503812189989305	0.632570327281986	0.37999220395426	0.536660178742296	0.430580981795621	0.626982225127553	0.575062006774783	0.541059919714658	0.396485002148273	0.553689700376515	0.415757947024798	0.451372343422519	0.738981630657421	0.463732909139952	0.612488466620892	0.684340655123682	0.644090751101316	0.64983398796097	0.753751283371346	0.823111646982052	0.425340246488412	0.57408359190946	0.955447865385545	0.966656380982659	0.61534840501291
YHControl12	0.324037568790503	0.891425916712979	0.290097272769622	0.708866986997071	0.579450769020127	0.269647099502929	0.364675124775643	0.451460816931996	0.432443044361481	0.723418029699554	0.172955469504484	0.778946430957887	0.97062682376438	0.636637683728403	0.832717344075064	0.514781017475726	0.566113283960074	0.35685194843443	0.675278669234101	0.202081074991344	0.674544545027847	0.932327610116637	0.293981753814945	0.973551490195274	0.360392374229765	0.140066642793771	0.712567812705376	0.654985929680456	0.855345990217579	0.711136653920439	0.810843978333329	0.756611747265165	0.625897177967311	0.915210905632436	0.433265524183655	0.37010356190627	0.903918645319549	0.4679041754834	0.437392502266802	0.156403236271787	0.179920856145866	0.513279401501415	0.586642411172931	0.740876707644082	0.525431774201127	0.336887225856087	0.97949475265531	0.965237617488272	0.230694182817503
YHControl13	0.375723642668142	0.81716538039042	0.404305836539289	0.554665190835901	0.359974121016774	0.48126261097215	0.304460037329293	0.715197933116189	0.453199562174466	0.422754086678673	0.396338232416657	0.445634617419837	0.838348369149508	0.333973156520537	0.642657778892634	0.368427711277476	0.454857341882847	0.46411719902565	0.455788415229241	0.460021631585375	0.387376003022333	0.845876354909913	0.442821321495657	0.948298644248202	0.298810407764131	0.449103712778919	0.435062449187843	0.455542133216946	0.494965799447076	0.571653519718699	0.630813189767718	0.563347261895099	0.36091289553138	0.601554810100706	0.240694776313587	0.320279493947194	0.7438736813966	0.425888023352571	0.434413086551974	0.497588592157373	0.442020168889769	0.616343053177769	0.698708171255405	0.720115745354645	0.269301231232444	0.427128121792027	0.929591692478634	0.918149788848193	0.450158541664573
YHControl14	0.365287345801576	0.780503564067412	0.288039872968842	0.598925020393634	0.40430232185714	0.476181638054825	0.193068268821672	0.7006820865339	0.392758554738484	0.528515385089308	0.253229721128143	0.628973948119483	0.802516224981194	0.46291598130029	0.688435753748199	0.434426651741671	0.470031561806979	0.522229769946453	0.523021153330364	0.343828482683248	0.54475093797653	0.862328164458151	0.333274563681059	0.903683065653841	0.265476955812796	0.371841698882431	0.57553475463803	0.489095566169936	0.690509224941165	0.62801392561947	0.676759039856463	0.601317599806643	0.429589995538564	0.737922691113873	0.314249547625812	0.321920730581564	0.798202876481396	0.365740722099521	0.421678571452251	0.410485342039086	0.333884989470085	0.495055006446151	0.557492293966066	0.73001130509385	0.411204613878139	0.334840724565447	0.936247010531805	0.943672635493524	0.399056090371381
YHControl15	0.428763589796226	0.866917855978016	0.564811471394662	0.657320469309738	0.588937689776317	0.357185619447281	0.552094229909403	0.350519688754305	0.450710999011071	0.688559876257422	0.408158465368078	0.70782771103433	0.848459849321165	0.679121272093997	0.808969953619788	0.48384530246266	0.598409973359823	0.246021678279338	0.685631866054355	0.503927468679281	0.701376673738101	0.906153828178488	0.573103419875724	0.949844687544752	0.559695549455469	0.36012806701375	0.697155799225089	0.618848909454399	0.665815200092197	0.642234783897296	0.739656852527316	0.678517639591118	0.706290441058889	0.802862416994778	0.525141576800117	0.509872953015594	0.821689930337819	0.692845298695911	0.442071234698891	0.389377171905822	0.473579139989186	0.820524511812365	0.899478509801188	0.798894696194705	0.571383235530284	0.683165838618736	0.945347051908873	0.945473338830196	0.448948756174536
YHControl16	0.211314565409529	0.863977978877603	0.31569201567301	0.609143665767908	0.467447247163541	0.374912419677508	0.284914699130979	0.574750922429806	0.414966622140657	0.580308238878462	0.291072687973392	0.644663156486375	0.900283571826014	0.474148496683042	0.709440683778499	0.362145938229831	0.500149191623011	0.393612171382292	0.521247469815115	0.298078581907463	0.531944971589018	0.897607242766139	0.401964138505663	0.982412969119069	0.287080621570961	0.294337048167787	0.607677357637342	0.526149428685049	0.695175854231432	0.622224881721922	0.678327310365879	0.615439071183839	0.497376535208865	0.771711691549206	0.299526630481637	0.256903175828696	0.794866673277796	0.445034926561966	0.365464572380576	0.329980761440063	0.256254671421942	0.625904132995896	0.705462743475417	0.667665031792009	0.390270580893009	0.413517507459569	0.937534699803897	0.948976864007515	0.278873447479503
YHControl18	0.460292336638626	0.888476132345299	0.631248506087538	0.655652010851685	0.592930141224693	0.44518084753798	0.518150160894678	0.494639777577279	0.350815572056549	0.728244546996776	0.439390787399907	0.699579243616305	0.766207728859251	0.685553642195325	0.731536042904494	0.520745032663236	0.620260313237831	0.451284456259707	0.692919898932049	0.461520051938185	0.758903809976794	0.852624298012395	0.545211228576572	0.893745817472874	0.638800319864766	0.462674369350313	0.672194548769635	0.663224459149893	0.809325827982196	0.676566033417319	0.705144834642973	0.666914477750365	0.623626776972662	0.759644522820367	0.560853141004865	0.507670762183873	0.803504833412856	0.652601240740076	0.529887560722805	0.520004532273238	0.511071307619977	0.784123662395268	0.898664551385337	0.805679102936796	0.529072740347857	0.718875316050244	0.935086979681164	0.955195327221983	0.38201877182057
YHControl20	0.54291953872752	0.939512525369606	0.682518080510151	0.761002927898999	0.730091447802818	0.412887579000612	0.69928986935232	0.332324372031525	0.545151565045152	0.857007310019809	0.55706303508887	0.832645688138105	0.950198858228817	0.797082677655953	0.841422071068777	0.619821974433909	0.685179314461152	0.394136646063816	0.785489560404413	0.527302879025776	0.823837467405801	0.928637038274296	0.662468604250633	0.975506038413839	0.662285257380595	0.415300229241537	0.759928076189892	0.761676522044162	0.930019904500009	0.70286668260151	0.844002982265391	0.682698769795952	0.851382008690578	0.909115020444171	0.636030290576486	0.591418411640678	0.902241992981227	0.71828594602671	0.624273767674683	0.432866293846751	0.5685751901356	0.844992811624765	0.933912623336707	0.835326987129802	0.674070456202857	0.764027566186784	0.981085273369469	0.989320137102183	0.453655372055589
YHControl21	0.207589026784826	0.839807356203878	0.36637157510629	0.582743865265603	0.453435221192259	0.221724731568254	0.353952380525712	0.453166929725704	0.408106574856093	0.574068832664799	0.303590977820989	0.618934177007627	0.915227650598416	0.47266946400222	0.683412123849113	0.348028041817152	0.454452555005279	0.223017598728012	0.511346591857442	0.310274887699271	0.497114833368735	0.864094029505571	0.420520694794772	0.956499570554822	0.32663962618503	0.198312786219109	0.585206872043554	0.499837098822746	0.690425595376612	0.587941221285788	0.652516895117023	0.629849427722848	0.570991077882428	0.761659570884125	0.307428744360895	0.253408547101495	0.771457162828302	0.474450626983539	0.335589085761291	0.263008655048853	0.295252756804257	0.666325896942318	0.7315031882439	0.741551612906723	0.387660929243648	0.459863934557219	0.961430236971216	0.941001458511907	0.234457791164331
YHControl22	0.406659660521029	0.79084609115913	0.504007824646231	0.536978870700052	0.333107546579232	0.478645004879254	0.433317575590922	0.733156120342485	0.554067136056553	0.450102565248622	0.536556304906535	0.512035711607729	0.902272612650479	0.277340460757103	0.532827846905622	0.344328237058846	0.430424265004675	0.517678993392719	0.404767993166223	0.540561373598515	0.392393380620588	0.792189351297857	0.514752572683852	0.919570521740017	0.39803349756837	0.531701210115055	0.467139032311943	0.457913657554525	0.514422433866403	0.53592859045035	0.533512890913554	0.511688458503985	0.55347666677358	0.663633574606052	0.34444885495334	0.361461785424613	0.710914578909973	0.464581245372264	0.361366635209492	0.600097723152428	0.559531335788465	0.670712964060123	0.739816248307178	0.710962987212947	0.345598099892435	0.480742952579237	0.960343822106985	0.934498799912113	0.51428973759722
YHControl23	0.368467780393423	0.863008435974163	0.443466557344497	0.598863815307516	0.577179519459238	0.28667119690129	0.519220562205937	0.529791170906295	0.374067849674206	0.664115653426801	0.392947171979391	0.783563306280326	0.940998412508102	0.595805022950185	0.777865023450856	0.521606852555021	0.413554889671218	0.433523736888129	0.628521321015886	0.308384257878316	0.669163912493059	0.908030635881588	0.495043230633759	0.967872773513932	0.51932436249827	0.335583643598185	0.618391648822326	0.655711679716043	0.857796585250128	0.654612485202497	0.784265243722381	0.69047675270832	0.719471291966217	0.898092059895866	0.483590468486043	0.421237452243236	0.881872754037848	0.578656685574675	0.454960716664915	0.382397926740005	0.407665832716962	0.687414293584172	0.793030836468193	0.750872951106378	0.532055444815885	0.56881747043304	0.98463305538699	0.98434394139017	0.325127442153294
YHControl24	0.185389953448305	0.861827418266042	0.340782235808805	0.587666829191395	0.467878014820053	0.266690593440275	0.29764821094098	0.508111493865285	0.35621956374395	0.580028107239603	0.251657034887134	0.63389799502012	0.866431402790286	0.470067033496469	0.696581737063931	0.357650911078525	0.445854066261874	0.289930530927006	0.514576881726139	0.288447423817696	0.520693260718594	0.88824073504003	0.424718883618828	0.982138449672799	0.314690734646717	0.23668318202036	0.57500089327622	0.482005315817472	0.652958049335101	0.579694358415707	0.659547292031465	0.613815892900385	0.511988499658353	0.772007967253561	0.276469189447855	0.22544949619091	0.783780414685633	0.433285392235092	0.360924569754468	0.292611610165136	0.234867928852547	0.665127920865169	0.738714008802235	0.747375707510053	0.376621364553841	0.436406044518314	0.945898957999711	0.969707469262574	0.224341724360815
YHControl25	0.338359789098262	0.902373184179191	0.231615659990941	0.708937283547767	0.583161093702747	0.377737790725479	0.383204479324746	0.576066676017016	0.432665398497928	0.74200820716324	0.193827846449204	0.782051220038949	0.960548398763869	0.631516612537994	0.82017896907734	0.525771726171326	0.551273479065207	0.480538321955068	0.681617877451022	0.208154249920396	0.689063224410842	0.921417809597451	0.185690687922178	0.977050034523353	0.376404014643531	0.253182471682038	0.705465990758279	0.66055489186929	0.832577249289986	0.710486995704757	0.793766752265472	0.748767390126954	0.617658992151986	0.916661062032469	0.429200606602983	0.365771769958299	0.895731073658269	0.462441043315817	0.453707351415481	0.291640149517174	0.117282744615351	0.35359073320298	0.405921040326212	0.749494046258602	0.535722830435825	0.227198705378365	0.983960266085057	0.974987588835879	0.294431559606216
YHControl27	0.627068603223704	0.675687149850018	0.640795576138089	0.703564464124032	0.520523810458541	0.60548668410885	0.538056276404982	0.735928014720476	0.517920865403899	0.723259902524079	0.536034150568651	0.769246807762688	0.842378887236458	0.704182171244489	0.795218515842916	0.606455786099748	0.612960043065602	0.671375381560304	0.698264124595276	0.611877111502354	0.750252256630157	0.913670234346912	0.60449035067762	0.760742831714791	0.601400768466252	0.593843356530465	0.704016996235046	0.676314055654613	0.796402272105171	0.701094973356559	0.806470363693162	0.670721309761569	0.698372394124479	0.880944891043201	0.58706182127569	0.607458751683566	0.880749477322539	0.643195963433819	0.615107972081362	0.667429925491541	0.651613800791788	0.660003695117818	0.779798886103598	0.553034998435802	0.627885396340428	0.676223257153757	0.939843184010017	0.920177478690618	0.617429740287054
YHControl30	0.348400011559081	0.88566183081561	0.282857472656259	0.691710579261158	0.57135811544569	0.434588490058127	0.205887681197475	0.635150237581055	0.344885721370458	0.670767680324007	0.218379971959997	0.720844629477029	0.771375789040724	0.585763823725198	0.78484553701017	0.484083613029455	0.563725277962115	0.513097336931457	0.641367611517326	0.272278757679608	0.644150499961341	0.913853528252888	0.325106278011682	0.984023411560254	0.350378995773363	0.328341994505341	0.683383931899194	0.576249592580023	0.784843084107854	0.692193379738759	0.781819211673277	0.709342853728917	0.471618153995812	0.825701107381802	0.398190283097452	0.352583680382873	0.871969794331037	0.445947395749227	0.433836237310737	0.348895923892465	0.242569839229762	0.549567596606561	0.616801709914533	0.760740275319415	0.469852495556535	0.345529303479371	0.939094949373183	0.969368459919119	0.339673796968511
YHControl31	0.23871064005314	0.870508821552054	0.386531203517066	0.599985637480667	0.4664451426532	0.245883709215225	0.380236434717713	0.461757624047481	0.410044397509315	0.551965956576263	0.322118456749094	0.549810922091492	0.928381148336308	0.454736049614189	0.724552689472776	0.346533676358616	0.47343365635296	0.202708732147831	0.541201671620547	0.298861245670646	0.442127854874671	0.891742635531426	0.428922584099104	0.979304465296616	0.322772440248642	0.214517392967497	0.513863066032511	0.536672205038579	0.615398280303398	0.577380783291546	0.676104610632504	0.640111122083152	0.484010539900811	0.699224944958897	0.289824731158929	0.284554130308979	0.800162566878319	0.492045493268433	0.390362114175547	0.250373809199355	0.307799937657788	0.674639129076761	0.741985582985841	0.757827410796975	0.323001503259739	0.468174862707764	0.981689126644869	0.984718340960105	0.260737050165592
YHControl32	0.357600763677448	0.833196492480624	0.293204819064963	0.57668786530757	0.372420235986582	0.41608175517357	0.233457655993253	0.683992320246316	0.457306835768492	0.503990799883959	0.348405235300749	0.56972276449114	0.885429222746875	0.395010678575509	0.648212422646229	0.352614514562739	0.457317226965412	0.483673980048359	0.457126703878549	0.344986203915389	0.463447657009546	0.816266395753411	0.333767445380419	0.956898332840538	0.185877113661342	0.353103392999927	0.525552540697573	0.470035752952653	0.625165155809813	0.570953358052004	0.626761800734288	0.542549901132106	0.480288816872926	0.706012776604405	0.248369357268369	0.308465436420965	0.753569037499255	0.332075860555768	0.395032634297989	0.404666217643054	0.346703936625582	0.550447894414237	0.631071142511489	0.736910226834685	0.323413060572983	0.340477692860369	0.948915725801928	0.947659033545202	0.355587737331152
YHControl34	0.293582167351164	0.857153358473386	0.383065776619874	0.620101869917622	0.475359466706076	0.295146192288926	0.375831467027421	0.579127434737515	0.275420314860872	0.667815661492662	0.363171080886014	0.656272301421753	0.914897244579322	0.566628374314105	0.666061908489756	0.41922167159606	0.431154449499932	0.446638435008821	0.547085080794148	0.243205696149455	0.559965748370648	0.851445636953428	0.321332321270138	0.925582060607193	0.377339017610377	0.298428264780953	0.559080798549377	0.534609174763623	0.718067373215334	0.59496306425776	0.696363963555068	0.623688487476603	0.554191421241839	0.823836643287522	0.354455116275961	0.309515181984223	0.788228407382001	0.437626894897868	0.339026370322097	0.346613407489238	0.36961856365722	0.599860036191657	0.695110129734157	0.745396127835141	0.393702310478071	0.445081893134986	0.98374128441137	0.976047675052728	0.24753310383863
YHControl35	0.314172604575354	0.905541530288078	0.33473586628774	0.69285140443539	0.575045009057972	0.28480479841023	0.340436386022332	0.531101418295789	0.368479813577032	0.727567681041552	0.204756989019394	0.762243775789358	0.971236386986216	0.626469704189076	0.771747185114695	0.497283045119013	0.508527511680039	0.426109636432532	0.61512491283683	0.127877577706919	0.669443227753363	0.916871911087435	0.319938467388915	0.983251765065339	0.355441600529679	0.205132668884497	0.647159291371742	0.650359149139331	0.848994943270986	0.665821689730383	0.797336893811482	0.702178061769616	0.615369530562139	0.911535330056944	0.410918272268976	0.364868068584363	0.894359624296503	0.431063082196602	0.43707490570505	0.230545732389772	0.227627785601548	0.470468509453314	0.632070412858083	0.754892197818619	0.517276189751884	0.372606987679175	0.986993148674624	0.987094080778384	0.213752412632108
YHControl36	0.946927729074486	0.655042031815427	0.9884552190255	0.926833381906873	0.78599766606288	0.981910040666609	0.992088487343616	0.960912974653447	0.903784126316406	0.935446308590296	0.930809491907163	0.901869208112114	0.938111033461067	0.970944626251554	0.902668282720391	0.940331676498142	0.938597852084302	0.971200748869527	0.917317199686861	0.959332527794198	0.961215385218665	0.887120662471004	0.936475493004155	0.714588375521209	0.979081529664933	0.955714178973435	0.886889010141757	0.904462240048849	0.969128477023913	0.86408650062021	0.942443210212813	0.901817209741901	0.914748764855599	0.925798406824943	0.956253987398931	0.957718214308206	0.918595677705508	0.951746207169983	0.933960850553673	0.986862181451901	0.989709301704537	0.873836976240862	0.874425313882961	0.960405657524397	0.935694465262313	0.983993387358833	0.991670324698118	0.976609224746225	0.941303593398491
YHControl37	0.354903325835875	0.869833308828489	0.254992548382264	0.639489635416968	0.523137862629066	0.389861067086145	0.302273461422033	0.659232569329912	0.394085151450272	0.670350110556843	0.295419402486116	0.708283657891016	0.934321283666959	0.57085755760347	0.710499743852576	0.442283076622077	0.442283928768594	0.499704245040158	0.557931635198725	0.189125228479907	0.601251703589613	0.900202700738646	0.279322198051415	0.979740670329577	0.303654237206474	0.327342542096091	0.588916379554029	0.574406814696852	0.769664435665692	0.599388695493331	0.739766546320619	0.646231983888526	0.565112675967188	0.848893729359082	0.354956901073385	0.337062933111402	0.840276539768376	0.394566599911987	0.432367532502809	0.361398969646068	0.30693686393543	0.48621243222111	0.610333038181793	0.755959457451225	0.46131615879018	0.314646284188203	0.978117526788342	0.980427538541414	0.352742921866135
YHControl38	0.646498384639937	0.681635815336338	0.712795064410288	0.628515248341374	0.429536433210521	0.73343035416649	0.696407202055632	0.847873113756846	0.691978862034686	0.462263017691635	0.70816604709746	0.412179630572429	0.848328499952444	0.516069078106831	0.586917527745507	0.53489854315079	0.629361875127079	0.647138857968559	0.563975951439797	0.766811738200053	0.466275407085404	0.837313502016746	0.714530098336523	0.773893227830829	0.62310387786294	0.75961416788531	0.439947818384677	0.577506060672493	0.451593967374288	0.625693374969739	0.502912243832044	0.596854887095543	0.419865963415483	0.445312246797185	0.557911063176012	0.618165056106036	0.678997551000424	0.675929158224909	0.687708641462017	0.81573706559665	0.747254290337715	0.680517744686717	0.751241817962406	0.813289211050649	0.430339100241238	0.720669954149761	0.924863750918354	0.93726613307831	0.695021250569904
YHControl40	0.401719322465555	0.826533190792858	0.301152457707512	0.479064847517512	0.410255281805356	0.538780008023493	0.354114728530697	0.735762882799222	0.512307775103779	0.433852899252497	0.440352389896303	0.567254622151226	0.89956786891764	0.336948874945167	0.735673992600532	0.421355726564601	0.352535670379564	0.491481514892451	0.512508816407697	0.430293073481753	0.418590844386027	0.910204063582906	0.458529895482691	0.986818319636507	0.261483270539538	0.445069545627379	0.466062677723295	0.521501754027537	0.647895949609226	0.571645039424808	0.644101800021331	0.615603660759111	0.406945886882097	0.680501659641066	0.271079995794466	0.351086797791603	0.798338867792168	0.416143785464446	0.521032650935092	0.478690540980234	0.422324904677526	0.569947934289655	0.676224087203153	0.727406634060121	0.338058443875798	0.379565778166217	0.947275223489791	0.958149068790501	0.446904241660755
YHControl41	0.38677380865757	0.824704308500859	0.424068004292789	0.615627067576398	0.424745425484705	0.474241777333532	0.340098560472656	0.711887812310559	0.530552040935823	0.545291664051598	0.448259862420168	0.597456081669019	0.75574772871256	0.442115346175416	0.636508741665949	0.435795930584162	0.476383685776921	0.585107401204962	0.485186638007992	0.43632459209812	0.548203275252226	0.836358622091481	0.42773263218299	0.91839296935686	0.366766088215966	0.433639964477395	0.573311207275763	0.543554489913581	0.669667107665874	0.635319460868965	0.659351271584415	0.598309426406378	0.554030059971895	0.763984398990279	0.345308351369341	0.328406725995582	0.628731206242189	0.403830378689864	0.412232436684184	0.472758652061537	0.448278194831876	0.590340289244757	0.665801457848233	0.674181744550014	0.42345145557182	0.394658284826499	0.965770873299596	0.959836709436503	0.425183243964011
YHControl42	0.37252821278392	0.84112656537134	0.454478587498886	0.554312244594792	0.438101386376531	0.521673532110607	0.41887904159006	0.710464847260685	0.508065536819906	0.584391947051727	0.525741722827565	0.641476614433642	0.913493657033462	0.472717252114114	0.701014659827835	0.433378795595868	0.45423770614961	0.52778931491364	0.491288507860415	0.489373478079235	0.498167681850356	0.873852176109965	0.499337092052535	0.967911709275062	0.369762344654443	0.514127182467107	0.56775876111747	0.519681584160198	0.741776841594732	0.582034455939378	0.658006938583715	0.606889903340383	0.560868503684764	0.76903626195118	0.341146120109518	0.350576393705519	0.771488805974139	0.474248132959578	0.476953095660132	0.539062663909919	0.4930940687807	0.676871962002942	0.754713152153308	0.737595249981504	0.396755611392897	0.464848313666112	0.968799178117657	0.967782372071291	0.481792431462518
YHControl43	0.23871377216218	0.851998707567472	0.305328153006648	0.583976436285181	0.443703566627045	0.373979996704501	0.185997896969102	0.579737669145695	0.317615024462036	0.560738923209564	0.250686648238855	0.609138464081715	0.806358967484352	0.468493900199821	0.692903507624201	0.368911286205808	0.486103900438897	0.408025245668757	0.48990148345462	0.271468430375918	0.527509296596524	0.874728680971502	0.381182328639702	0.979336990369901	0.274230857653348	0.292361048048109	0.56322990920743	0.484524902529204	0.665307211195337	0.592737606646908	0.678426508496255	0.604500075727957	0.401915607738152	0.758348913622596	0.25611611090999	0.249265596066651	0.770285438661312	0.399002371804602	0.384418791785438	0.306970111862715	0.258919581979118	0.60888469315094	0.685143113392396	0.746405409497913	0.357266038286306	0.396276774925368	0.939270438646962	0.963076656780455	0.287848364581431
YHControl44	0.430389427976311	0.804538786550732	0.39240490721234	0.608938458146479	0.417517213808825	0.469787058371801	0.365563614249255	0.759795153599176	0.435196457866465	0.555890874556179	0.397228708997557	0.609973458356223	0.890941434198637	0.487323150463838	0.657049714279235	0.500361675999617	0.433293425713692	0.572672833766038	0.462313027557497	0.370713788337342	0.523699061925008	0.862031028409005	0.35579811471032	0.924511118909436	0.323970601505625	0.408853366720248	0.510507497582765	0.474730046863746	0.62134167393566	0.535536003061266	0.668734083199812	0.569079304010609	0.498296108073192	0.76760738359016	0.378819974518902	0.419519571060219	0.782775901754487	0.345020351855467	0.428339893648803	0.468292103371196	0.451061212622188	0.482252106602269	0.601842772594082	0.722540771347878	0.480596079512026	0.352728868710886	0.960501118296663	0.952480686195135	0.452738175979731
YHControl45	0.229994636707948	0.866948701456015	0.426343105640346	0.595949496411187	0.455591626061687	0.301411343666886	0.396549514606275	0.526746067852182	0.38736991908502	0.586056721036743	0.367959641720416	0.608912164826267	0.912313382615376	0.386076822020334	0.602559688087201	0.333760588780997	0.462850046549986	0.363704121306353	0.488687584754583	0.332253354176486	0.548317829034214	0.847552875222927	0.485273669451267	0.973829537689586	0.400885554769486	0.323063564789937	0.53793126405982	0.479629132346663	0.666639857891869	0.563234211675374	0.656308152272664	0.568663905775251	0.591741311053153	0.770668095648325	0.339391049411939	0.272237802779462	0.768904743756515	0.484689685096443	0.342386364835809	0.373058083692904	0.338669557620032	0.711074325916268	0.778403153750933	0.744173786713813	0.368696603150672	0.508149849868405	0.97093678488753	0.974329639280412	0.308755771462113
YHControl46	0.460515680233395	0.867078314082675	0.569249371292648	0.629976145250952	0.565531094647988	0.544056268661626	0.472169795890378	0.601049023917138	0.403555869945252	0.61744683720313	0.514336208459696	0.564631286933624	0.719862860483055	0.588015638265658	0.734117	0.41740772385792	0.580618105925367	0.414395213346763	0.649283390260893	0.536810991959548	0.527849954767935	0.876748036426531	0.611498071025523	0.958298964941675	0.520604561561995	0.541671145004648	0.539335892112602	0.615428562667584	0.585986303847675	0.607347996715384	0.695718031166046	0.595248899617905	0.445109519788844	0.66564257317359	0.452720702249773	0.46329526925222	0.77628221391126	0.639255490331785	0.524382309212838	0.604852442556672	0.546140365888138	0.827842297894017	0.911506594511154	0.818000641564986	0.447370509677106	0.670433278478175	0.941195498136828	0.956566140581183	0.528358345883074
YHControl47	0.736278978889545	0.841825538078378	0.804031208449717	0.754567202962262	0.733623099148209	0.802517686640728	0.771339060389552	0.868664231459845	0.806581754076578	0.71128260055496	0.843837541282401	0.72052085491821	0.883554915141015	0.736989043070306	0.741370412608685	0.689795544925729	0.74246598024972	0.769713428749472	0.679746950329028	0.805191412014503	0.727074259309925	0.825791799710521	0.818235057465663	0.944995719812514	0.765539107827224	0.827739937043687	0.703665492334976	0.724054413057757	0.800325126476002	0.70144381413949	0.745233453992142	0.716064559890758	0.739883556092181	0.797990263846853	0.738445808073928	0.714413734441033	0.769668787557561	0.741233793368521	0.752350699716763	0.849738843011572	0.808607348304424	0.850509513097183	0.885968077178592	0.87340230136174	0.727319606498844	0.773352908878691	0.960359377663344	0.96865725504766	0.800163498572873
YHControl48	0.878282030829795	0.820113201998014	0.930308867737995	0.83279108164813	0.702608479108935	0.945360400450171	0.941895399837482	0.949178740377177	0.869623362510195	0.767941287464695	0.920001511834542	0.702022548118271	0.897755629262742	0.812488809786864	0.805178473591836	0.791084747760988	0.86607482158492	0.814647972816537	0.838421470135344	0.94699706508916	0.731066268138837	0.898433694058702	0.910656470268255	0.798684682248053	0.850705813915123	0.936976157824225	0.695145087454104	0.814686262764571	0.7271655592077	0.760132088512441	0.754280683405212	0.80548192587261	0.669746813370542	0.664307542361424	0.823445040696312	0.877860527234623	0.805877015956722	0.898958204886086	0.890332143617263	0.98237104540274	0.949478265260615	0.864154134822098	0.861351896653411	0.95490962323281	0.678469192642916	0.935343205000705	0.98201827029373	0.939120677051607	0.876413591022246
YHControl49	0.401820955519022	0.638158843194971	0.357537397506336	0.601133316576338	0.351537862902052	0.517365230792355	0.256175910174744	0.738746207815926	0.443493747231637	0.580164606793687	0.311824266609043	0.654108512718883	0.829678509496919	0.514594908827165	0.704929806835565	0.486448763101382	0.460077703510892	0.572303030185164	0.538113200483118	0.400518934036892	0.566528281272851	0.86014274503333	0.390201667690347	0.753527116373069	0.322766712668595	0.393210627541563	0.584137886708808	0.510658457619659	0.701898305276944	0.603305985582554	0.70768781280857	0.621109587523455	0.443973545941558	0.784763235877494	0.354599345382654	0.375920792846474	0.808741996458333	0.388714784964734	0.474751031511209	0.459854449656002	0.396273889497456	0.46798462844581	0.565125053208076	0.724799076860464	0.456317764325239	0.360373967228964	0.939278036362559	0.953142254630291	0.416567586527125
YHControl50	0.32695361068256	0.848848999831835	0.230803695709449	0.568996459928752	0.424975103962158	0.456437187364206	0.143776377679258	0.682898740577462	0.368327144758235	0.528381353585203	0.260019421817193	0.586049572127329	0.816021405211809	0.432856402378178	0.690408109580273	0.343173899248814	0.449842619445556	0.441792583408715	0.493419885063082	0.289571189216641	0.477260562388391	0.882171226916245	0.302015358297201	0.980337484009267	0.184953553958701	0.35068002549838	0.517088179456906	0.462754924652284	0.622749623619261	0.559118726892052	0.653779268154374	0.590193813572791	0.367864580024184	0.730375448225027	0.213288134427704	0.295221898893334	0.782101815695106	0.352350253605084	0.439274413268745	0.373828763655509	0.280780627340524	0.532077741584265	0.607386364371495	0.745280620120682	0.333664376991867	0.290563211574271	0.94063392282811	0.964949624698397	0.353095799581313
YHControl52	0.985687246627635	0.561504492257417	0.995073388760064	0.987445493091859	0.859026162919286	0.987954380046104	0.998079499378996	0.988746580382962	0.908675332663683	0.961523257234473	0.932157574265506	0.974733646686175	0.951807716219229	0.996447988791834	0.95990042695271	0.982910225125238	0.984292697568634	0.996779975663837	0.96874620130257	0.985161594702684	0.996418432071559	0.948478167317835	0.967541415671192	0.748312843896434	0.988142726220161	0.959743309510323	0.908878812064641	0.929517876426002	0.97445460503206	0.897988577929237	0.995260989284929	0.917028122114227	0.953376777483574	0.997367157736837	0.977516279013097	0.990568800201759	0.952447436997293	0.971629295739709	0.958037539044513	0.995454024485232	0.992212142668027	0.875376138013491	0.88792743153007	0.961486603711305	0.982180426977251	0.991191858653829	0.989096353832702	0.866019334790759	0.978013276086885
YHControl53	0.618362799521259	0.812226752490199	0.65874764175134	0.561227593409851	0.527929644784902	0.685795622287615	0.616658948495944	0.876958253903583	0.699852318609858	0.396576678109257	0.730021213672354	0.386241043509553	0.862088355874696	0.427832970369278	0.455479806511922	0.482417910896414	0.604736687074382	0.577100272829035	0.374852897481267	0.714261704931776	0.367344865104849	0.806649027998896	0.730448591512493	0.96177950011907	0.521464754274895	0.720047143835337	0.398906506314848	0.452222519164571	0.486574405423438	0.448107868688475	0.58001698047209	0.582523700502235	0.47260791694354	0.437311187471272	0.503671950085351	0.592601648266889	0.592384557650423	0.59305702072164	0.632382038559404	0.757004592074226	0.705041009353089	0.763023789650005	0.831952859900326	0.817588790885355	0.45866285295435	0.656215292013026	0.915014985285281	0.944752698561099	0.696358239200384
YHControl55	0.642721925566647	0.745521963764789	0.400704428104887	0.635727564748924	0.589391400263043	0.616152797067834	0.561758108583627	0.855796025020755	0.584341791504805	0.669261062022306	0.412709052300313	0.802588133007549	0.960510436542411	0.661155739245719	0.805526692858893	0.75842126907124	0.431386340945931	0.783964042730953	0.671155785711387	0.455356773202742	0.718812088168293	0.932210138963893	0.380473623544446	0.840175946451529	0.544892048781443	0.516850706878452	0.673105575781426	0.642891722375093	0.797039493458884	0.715954957980157	0.813068257050452	0.761209352036697	0.634983471243128	0.922005387158729	0.622917547885933	0.637589544054046	0.904872625047224	0.538204952781915	0.634669300301287	0.545660906941928	0.500496207727679	0.33934358970761	0.478870469387386	0.774220308830135	0.719653535740218	0.410590634910757	0.973388025051262	0.956884698831081	0.576400115273206
YHControl56	0.215262876091738	0.862325243737087	0.272897869218275	0.585067290173386	0.450992705122916	0.356001293769696	0.264289689554209	0.560989512143112	0.420370058237879	0.553822885911783	0.257531100749762	0.625968849184336	0.930703148322545	0.451838105572948	0.732791588706119	0.337345837535526	0.48063684268651	0.31675166306226	0.514090286879191	0.229727836144502	0.483946150031259	0.909968057882939	0.37182893518468	0.989204522085381	0.190148321929224	0.231737977011468	0.565513339483489	0.5440352274063	0.718723899813951	0.583659584910414	0.665359299808878	0.640885077644741	0.48003849369993	0.768288307267417	0.245580239130825	0.241960219115531	0.805445330562651	0.392298537446085	0.394871761245671	0.253559180224282	0.210534888048102	0.58135568694727	0.661388534709669	0.744343532363063	0.356041704190741	0.359051831849053	0.967306319475945	0.976854808807646	0.25139964853964
YHControl58	0.413555439412735	0.889642037202207	0.226239118550969	0.698006441931706	0.572127106788261	0.431527102681012	0.376447147006069	0.656531636804437	0.409392529018857	0.730989437538524	0.275425190656519	0.772994788312566	0.979019175636774	0.63752795712091	0.778543061069923	0.510430146955878	0.501970090260958	0.568770301239426	0.654128910082493	0.22294808716427	0.677408125000517	0.917161844115047	0.143710807797512	0.96302406460321	0.379655701255138	0.331043523829157	0.648935078648341	0.653747489464299	0.8526932727077	0.672700928914159	0.798185625711758	0.705938755862916	0.611178912814855	0.913728692412563	0.425796086787969	0.391546001770985	0.895605424743156	0.454421591671559	0.475507513795752	0.377818730123796	0.211495453397227	0.280045807206634	0.368700140009827	0.746970879310443	0.524102621953671	0.219875968055314	0.98862644858105	0.97865096987551	0.352616863829454
YHControl59	0.224533058227548	0.821326093658621	0.250324197546301	0.557203479040737	0.427115476683083	0.363225147994763	0.248946379103341	0.609817604099363	0.371775904483934	0.461653210843512	0.279839825777954	0.545653778700875	0.883515803156912	0.396298634658393	0.645384629475852	0.300503314005695	0.416681812878133	0.365124577312661	0.488660881407485	0.277063650766803	0.472831167596225	0.876374481528194	0.355944780558067	0.980696006083848	0.217988952008334	0.272608023428064	0.497004637913445	0.459755461134247	0.595224974335309	0.556631636385988	0.596354100638314	0.557742216707344	0.434325031828363	0.67530835601181	0.227085687168058	0.241625401326601	0.756080821399999	0.378397012031926	0.34589879115745	0.342253051263427	0.25805960406031	0.601740201889642	0.667724843138302	0.758370736685419	0.330271123159886	0.37164939219964	0.93541700778044	0.968941377694756	0.29046490000203
YHControl60	0.306604981211076	0.88991733205781	0.431779639311449	0.693330196215779	0.573783995832498	0.254065196638315	0.411364196360528	0.422634154241099	0.415261467195861	0.717487874954384	0.293985054905248	0.75071714093415	0.965748058448805	0.62092599413988	0.803557720444428	0.497873048244347	0.553302160819966	0.295748848176288	0.644250140476264	0.283862905485856	0.666146472956882	0.914009170370614	0.429875737090463	0.977027304929579	0.437668066188086	0.206794574127556	0.693025937645852	0.640732424655763	0.831431681089338	0.678085712893741	0.7997895929579	0.735038340263912	0.659377376123797	0.905524148277814	0.417578809348978	0.368412227716998	0.887622933155933	0.531397227860664	0.424405181004811	0.191649347477768	0.327989745715973	0.608556817272659	0.737637890044126	0.750154500225276	0.514313145306786	0.488240053694805	0.976983895432687	0.970644465386784	0.260228099455284
YHControl61	0.453654804828011	0.913279032230676	0.601995067414051	0.666958922164789	0.61802355429035	0.362412232021482	0.623402982194126	0.399273421352587	0.534487829607348	0.717208099242259	0.52161509958792	0.712984329131543	0.912935628634921	0.654286724034985	0.779898908484886	0.474439070644727	0.580941289044375	0.243473238549616	0.670742618002208	0.476650835265479	0.69633453859755	0.917809593742919	0.621525469817135	0.983102399901504	0.556568208776907	0.392038327140996	0.655424442064714	0.729319001046882	0.78667955092988	0.665263709841388	0.734525825156446	0.670186974877942	0.762482979494567	0.804380087400155	0.51795737988741	0.512227942046385	0.827245794746714	0.683240720401258	0.568104581896488	0.396494219456825	0.504183581029553	0.818216432704213	0.935264657254937	0.833855144050499	0.571731917795128	0.692123662988356	0.975142170768734	0.982555536880488	0.439158796460164
YHControl62	0.511800995824275	0.849617218413141	0.557499719971317	0.565382633776756	0.490749387360684	0.56140635560237	0.472935077145558	0.753665530481582	0.542880402617741	0.477844937508051	0.572260226618911	0.455044846867653	0.842470046718246	0.438609215193834	0.66171852444656	0.381466205292006	0.513910677412292	0.458713985374568	0.537214350238632	0.613891746110395	0.418943356836577	0.86919830909464	0.603053603818109	0.982589838944096	0.46965824644766	0.617589884012485	0.490864628305298	0.506621086071703	0.417373314748599	0.545085612696537	0.618521246186981	0.583116262480302	0.463087130597696	0.580791549366865	0.436146496115747	0.509429082970615	0.763779692576256	0.574508436868542	0.544835764782072	0.66875849197718	0.603391099792111	0.784602720056029	0.860382155912633	0.763697398407967	0.397000407001638	0.581705255660128	0.929347296751821	0.965906748754302	0.615559616773207
YHControl63	0.473837715728498	0.82002620091254	0.570544940729337	0.508703770851023	0.429726458575582	0.594340921065065	0.508672800631961	0.733336329057463	0.580811167547645	0.471716122912321	0.645202066200606	0.433355150272296	0.904177099706778	0.429941026518871	0.603279443923151	0.355343019066396	0.48473832465227	0.490766374974865	0.497970137172028	0.603403060083204	0.347784354030829	0.834439895582617	0.58130940630688	0.926602765761694	0.461234150623516	0.632988379060169	0.432498868896377	0.520443731966209	0.512183192202654	0.548191743905649	0.557181915861464	0.56083793284533	0.447321648752978	0.58843142462338	0.41731646107543	0.456499982759789	0.707651906354691	0.545996962425007	0.531032943758934	0.651398357815626	0.607280688162993	0.768130794706424	0.840442825993024	0.747010671850662	0.33939136437762	0.561972791251077	0.958398598392898	0.971105337548994	0.554470938037804
YHControl64	0.642193534515393	0.848050004791735	0.636487539832307	0.689895560790171	0.64953854743701	0.706908228837049	0.663940105826266	0.825683861503329	0.72376983752133	0.678808003974748	0.72375456749596	0.760728303487015	0.877746539556751	0.615469427859064	0.811428715298284	0.674070735558011	0.607679076687642	0.725115157033946	0.650694932690477	0.709847984996613	0.641976278577771	0.92632578276812	0.71512552657951	0.945251613761825	0.648436120289132	0.712151700799995	0.655634316029981	0.680194186853421	0.84657633161669	0.703867682445496	0.757425843357023	0.726824348869083	0.727419439314029	0.869790575601182	0.638730092670058	0.631824195316208	0.803208719582181	0.675873187097475	0.679894434828598	0.726046845788786	0.705672308694242	0.772426422094842	0.842181130562242	0.722796306016206	0.649160237774687	0.659245007992082	0.977195169510376	0.973479971911924	0.714615158525398
YHControl65	0.44021927045367	0.850832602463421	0.243065815691026	0.678500227129143	0.511482330370112	0.476400976514622	0.265891611297121	0.683739228774781	0.351077676934203	0.668010891605385	0.226185421735536	0.738211026533474	0.816952065770841	0.591437011170376	0.739485642166348	0.53917383803725	0.48830539737501	0.61569708799396	0.61386040665475	0.284449326201697	0.653856724525999	0.88825264529502	0.186397874410512	0.933598221098425	0.363262777749043	0.367965846492311	0.617585245970097	0.580506840364938	0.768713191465612	0.663868282662288	0.755616276196597	0.648015722752623	0.472595532228861	0.844100671569571	0.386780811956165	0.386726065236216	0.853180098023583	0.405929336171903	0.503880459932486	0.432633813492322	0.248979591815063	0.357775659998436	0.444659566281823	0.729885305119096	0.491055573891902	0.244362398115431	0.946280657518312	0.958299176267924	0.385402653589628
YHControl66	0.363071828852399	0.844393989708738	0.27681256403068	0.568072709120145	0.426356236924171	0.517057759599386	0.287867441293583	0.673589137846324	0.461343309731536	0.492971016862438	0.358160154563397	0.523334953761922	0.900634486738715	0.401869695383722	0.687738102586551	0.365174034160091	0.470909183991532	0.438390917147961	0.513886522164178	0.316479576925646	0.441607751218863	0.866181009936216	0.321937033543775	0.950319068968299	0.233420187811531	0.399431261060635	0.467071075720828	0.507048381973283	0.647073289482254	0.563550407964498	0.644499452854283	0.599184655231654	0.385351008941193	0.66000908195137	0.261360933085599	0.319413226637946	0.763959220788616	0.386223462398579	0.467242391937972	0.407812219184643	0.311163978845024	0.547132559810509	0.601694187837833	0.757460480202569	0.279466434599021	0.334658869459868	0.946004143475902	0.969110885939783	0.385415582186378
YHControl67	0.384098087641626	0.829313224255691	0.48297088763253	0.585467779852388	0.442895050724649	0.462418713110852	0.427429234234943	0.624403987089439	0.492641289041655	0.536996010417174	0.515409258713201	0.522562890515386	0.889895677164983	0.49862643306839	0.595684340328106	0.305071283242089	0.506112406639547	0.44715415660068	0.5053241163772	0.474463858559584	0.541899633759051	0.82745841583803	0.535882568777096	0.962902996851241	0.43302578169114	0.527362555602837	0.557294018146499	0.524397961103244	0.650266290944474	0.57657054345531	0.639703763999224	0.565829894718936	0.661905449251965	0.639475355857678	0.380369298232233	0.335709793063369	0.726703365778981	0.545296098120836	0.415289789524903	0.547360350809648	0.496836301990485	0.767456405116076	0.860784212966872	0.759355489007702	0.37431460736306	0.578632778371673	0.944840505046649	0.96532852573953	0.483072742705814
YHControl68	0.476006852926509	0.658536974274701	0.453878831433223	0.576711967199219	0.364154474841513	0.576184684943945	0.462813946715071	0.761620722886919	0.573213416888074	0.585452043529881	0.482985605718405	0.681094304561187	0.927449841620968	0.505988391314752	0.756125710894944	0.52140038167584	0.472156319682155	0.60123805311701	0.569241307014218	0.514327681165847	0.578320598723817	0.902113054998394	0.514878697485736	0.806778994046214	0.401008484480648	0.495820757373272	0.571699775703447	0.590232093321435	0.75302514865322	0.620374481470104	0.694497962225727	0.661359685951677	0.563495762175659	0.813360654175738	0.384531137702877	0.435148977863215	0.817153590729151	0.501425450350014	0.530650835999506	0.540784011643523	0.519699728555947	0.545672070698413	0.636243219074056	0.72364411785522	0.480466115512621	0.470469167462694	0.970878809746838	0.88404090441399	0.52107320621526
YHControl70	0.302481568735035	0.858345459912274	0.181056465778752	0.582143704489757	0.454751096928819	0.400295584642883	0.273186608092608	0.655265202239543	0.415906499694724	0.630522835076971	0.236605096486271	0.655563842785907	0.908822595674643	0.500414299383667	0.670191923509676	0.387837334945763	0.416864645759472	0.477126765448602	0.509054755365325	0.235141472901437	0.554568876408311	0.865388618511855	0.203053335276904	0.971829218259229	0.251884529623937	0.302370949341428	0.558581044148171	0.522401209905319	0.706968170729086	0.568214794904008	0.6542428500537	0.619436176002278	0.5100010155165	0.765655481559177	0.276595445980328	0.282149557651565	0.795666900287566	0.342283189286467	0.391342362202948	0.359830634400616	0.233659852251965	0.451801122836403	0.532238312972688	0.743512044606754	0.400709008793196	0.222054831910447	0.965858661073588	0.963577991665508	0.329544764766199
YHControl71	0.238368527742546	0.846427795222663	0.283606344733576	0.581187381408451	0.426550292890385	0.395714393667718	0.239117400839533	0.606844657243902	0.388316713733057	0.454461582909348	0.309033414225008	0.541008401811839	0.889014512138992	0.365215728265741	0.666501761218956	0.284885200989715	0.464195479179162	0.348936608259836	0.486116242952018	0.285729017268576	0.434324883613443	0.883633104912395	0.36474585898294	0.97592509992736	0.221226736240506	0.309938721575113	0.493989438878654	0.50037738586037	0.586881654380142	0.560682567731096	0.626278254830209	0.578596609294672	0.390637264879913	0.659094559294738	0.233175001398305	0.213091998051094	0.767743625569706	0.379194097733232	0.350613127491539	0.33504387174227	0.265440807219649	0.60477832235998	0.668263462561205	0.751734676808668	0.297531954207905	0.363348564481689	0.941158860084376	0.969069049002961	0.301710782507638
YHControl73	0.589324184676399	0.800046350953418	0.705631367472696	0.581272306518167	0.43042914551269	0.627265931195819	0.636667819382036	0.794347041551678	0.692962024559277	0.448669117293697	0.739399588013587	0.317129936176664	0.893112490120813	0.394888238544953	0.466144710164529	0.411709202042396	0.570002138058777	0.558424461876533	0.439274016879802	0.700173727655924	0.423356945817465	0.671551126318617	0.680638914368495	0.928233001216938	0.549141105950349	0.704045845658058	0.418359304455214	0.537889329720731	0.45806642895477	0.580610821146207	0.506207280322667	0.475053743321335	0.583527006126218	0.441087088277934	0.496598650179284	0.542423212386353	0.680124705118628	0.586506921409916	0.572132520697795	0.782519003532882	0.740039908246407	0.767988526892511	0.875428667978143	0.815582896487679	0.430185749781687	0.672212915656265	0.950321116182392	0.945396210462364	0.658690795991744
YHControl74	0.610271457080895	0.816009296862666	0.720284695435637	0.576702696753681	0.477874291750839	0.652827487398186	0.660167660620974	0.829442030610237	0.673438823163614	0.463766169403729	0.771849923900054	0.288868642015232	0.88817703802696	0.458992601693187	0.476751570685483	0.440440726715419	0.574411782785483	0.570359567399936	0.460464609408887	0.716544243153132	0.399212133558776	0.721866388843874	0.689490959445278	0.906296460084108	0.578412650111326	0.738003604121463	0.40009499759196	0.51931140496088	0.397678159553147	0.592626994651204	0.493967645675142	0.508952513844306	0.461641497372156	0.398237904527975	0.52466586101588	0.592886095317641	0.653235139691424	0.614710342726824	0.63248354106518	0.815002274117046	0.763082255851484	0.794374231842878	0.877190038215676	0.858835865979087	0.415628862212375	0.710867173411764	0.945239882629574	0.958482403101408	0.641901767868951
YHControl75	0.733310003739373	0.812727773855615	0.825677066313878	0.638314488673801	0.529070610665298	0.703370857324417	0.796849101395999	0.847952304911711	0.718595605063522	0.636616347800625	0.8274438983239	0.524575441131674	0.890427957478689	0.637591185223936	0.553328006770103	0.629205165678601	0.675321210946939	0.713668516622225	0.586435096404922	0.746702424233742	0.670846008562864	0.692677928543828	0.747433577939732	0.845203399426164	0.723136069666183	0.813128384255035	0.567922174220039	0.676773520566821	0.641784573408581	0.701455765475934	0.549056296344061	0.629984717239518	0.6806556141468	0.535849420384557	0.636459431974447	0.673520077454288	0.668771441368504	0.630438459952519	0.737020910382967	0.876914399503481	0.8626236993825	0.80631060064651	0.864423791782645	0.892248627975239	0.563923029772663	0.807658515742536	0.964514338073697	0.954135487189865	0.70824047598183
YHControl76	0.82428202735811	0.815288144149943	0.904576198050622	0.78612324650545	0.653098260053165	0.776811315172181	0.87765073370351	0.887844549463857	0.750665142243911	0.754878159700375	0.830805602134183	0.661485421157322	0.922302903922771	0.77444146548215	0.642531098912546	0.776418780845798	0.777473614102625	0.873684293191663	0.707340729559069	0.807386937563865	0.821370764105667	0.694298535480273	0.822410939571844	0.879035552503537	0.84769675013515	0.82406180625012	0.634010639359132	0.744114079887929	0.756188799170231	0.803433463236845	0.786620435046419	0.664605702974534	0.800734254512714	0.716774189873403	0.763634390175034	0.783695161111277	0.792553724457494	0.71706184166293	0.777755840115911	0.913232652650014	0.906720690253671	0.795058269818191	0.833790654256815	0.916802051316484	0.785360750628348	0.863441795900414	0.96068261174866	0.917799962836881	0.795804216864411
YHControl77	0.812415888253033	0.87153904667415	0.878895778561619	0.78264560234175	0.688603719153034	0.788774780602951	0.847380414633243	0.88474208738057	0.850852759813622	0.733369376189762	0.858864172857077	0.651692558247652	0.927880481123788	0.742754261567948	0.693728077571966	0.767422906754596	0.794110003865343	0.857587357319642	0.71377311009292	0.854989495663994	0.804583263017106	0.685312090453047	0.83347020173027	0.943492974678697	0.834424960603071	0.838812285615113	0.740051556368632	0.796784747417063	0.745498322845811	0.83289873237635	0.737270153738195	0.731246438677565	0.834433929066543	0.709179355130425	0.753580650931698	0.750215326163476	0.7944002626763	0.726008338920729	0.777001476439133	0.892020648828702	0.884288408557121	0.863006009527574	0.905664420944169	0.910595864463323	0.786449797433668	0.836004161251286	0.972095557551848	0.958618739496366	0.841859589908041
YHControl78	0.623498471366751	0.865052288189151	0.659595542976122	0.690657547096441	0.595124694610685	0.610100734542873	0.609370814747167	0.683722748752489	0.662047410685881	0.704045817384592	0.633809558551913	0.713696257742035	0.947294650499366	0.692422803685179	0.802312993300534	0.551282089610064	0.649356120154132	0.61874590328128	0.693870628706536	0.640576580363463	0.709255352341575	0.839838300020421	0.618592705492636	0.932728380093053	0.630543175499116	0.641021311381219	0.768565378901764	0.723055397892599	0.821407401449914	0.722859702462698	0.753091135053949	0.731234863759889	0.846447824593136	0.856552466596833	0.639749453515197	0.635086202696449	0.867893287834431	0.687708125873386	0.554757054808207	0.673381394640136	0.69386383470768	0.808048006187108	0.906792431081224	0.787830317870296	0.617531530653684	0.689754684236959	0.978948655449065	0.966055122040895	0.634905151429938
YHControl79	0.670094085295386	0.863572710634701	0.785272766716981	0.63009260984632	0.560296034497612	0.765169834393839	0.76247991109346	0.831376734977036	0.761946031728371	0.63833921685123	0.832515587309199	0.502498709059377	0.897996393744147	0.592841414112961	0.537971105859493	0.593098084837871	0.666348314036519	0.710050535201757	0.580708006483666	0.798184074185289	0.657801567621368	0.682343046892684	0.772231079562404	0.892656721911676	0.707956144082365	0.816396395636584	0.573445659886158	0.645328028537148	0.624044108175502	0.696282594986779	0.30204235028806	0.563781206626355	0.657568872283184	0.453613981032009	0.631654693857811	0.627464157931278	0.676571186603344	0.687843719763313	0.712352830634896	0.852744141564359	0.81704396773396	0.856666361507015	0.915525139541212	0.89628686700894	0.559118917603551	0.760564125389747	0.969101286676672	0.973081285541217	0.708832838217972
YHPolyp01	0.411286543890502	0.896285218763597	0.347147148988215	0.704542324744548	0.565594784889849	0.387965747086433	0.371780721637463	0.637889610138669	0.390804582047917	0.716623622249556	0.300200129286514	0.775237390150684	0.953782625850241	0.61535817650408	0.775756996140167	0.525902207815163	0.524673495194677	0.560640837878449	0.624602717763939	0.182602768978368	0.685812198013409	0.917319508379727	0.327402263537259	0.9766427341776	0.378826326845625	0.323040743973971	0.658608544713766	0.676237581151232	0.844308114480332	0.691146842768513	0.791513086862793	0.706686159115998	0.61989528816494	0.904506463414287	0.408951755714074	0.364084098035795	0.895904751440221	0.429029680593913	0.467732962418066	0.348359305177935	0.325655466955987	0.494251553838692	0.609847917491158	0.750665843042182	0.519557262628536	0.374856191041541	0.981452455936236	0.973766520647252	0.345776617469409
YHPolyp02	0.415090966928931	0.889562125367728	0.350224850015959	0.664133605343051	0.502842	0.39845981824812	0.322489066801619	0.691647194711691	0.392566623990605	0.698124363876174	0.345431870601935	0.708714114634438	0.940480928782546	0.559673856945979	0.710709089995948	0.52031603175436	0.434866207098982	0.582277185306409	0.553041921003746	0.205510000407681	0.631356787133368	0.898846341276421	0.311632211777135	0.981398429932406	0.320981736464565	0.335204271932446	0.582526143867349	0.591040991914782	0.774018738466423	0.622367015504448	0.771158251143207	0.654265277468439	0.572511194755946	0.880204244781762	0.370023196970907	0.383742025424054	0.851948799349175	0.362870567432571	0.489397740955018	0.377042638583205	0.380140950954791	0.461308352702841	0.615190574104788	0.733790856877468	0.478802807071094	0.32111275331112	0.978769883758114	0.979508949647443	0.357640480357547
YHPolyp04	0.434096567651053	0.858417752528466	0.439731080395527	0.517146236339636	0.435930295758564	0.437244596730092	0.38058757314568	0.758329795268933	0.437554046301534	0.552880385257695	0.483023001154729	0.590614718832715	0.917775978973744	0.456369188467818	0.545219459772152	0.459599288031726	0.420700143283827	0.547375650900616	0.398981296193058	0.389727607755646	0.500822377103088	0.855723673181057	0.41030140288845	0.980082449525399	0.327855590916427	0.430475265376896	0.507638784319923	0.386183346498288	0.637404222342083	0.411133073705085	0.626979512315667	0.553788684008863	0.514403171823214	0.668527306217921	0.356738052587218	0.420950731612707	0.685107693940535	0.389445206441933	0.455049754084022	0.484810837669638	0.47951236443477	0.573891228203523	0.692667276131221	0.74458066936951	0.451415917933409	0.389679259364686	0.952508807968411	0.960238933538608	0.434059053849369
YHPolyp05	0.447623328371895	0.861379736604599	0.231802359964468	0.483094173549739	0.556456050317391	0.487570799118825	0.363548091271626	0.711408753579095	0.483756230590159	0.644782331806361	0.316002952411106	0.76127176423768	0.966585421487867	0.558516229756856	0.770485901281264	0.545729293871727	0.290371995134254	0.609977383681567	0.612669590172871	0.288152160969354	0.640337180988006	0.899062701278863	0.295303161325477	0.969503496562415	0.350414011008324	0.373211162896815	0.630770655419704	0.633204459846972	0.83830150090893	0.657047297175003	0.762406949478773	0.700401333928508	0.591789098982315	0.880550466810273	0.413893315547119	0.422508774913172	0.880745137465484	0.417246016835391	0.513344070872078	0.418327389887013	0.343490528359342	0.42521684113772	0.563852406140063	0.749385755944982	0.518335020236546	0.298174373023393	0.979846399356611	0.981405635471239	0.389295550714114
YHPolyp06	0.580603184355469	0.871779490566599	0.541060666799039	0.757258723606151	0.642447537090118	0.595087656825702	0.525747912339094	0.851735731301546	0.607875870874589	0.700154496083212	0.553187446836537	0.742813139657944	0.932557464519409	0.642420115706986	0.744621518965565	0.685614032704138	0.560216256922436	0.730920155182508	0.608510271068029	0.499043676436807	0.644410202775967	0.902676312627008	0.529229242049898	0.975177725904946	0.513828817581287	0.512501438356789	0.621203711920857	0.619069294368383	0.785105946698244	0.679338003463523	0.757542818850497	0.702896661178435	0.579778647193551	0.870763298123673	0.551606104201184	0.564637863897152	0.860896806227978	0.496879085518444	0.621625203737129	0.588268125165165	0.570663123683525	0.56564087793214	0.671331764643369	0.794058980147989	0.652918871444759	0.478688552571284	0.978919778469595	0.715734096864034	0.541757192636471
YHPolyp07	0.463460907740778	0.859216043236929	0.249776826723906	0.678074336209339	0.527145382788517	0.531450896376049	0.368088733746281	0.735443775904047	0.518837136423941	0.684997753918043	0.308614459333526	0.741431602323729	0.928331599721559	0.601942290759437	0.792797180853385	0.560146705989279	0.511613447266746	0.620557363574932	0.62641304256579	0.343781043737599	0.649676586347457	0.904681680864672	0.195634611565567	0.967393318355062	0.368909245337175	0.393161668812191	0.658126089702246	0.610756912243309	0.798824115912794	0.652703121391429	0.780813302432262	0.715741313734987	0.584936613255595	0.889478114470685	0.444840264525126	0.45218121357082	0.872790480635804	0.43444777286576	0.506936578819167	0.425367807326341	0.247095517056612	0.281948605752235	0.359293808660427	0.734784209425095	0.535003907917706	0.180521003082577	0.963222395204683	0.95312248702445	0.448111076359192
YHPolyp08	0.328723021873735	0.875141451050435	0.40861454458533	0.607417188187498	0.467899875242633	0.457980307966881	0.390334985064975	0.669133038138513	0.493537571459834	0.592728599297085	0.482294958559128	0.61522942325526	0.921534326718922	0.428359924929292	0.664053981569926	0.346321164838563	0.514857613680191	0.478841231941783	0.503765212906769	0.467999428522542	0.511646984592419	0.886642673184728	0.483242670410616	0.987555125298368	0.346406954413584	0.460732899384314	0.598377309925137	0.557123253316328	0.657637097695599	0.61740950947509	0.653162070201488	0.628236872418014	0.580474859220129	0.745817448091579	0.318309949484693	0.305435613265571	0.787857874316933	0.51672081885177	0.420870191778584	0.493106936897543	0.446845477787063	0.69746951593259	0.778353141683825	0.759250199921677	0.360246777961559	0.507171213297567	0.966503913840962	0.972961417047053	0.439304699661382
YHPolyp09	0.366156858715201	0.820725665679482	0.395358961388291	0.521939496497723	0.380631288135293	0.52652886135001	0.357769529264262	0.723079797159344	0.511551539826563	0.487881221646829	0.464709799019026	0.45892148289127	0.89741370987859	0.388261825354689	0.641967287040063	0.367101727696001	0.418521867159813	0.486144909926978	0.486688080836018	0.428478322353471	0.328688833324875	0.840486329002554	0.418237481899588	0.928441975871288	0.272076875090916	0.44193779332567	0.429654426592589	0.490369920835573	0.544447130601481	0.554097037386092	0.585095625263128	0.580144122310503	0.303129041449831	0.61806745496916	0.275045333228776	0.330000062619311	0.734125127458088	0.376115553619769	0.476816481043506	0.490906499465283	0.437592941633222	0.589615666181793	0.651633287164929	0.729418017221682	0.303949073173244	0.373163414713815	0.961978865728966	0.955199565458727	0.403815864981651
YHPolyp100	0.473098816087253	0.909286459082895	0.620925938265369	0.729591342338752	0.686653989802643	0.338554005844481	0.642505579150467	0.289046616664843	0.467809271723574	0.816064848385983	0.455447290486347	0.795799596735146	0.946513841892535	0.773874360892208	0.857181975342605	0.564754933938771	0.634685905164716	0.316732154806787	0.758955515559705	0.455150383136108	0.794437771354839	0.914077961430323	0.554569108841128	0.967059234208506	0.637134815129936	0.334495447454341	0.770279184854348	0.725961810987389	0.795561023267877	0.701075914571276	0.82032573609669	0.757083290967913	0.84094241696431	0.92003424145734	0.605157748717482	0.553920385648585	0.890836323542981	0.715111243557022	0.432026859236765	0.357244479699942	0.511029579075106	0.801315869328661	0.898690713918274	0.792635893309278	0.653236415892524	0.701013611440467	0.98393925219245	0.970801225259431	0.42232930102037
YHPolyp101	0.891076830943163	0.926036060587165	0.927825438554893	0.819292549167279	0.812258730209322	0.936607090528236	0.925332450322767	0.941487672282277	0.881808323351171	0.890353890874399	0.969106407927112	0.820374821850836	0.920530851426825	0.883628990807234	0.773551442150549	0.868947698866978	0.857382589959871	0.911347037557288	0.868787893943044	0.933773790227082	0.898403989252208	0.775818890133217	0.919906496063294	0.912462956343433	0.912558360789549	0.946094129398083	0.801413246683909	0.840380013578445	0.895724827232415	0.859962120489227	0.607026570102083	0.859810859024701	0.82518304265982	0.701284429314813	0.878032696118519	0.875015127934073	0.852030406331958	0.863319478491984	0.904781073518884	0.971682716110566	0.945828848243162	0.969064926343992	0.94502532736642	0.98756056336819	0.789600316042518	0.927140061461409	0.98172332052113	0.98474394741459	0.8564486872497
YHPolyp102	0.953366136541385	0.241538586698972	0.970585008300917	0.954557352942275	0.786170558508287	0.861172668936678	0.961511966490959	0.949767176278691	0.882837704105152	0.914192302870678	0.894845	0.914371230158654	0.947573756521219	0.926027822598321	0.873366335385496	0.930111874398268	0.893822527287333	0.960465398837231	0.877746079770044	0.882523301549082	0.962258916200347	0.926125132204072	0.905432831351714	0.746861717600944	0.944024162683801	0.905632812431928	0.869690616824238	0.939391621685846	0.905137964395868	0.926935502207456	0.950038188441808	0.883992239736966	0.9414497764394	0.932191864586146	0.909681963541409	0.922629337739187	0.931933514115463	0.883748919882963	0.918980608880204	0.961457377480942	0.968894761285765	0.808838947371368	0.854246978515801	0.955978782655274	0.922313486946739	0.941793213558496	0.980698929128281	0.944828772983788	0.903584225860428
YHPolyp103	0.757203111327845	0.796778778844005	0.842488154293851	0.689290583381895	0.570915853974497	0.726151707075693	0.811827185461119	0.852423458195014	0.733125763294064	0.707186468439749	0.815410968301639	0.610250185236186	0.884712779562598	0.703316093086189	0.589266820924808	0.699636481391715	0.687712579144611	0.79306937459695	0.639234725652125	0.77057295980872	0.75008360968491	0.699192468891697	0.751659728077055	0.82325580705918	0.795845122566094	0.811260717781192	0.588652481203816	0.720209890608847	0.723670400833497	0.753854168591637	0.594183249972463	0.669852471344323	0.730221224858585	0.568585950787339	0.701328644130965	0.688391563659556	0.709941954141956	0.644096363760938	0.742239089133031	0.885499861948792	0.858158509947853	0.791625426049329	0.861632576274303	0.887930091449381	0.616580323790589	0.797415225534395	0.957342482936298	0.949332531599394	0.708057830741222
YHPolyp104	0.840527087148342	0.449271243275171	0.823410435533282	0.714574209032435	0.61297215857534	0.785090297372893	0.877936865933831	0.920621019520554	0.821503624787848	0.700056676304952	0.820705609076403	0.711221722001898	0.949709183632034	0.742511162405905	0.679249003907011	0.800905569641839	0.71422398866134	0.870764529201127	0.714783831700688	0.820763354316976	0.838259429435252	0.805349290130344	0.808092644204234	0.703540301722642	0.84810342684203	0.814458055065921	0.724462482095392	0.781645975792848	0.778271905951159	0.787748085426429	0.791404399889304	0.758602301023219	0.834178414544984	0.770516159815103	0.791761652203342	0.803278711729978	0.811053076985474	0.761700612169612	0.801112976182934	0.89606955948885	0.897409251592815	0.725119072282556	0.783263845032811	0.890548567659728	0.804686879973439	0.85624499103037	0.944882670033554	0.860210382462391	0.813287624504956
YHPolyp105	0.782119258275738	0.863307916975171	0.867063048455932	0.697787834050781	0.625619738102591	0.772045488498713	0.848851369239886	0.896052588790035	0.778729026113394	0.696810452027368	0.89473727596871	0.60864651550502	0.911857561637645	0.700742824251409	0.629126619133743	0.675278244090659	0.722531812155995	0.761497662235258	0.658686033441877	0.796889088391833	0.711551398797134	0.758468633676373	0.825034997086873	0.881794890815744	0.75125342689672	0.856492432557573	0.612661399510394	0.725336016327586	0.701808973302686	0.748099493354961	0.447511029278552	0.687231848404075	0.719421161821053	0.495891930358194	0.690606389613122	0.756370579775579	0.732954620993077	0.752550003502988	0.801364278515708	0.917821051916185	0.900686162327077	0.867525685074694	0.903782526570077	0.935936418241648	0.626369516640413	0.854552100276425	0.968278214124052	0.961288156066789	0.769942451412478
YHPolyp106	0.852431177248368	0.667577825464193	0.8919944651794	0.856031544644509	0.686450749835544	0.849149978497602	0.871890784788726	0.927613194289395	0.875899574617089	0.811061142398399	0.847755050609835	0.805884243993435	0.892019801297565	0.831259507603545	0.786705698436385	0.82521302197856	0.827899859641307	0.877303872154202	0.768076248495942	0.889662526776376	0.853732228905163	0.838017039461861	0.872538788086132	0.740017273107519	0.856078799577871	0.868562666429212	0.785485333831203	0.828519043331255	0.791587181920853	0.797792586625895	0.842318637245267	0.780299135141946	0.844812033030701	0.841081005658339	0.786422619394099	0.817288998050294	0.80809743103299	0.804722106448472	0.835568451269044	0.92747207110896	0.901086724156447	0.795345938722283	0.816062000612125	0.925361965886993	0.828772532328647	0.862912078201578	0.970426098918418	0.638858465031615	0.87013007280361
YHPolyp11	0.328136305449932	0.828871504529463	0.399450856433619	0.673365505563363	0.510367484800922	0.284297312340129	0.403601326005964	0.559330786079356	0.355047276876766	0.726393270241237	0.214561539369008	0.785709860317351	0.971084698741711	0.643458619109514	0.772471068311886	0.525708532389034	0.505881464904934	0.438198606161277	0.652977701103852	0.230525918723735	0.690357296379085	0.922333405521684	0.340721969041834	0.906295841473922	0.408617232379757	0.192198094304239	0.664645156885227	0.617035422850029	0.79871828485073	0.656973678951069	0.810395031463388	0.715102989175776	0.626231191445182	0.925482712793057	0.428428483677126	0.385296782137988	0.902339550033291	0.480329833698956	0.387630376880157	0.290397834324301	0.293516687904666	0.503789218747479	0.610020792483065	0.731378843385619	0.541996621441319	0.444396825378067	0.982295613894512	0.953397866362762	0.240631539863112
YHPolyp12	0.376713650344649	0.855001163491797	0.433315346284796	0.579118815729372	0.415631098489399	0.496766902465314	0.378257888182998	0.711109361067907	0.534984130024893	0.472025394601925	0.508558638988958	0.542061974946879	0.905014999031006	0.240768051887453	0.643780225069969	0.366998550083685	0.481520283618378	0.474198737819561	0.484186388880402	0.475961915572925	0.422554896473279	0.882174995535396	0.490451657288324	0.97981838485889	0.299277051406897	0.483949911822673	0.490746724004245	0.516861458594219	0.570740039679307	0.590960301479362	0.616405619922331	0.589911815643184	0.458449946294268	0.654456466170825	0.267075526247678	0.305705224512495	0.768618542884111	0.438213116685496	0.471144134647646	0.512062935034007	0.470247334009406	0.659148502689044	0.730992839040734	0.74527228218876	0.308218377759808	0.446624870581262	0.960995991331605	0.966631830379575	0.470330367929214
YHPolyp13	0.302723439284044	0.862238651843392	0.358275809765783	0.565792569258329	0.440971184243044	0.419720997746174	0.337599153650401	0.637780024191336	0.404818542271436	0.516924117321838	0.374918116885035	0.600848228698528	0.886806561047993	0.327625897952499	0.654155272869154	0.341949891427902	0.476438619316153	0.4012889333728	0.511159081894093	0.378327510475236	0.504392464810671	0.869872143650187	0.408889929444934	0.969650211971978	0.297878444301569	0.372851123576618	0.536039216534959	0.5194212445366	0.606755876265046	0.586815028818307	0.638225026534452	0.573170131536363	0.479600171495334	0.686563746004857	0.253507940312988	0.261872522445465	0.785070529321204	0.454142933504413	0.391689299442985	0.425212523086543	0.373915140733646	0.639067185489287	0.718769061724438	0.749839955068946	0.359561490569628	0.450721342012809	0.934348473223763	0.959433900489709	0.372809944486113
YHPolyp15	0.571012004885634	0.897218139828622	0.355178186891694	0.733909940728068	0.636935322698683	0.598654230454448	0.472270245582869	0.818580929135611	0.583248131376336	0.735478445875543	0.418807865917593	0.770939647647627	0.954076572513278	0.623199106553907	0.768080542690244	0.657758712886161	0.561037449906001	0.731289433234947	0.624221346258718	0.408012087754052	0.666226515558322	0.917948470170422	0.302321608062978	0.984315846993147	0.467581707820763	0.487549889312905	0.647568612902166	0.643103590647668	0.841984354798824	0.653277069017699	0.788706008731142	0.702020851388677	0.602905769148222	0.903436250144164	0.532172216084107	0.548726741659577	0.888785653267363	0.454905912307644	0.629835015242522	0.523900794889343	0.342495584431482	0.230655251757705	0.388056162899259	0.759358205554093	0.624449726071566	0.24127020474946	0.969236654514765	0.973102774025511	0.503567742570659
YHPolyp16	0.378423491373441	0.896983232399611	0.261942186057804	0.726359883421003	0.587481357865407	0.305980245386802	0.414723452403735	0.509299958052685	0.421533931220945	0.754236302068455	0.169334058335246	0.823766336178454	0.974221476428358	0.660465105048244	0.825193586527073	0.575913480784375	0.556557923909126	0.447342112078014	0.685089328720479	0.190951128874344	0.712056408047277	0.938505210685302	0.228955170545751	0.959527620562289	0.408811799767083	0.190702937752487	0.698437932769188	0.709077719093958	0.886567501853477	0.731116154445416	0.827708755537477	0.737227380528871	0.648753690954103	0.942022414459965	0.449283278256167	0.408822105213876	0.918366007934865	0.482872713642629	0.481016951887289	0.241241924737676	0.162288087617684	0.385776677710958	0.497936430434087	0.733057995314515	0.560981101461048	0.29629064391413	0.989510146862333	0.974124701676569	0.245706667618923
YHPolyp17	0.32617988560568	0.878585408985906	0.319315345069717	0.641990147992817	0.487181261700122	0.37108305316761	0.277081226220027	0.636283027582016	0.43891709191014	0.632573222707589	0.34467433808336	0.671684434726317	0.928895078054729	0.488377947780576	0.690550075770615	0.396431319775138	0.488217233630925	0.517832418184664	0.538544016742484	0.312493496221063	0.543176416501388	0.845339314466129	0.312179807923266	0.974490761568977	0.297793158682351	0.323387039619078	0.634479744860965	0.562818830978725	0.659378591880537	0.654661868961469	0.688994771904515	0.644318223473502	0.558485634981092	0.814243882647121	0.31470617524707	0.271374729306303	0.80686458611745	0.380736671254373	0.331033994666949	0.365286305880927	0.352944862162093	0.574402346817346	0.64847203072509	0.73699336701946	0.38927191973653	0.361899850772448	0.967450064219566	0.908172815564978	0.338714926553181
YHPolyp19	0.377173107295871	0.831840101989823	0.394572324590321	0.464225478087534	0.451036379928564	0.45241903623854	0.44292886119491	0.673010413484998	0.474370933101507	0.455453624660086	0.496368608404189	0.533738772373926	0.903015218816309	0.400462483357177	0.574418637852292	0.322777234723605	0.429851677963424	0.402924718229531	0.470197709710993	0.483567098519216	0.460588469254949	0.880695047708354	0.496843794743515	0.973809675915529	0.369955541199989	0.487230064366952	0.49254238188353	0.45104623829366	0.618781013562614	0.45568565715749	0.58254430550415	0.615911413664821	0.567590301757072	0.536802902020936	0.331875748908151	0.357063544098336	0.688562439975165	0.53217020330512	0.432548694776976	0.548840523801801	0.480633521867043	0.749648658966242	0.809605959468885	0.752742488154314	0.360239685756921	0.541818091373979	0.932707407101837	0.96327153572272	0.490165049090661
YHPolyp20	0.222346029373062	0.828984414189183	0.324463286273047	0.491568930680181	0.440553568205943	0.294508835693391	0.381248823876156	0.515779062051058	0.35890252360695	0.487984465954856	0.304682732947187	0.638313969588946	0.88458622401632	0.422273912383511	0.68752983732274	0.357603285840977	0.331267920381779	0.298722725349398	0.524777586924384	0.32390510052887	0.5356364977688	0.895513454786435	0.446665951462628	0.973607113408468	0.375203778685689	0.291779116924419	0.544635148155488	0.495778605135231	0.645317777352798	0.566593048720317	0.640424871959788	0.586677698274969	0.539720931780387	0.744004742461729	0.321054921098345	0.278190990073922	0.784383839055933	0.509543623259883	0.354944814182716	0.34957620652104	0.299258565892842	0.692422718606499	0.768309768246364	0.755234424511993	0.378323297472293	0.487339341537078	0.948797760971485	0.97016817388718	0.29424204126721
YHPolyp21	0.242488173423372	0.8385892208842	0.254346662854748	0.553444107027174	0.396398236242297	0.356295848330983	0.210536184132909	0.639053069520452	0.392141398740131	0.528753413108353	0.317203177185131	0.58391973080656	0.902169684102179	0.421515430173316	0.633466088067277	0.285772450610455	0.387580131638961	0.427598010804914	0.419461453668171	0.280201324173202	0.460595560567201	0.858482421163877	0.311957723674535	0.983648275037882	0.205806151592844	0.299015912937347	0.518091384548413	0.462642351151068	0.637761714430689	0.528236645665316	0.620151925772621	0.551709049107152	0.464450789134767	0.736823931617306	0.184121301461132	0.212976995111447	0.742827391448641	0.338855176161671	0.334186994471464	0.355847342589813	0.304681032298346	0.55912831026913	0.65944168388089	0.736130738620256	0.307451890706531	0.31811522783863	0.963187671055576	0.969093013106829	0.272881206132448
YHPolyp22	0.644033281700442	0.90885182607469	0.422439571256952	0.793622335333624	0.690900269786561	0.681035333167468	0.543801300510737	0.844273001379643	0.574874835449015	0.755835115594415	0.474348165123552	0.785403021988985	0.970391814438082	0.691869471670611	0.793452751107397	0.736914966861174	0.661286928267654	0.790872674209823	0.664341882572763	0.486875300336691	0.699972680177674	0.926291714314423	0.345754599155124	0.984827906177978	0.531072337271442	0.548522404970037	0.645678458249516	0.621375947284574	0.851943443939302	0.709583317711039	0.814135607253205	0.730483473990593	0.591733973285045	0.929818417894905	0.587178884014549	0.617354745323955	0.898818430551732	0.519009591396212	0.683508429742446	0.550152244655388	0.40447468009584	0.349050861518226	0.413907811864787	0.792326156735777	0.682902717796342	0.313119332207585	0.976755087034122	0.903840158208929	0.5697583952294
YHPolyp23	0.49246905917719	0.865404614162262	0.383360960952537	0.442290897598141	0.585639205596292	0.564405195960974	0.439747383008578	0.774698958201771	0.539727686835694	0.656312695518385	0.481009103575873	0.764643898512603	0.945585253396944	0.568287315070413	0.793612423610313	0.605132713532619	0.303854069953951	0.662116609787267	0.647222892028819	0.454294139868825	0.651270796609376	0.914036521554183	0.48996634053648	0.990170709521459	0.425255962265862	0.45345355191733	0.647118641869725	0.602286620746412	0.813153971348844	0.641268498424109	0.769273662092064	0.710738076138823	0.579144026188415	0.890778409159863	0.460938072016397	0.475046035527994	0.869928669916677	0.462318978978537	0.576768744159256	0.51113498096946	0.486662188546789	0.562114531942556	0.682489571776895	0.752303546396534	0.5623218073173	0.418330912517866	0.983889572835096	0.986504619578468	0.466942873960634
YHPolyp24	0.32704724119736	0.861136528316238	0.217174507313765	0.606978188952275	0.559388744788453	0.352462036483878	0.308121701262395	0.635443831682157	0.382127432352743	0.632017885601841	0.246172862789202	0.726016993880638	0.951789961824957	0.528665631379926	0.770745927480608	0.456901771831994	0.452684149416008	0.483290893986495	0.603561503267046	0.231008873827481	0.605103325056448	0.882240750343923	0.28743346615316	0.983066029896524	0.318167041552735	0.288321771706538	0.655057707842013	0.573076706477229	0.75289736697111	0.637639349127312	0.748011950710344	0.707573363656659	0.59131669272105	0.870205627648169	0.376155589794328	0.325938922080026	0.853616364053563	0.424213209391329	0.358522460988341	0.338302713035337	0.27717937146886	0.489145318776504	0.608088399072967	0.751116111795779	0.467259808198171	0.338321384611146	0.967497430935333	0.97071801778914	0.303976486352254
YHPolyp25	0.423752561056606	0.82693503714491	0.393149783953071	0.58048728267583	0.436644282775802	0.540226024974329	0.361299157986893	0.76836910830205	0.5468317582668	0.542143320382703	0.426486256360818	0.60662854272682	0.905151589641453	0.444609652980386	0.701071347891368	0.466452954756447	0.470517862418982	0.568618691354521	0.499482528892932	0.426383735512014	0.501901258350357	0.877981387795356	0.434077607863967	0.95582996315402	0.289939544174637	0.423697862339002	0.527470895994137	0.510969587650518	0.682505403693158	0.554835014260638	0.657771147693099	0.602408486262114	0.449981983099083	0.760221811462194	0.340625537810534	0.393388544359478	0.780695274412436	0.354588339099947	0.499526554079919	0.476870661282809	0.437509002508305	0.492317557750488	0.630849038720212	0.704133064396384	0.443018053384278	0.332363107200068	0.95944795099006	0.930969792759102	0.450906198468991
YHPolyp29	0.381072395102387	0.8775303610694	0.548482558334407	0.631924609957294	0.580460453021459	0.363534823339074	0.533415933057375	0.377081130399215	0.535140485136145	0.596175117065791	0.464961217614999	0.624006705095487	0.874608448065285	0.518958377729785	0.726552983140708	0.393399376788317	0.588184657817865	0.177808428713309	0.66056452711829	0.522358780838827	0.617740754337867	0.891307069888157	0.618727723914888	0.978473344348507	0.521824532042342	0.398502513059378	0.625761369726489	0.636844050055716	0.609072805179446	0.651744509519765	0.647102028166653	0.637010584405461	0.665508975538112	0.6856891902217	0.466085531341455	0.433766282159388	0.786070586461377	0.637069902145854	0.496715134112023	0.404949679678933	0.457536102172266	0.863087590791782	0.944135395872733	0.831017346052156	0.497616810680554	0.676929527360464	0.940081043749614	0.970550769502034	0.440135843247269
YHPolyp30	0.319445605304997	0.807131637464621	0.390738506692822	0.517009225670247	0.409861214196884	0.367031459077126	0.360741170903991	0.648659339981496	0.423057876049506	0.502887220724406	0.462615076123712	0.541110395121285	0.907511633235585	0.41198096094041	0.561718104488935	0.253202388825115	0.378415871935005	0.408584955104008	0.383823689428153	0.423719750150314	0.463082326787321	0.784404396422145	0.449154303894931	0.966935317449838	0.361292907028154	0.414810921854218	0.458925065776066	0.465740842775389	0.604099476436258	0.493133212075767	0.589714612452484	0.514997342121784	0.60589163581603	0.717219835796588	0.287951053441019	0.305016264685696	0.732387804595814	0.461063683037404	0.335502275526591	0.502828902145359	0.462561890472517	0.699654954475131	0.800942852631218	0.725457694074554	0.331997958925586	0.492885737227077	0.954968282882787	0.919909051215968	0.400788795272116
YHPolyp31	0.292843019486071	0.90286329953165	0.250703228148154	0.696957420522063	0.591171833059922	0.295672721319911	0.363014910060894	0.494865777041766	0.410265625375401	0.741260782955751	0.143370829393615	0.779776598191937	0.952932764315265	0.63491711019704	0.828427541891087	0.508723074961338	0.534474767961638	0.38375671112748	0.675967128899107	0.197802542162829	0.668875430044202	0.927985809720618	0.278877008962541	0.982954374648942	0.348844498931967	0.150259578273702	0.695847420529889	0.632043137198116	0.835269202187538	0.683112964376864	0.805486261035457	0.742920925590079	0.596510978678124	0.916218508312856	0.409128993152695	0.354010566707858	0.892111741627347	0.465834785445758	0.434797815433322	0.212744444904374	0.138924550812516	0.495596315928484	0.55636255921808	0.741392767473332	0.516445748098708	0.297722233496208	0.969116031399981	0.958668810767467	0.210871056659529
YHPolyp33	0.292925340351219	0.858608102011503	0.334349272599299	0.58563123732864	0.432934325381798	0.390624987093701	0.340309418412865	0.628488054101101	0.404875862523842	0.540843265652882	0.348545919978158	0.556069650952254	0.915289803251616	0.385399661362056	0.663682220607409	0.346551403573603	0.456291017772425	0.392413369334556	0.514415744748571	0.328844523929944	0.460715847902902	0.878550546139009	0.351456261651121	0.964518199377948	0.272123292974174	0.2991105018049	0.496878198157039	0.52599851806697	0.541160985512495	0.567361081680219	0.640327597037657	0.595213462528458	0.43386457882317	0.653775382241862	0.265150563231345	0.253279373948191	0.790030697605964	0.43217750846908	0.372905186699789	0.392723845416645	0.3586170003164	0.594342915797543	0.680839868665686	0.741035801729805	0.324233209196649	0.411186689688953	0.968626530163499	0.960364588336236	0.345557160032564
YHPolyp35	0.462297668299443	0.825970116525906	0.294965563742651	0.602369620371528	0.50464643089806	0.517625552492498	0.357771376964754	0.798017970679176	0.465807433885646	0.53576394441096	0.32874907097954	0.619961028203528	0.859255150319028	0.456516689625995	0.663942537124939	0.517766512472662	0.426299022634873	0.596985572691522	0.50163335174041	0.346005426589906	0.523265921728094	0.887767364319071	0.344207656280901	0.969370824698716	0.34723789806196	0.450558930792831	0.475248801914823	0.465677713062938	0.631438706872125	0.541038861111918	0.650565430038179	0.555585920957571	0.434863369318557	0.726187829898882	0.393057661093195	0.448112707286257	0.789769144780703	0.377414444774041	0.536990355538837	0.51955941894767	0.357909361525678	0.416163545108403	0.54262557929008	0.752965280125471	0.500159893645689	0.264258861479605	0.935823107618128	0.928946109542732	0.47362337732199
YHPolyp36	0.470290928818357	0.822259593244726	0.427188882140458	0.410109532161922	0.486108805195958	0.619600612907422	0.37737973528838	0.785528119041768	0.464931890227377	0.473736108271777	0.520934174577163	0.518159556561955	0.811456672788511	0.420120276687144	0.691766384957961	0.500610078619022	0.320667769404856	0.568028224746154	0.573182341126505	0.558337076773614	0.411531101615282	0.898930000444862	0.531847887559996	0.928403300710147	0.425687591682237	0.568768812973964	0.463942335177396	0.496911268051527	0.553682271261024	0.604027537167442	0.608548492436881	0.618251876843048	0.264757240582886	0.615369240938499	0.404022025761891	0.456592119489946	0.765522126875448	0.511110248282588	0.576870804648083	0.595932906895549	0.535193498217519	0.674748469714321	0.741547527090937	0.763181259268386	0.392242773706733	0.482428888707165	0.951540193827276	0.973320494291292	0.5062078574943
YHPolyp37	0.497612010893058	0.789067338300207	0.427577192555318	0.520394668988918	0.527531663669294	0.546580754747674	0.483036601771464	0.819116827501959	0.52773570642505	0.530208972378679	0.478688408439854	0.653232167316054	0.925126831848329	0.513528034662814	0.600875952286094	0.5952787606539	0.42811486991026	0.653846699123351	0.48722164574769	0.506330248828338	0.580724297476457	0.872667653546512	0.476139106215525	0.934743047338693	0.46046561403824	0.489960955346955	0.600214656406858	0.454486440494079	0.67654313570933	0.477527141211205	0.696108514426129	0.664398916198652	0.585805868969651	0.713177258805791	0.462814263977223	0.48942797194784	0.733791925120184	0.479211690807068	0.462774840563341	0.582547630520086	0.540775315262526	0.548399874290096	0.661106537740571	0.72838814660162	0.565157271610357	0.45167324605541	0.948937766638112	0.940983157041752	0.519501033782141
YHPolyp38	0.205338397605795	0.835971482928706	0.368947518296719	0.555229305835548	0.408588880689964	0.291867708783371	0.34845183052382	0.564354760377292	0.376283177177243	0.448216082338202	0.384368800215993	0.494091021388359	0.900688552878719	0.342590940843287	0.666060884307819	0.245139815739316	0.417602229220009	0.268851601273476	0.439772026010365	0.341144889536338	0.398877164438969	0.866117375936487	0.435635810238588	0.981197678269586	0.317979970120157	0.357658362484878	0.467891569105179	0.460536579808991	0.562645535166611	0.529661598013114	0.612477767339732	0.598396335521596	0.523122165877758	0.669011681594623	0.275391045016701	0.257763414494053	0.755701122859363	0.486548579399831	0.290376671749853	0.400932009896509	0.36345278759883	0.707858279557015	0.783775544506374	0.745175382948166	0.260239102409483	0.48053978751714	0.964210326957865	0.973934817806881	0.340821652370322
YHPolyp40	0.235590837448742	0.845905992303678	0.313246325725306	0.587490028743882	0.460270889400102	0.25085259899425	0.305760734764886	0.537036416587404	0.355745739519186	0.589458625763684	0.244204521780987	0.635458700081184	0.912689388326621	0.470972245548729	0.663156747080746	0.367162564607274	0.412083919615193	0.323025162923049	0.492226984587249	0.198296828849438	0.554304802918329	0.878787276744058	0.357160175889166	0.985279200026863	0.27248661278835	0.198431565434962	0.509246903251206	0.53353171462998	0.691828810566851	0.556211647868517	0.670636405067603	0.57702468572891	0.516519276498432	0.764616142595784	0.287601577599415	0.2683964824545	0.792488302273798	0.387942877843859	0.381232966204617	0.268159163881558	0.239396076334469	0.565782938482342	0.68767582889494	0.759445129588508	0.394356344252723	0.389499492209081	0.966939697237303	0.976224472478252	0.218026673856447
YHPolyp41	0.481600200885693	0.8630206038373	0.631760579065499	0.739838959146026	0.633893940761472	0.293517509936903	0.648547586080183	0.41060277765743	0.435259284368636	0.783848274780229	0.436140475121212	0.787617818597606	0.923373106683868	0.750817904037533	0.823728980901456	0.562528065866938	0.620208247603257	0.323407231373306	0.738906630227957	0.45401822288077	0.793330265755296	0.894523115243803	0.530390802826938	0.915308960409103	0.645303737238335	0.343795409448364	0.720506036850423	0.719484948721295	0.788758791196156	0.684092154560009	0.822076439360833	0.718035840003706	0.850951406293895	0.886830688703065	0.60664233625861	0.549103486176862	0.873281238450907	0.694669074610022	0.439221451481847	0.387239971890263	0.521797751489572	0.754285083566576	0.870387827285584	0.796712162622661	0.649095040980128	0.71000488081349	0.967048014133634	0.963952450270261	0.424558988655803
YHPolyp42	0.412064355806092	0.636983274770426	0.53372352612197	0.721980543999157	0.498387485778915	0.337206671093572	0.547237405689244	0.502608927023763	0.502202343685706	0.747379855990267	0.356066428270651	0.810782959690702	0.971339562397502	0.676710524545569	0.860030722456331	0.559221109499345	0.589505820202843	0.417528474404083	0.705622451992888	0.425384434324934	0.705076566595926	0.938558549665461	0.53639606501094	0.748991551185999	0.546908334227063	0.310901039911264	0.737979473963972	0.706315758910678	0.882192385496182	0.742182785579844	0.825511088116917	0.776927837912635	0.757846122368415	0.936163855579027	0.534583219633708	0.46769762418733	0.9173682663055	0.650212923390813	0.464107205943156	0.352310262029199	0.43013845032331	0.602372937326681	0.734688704233438	0.727801763722309	0.578418401823394	0.606254115755254	0.98346086707949	0.954823991472759	0.374954034738612
YHPolyp44	0.222458852509326	0.844364058337411	0.36736636477538	0.614037799890101	0.528244509682803	0.298840784770792	0.384769476626851	0.541479453538377	0.369053014003874	0.603662588137089	0.310467804529504	0.709026143899108	0.911628384427698	0.436638606891417	0.714949596508642	0.426488096693473	0.476423407576267	0.388145172932389	0.585492639339541	0.324041116170759	0.603277794591312	0.888020728847517	0.424607105010447	0.978006456949496	0.419890746304078	0.299802201177757	0.636364807060334	0.5510311449543	0.701296005730692	0.646739316365801	0.688137514064544	0.653862686637456	0.619635047314883	0.789335211667096	0.380987761831761	0.29338552893638	0.829129448253445	0.512852836089204	0.333376978677827	0.3679955173224	0.311051304704164	0.683860990997797	0.76107698171693	0.746168193362051	0.447652769060694	0.487653260175872	0.944076134343695	0.913776774341377	0.307303145487091
YHPolyp45	0.350067189283776	0.82914613020687	0.375541552261876	0.580523316220156	0.413252635870344	0.445281823641118	0.316995700952252	0.699938387677172	0.473247041377524	0.503538191926414	0.427001658813918	0.57816354575497	0.904947652832346	0.416248394633666	0.67038368210867	0.359270917754506	0.454783729793966	0.461208061371583	0.486334444303141	0.438434352132193	0.437788897015911	0.755083253273775	0.417830916026302	0.958687574501873	0.280283111948418	0.415593295221452	0.558180288147618	0.486571135641368	0.617359173062183	0.568574573513601	0.640737113468892	0.586466477357701	0.530196463273308	0.737747051475332	0.283647505743178	0.335919484139974	0.782758617399346	0.450427572470743	0.368099845261838	0.479787762810858	0.433219871647997	0.639119416398453	0.716800439159826	0.722721380261868	0.336650520773061	0.439425967665969	0.94871524352881	0.937372893635233	0.427575533095663
YHPolyp46	0.267482432130294	0.890216331298088	0.378258669658974	0.680917152538486	0.54205202304036	0.288484605750598	0.362572804271184	0.541732968119151	0.365750413304017	0.701400998049469	0.241576023058987	0.73020092181733	0.94161233962102	0.589326472966013	0.77324448421078	0.463420466110534	0.499972513305491	0.398042876679526	0.614637970089686	0.225689792595329	0.642935021636308	0.908323625385913	0.374705463678325	0.987320220010129	0.369175967081897	0.214689300869329	0.649107813458554	0.58549220068336	0.778336942874338	0.620612509436722	0.771047230800577	0.708181942436062	0.598421390348396	0.884568316393249	0.36650933960098	0.318669497496484	0.862429849559464	0.45972760342039	0.391832689145574	0.275703743833289	0.267107386604695	0.567741471428101	0.691997454597303	0.750521862012365	0.471968354561248	0.423965325987512	0.971914568333642	0.976315791156436	0.231790229681774
YHPolyp47	0.512566680057883	0.838239413932042	0.506560560389897	0.411854208473425	0.542983892229443	0.495141490995115	0.537080740367455	0.746115801187031	0.495658627015168	0.585695015599212	0.596680041338813	0.697341330528446	0.931342546429785	0.523549111989881	0.695153685277178	0.561630825125914	0.236734670226135	0.644779216201244	0.559029522652343	0.475249980412321	0.620804300766001	0.876119061348443	0.543500143403411	0.959964789658329	0.537213410034372	0.549353315178552	0.546843956148988	0.58221503043125	0.794207599782954	0.595064268953131	0.713054982559582	0.636625551061283	0.654007018510324	0.83397573955789	0.511270088181366	0.490648248882687	0.828305630550918	0.503269522259181	0.557629523387154	0.592958475611436	0.588759264622507	0.657561265992578	0.769497944899282	0.749391811471137	0.534533023888305	0.513543673867444	0.978495161603663	0.985169011520954	0.523100559769053
YHPolyp48	0.347536895107041	0.853603628513131	0.408622251788516	0.626859247036638	0.4573750761761	0.4606871138901	0.356554297103187	0.671209121003104	0.443462446053928	0.611729951060305	0.455084736476016	0.682065307700428	0.899752725935735	0.449755739991922	0.694295058426118	0.42721559775154	0.486595403682772	0.552523473092039	0.541586655944932	0.463957222582199	0.56255772332673	0.883868746054438	0.461272410416829	0.983767090970836	0.37779543428404	0.460656060621402	0.606585681677091	0.535115985386509	0.709408553409934	0.649126593492194	0.702154514878762	0.61975483339679	0.598933998300424	0.787318295510492	0.341566706178925	0.302544316716067	0.816623121852728	0.482450571570256	0.424173814306443	0.490916877137005	0.429184571675386	0.674745307269053	0.762999810081947	0.727119061313611	0.404376781312111	0.455931205569576	0.938411056254374	0.954539161180601	0.453419502881822
YHPolyp49	0.517328693771552	0.812640602372512	0.489269871566006	0.504541484225668	0.448977702362033	0.515491927692357	0.541584197968472	0.768257861433898	0.521912170972738	0.608182059050122	0.499889576722636	0.70466332778787	0.959919190174552	0.571319071696498	0.651225599288644	0.603144724285189	0.416217894867803	0.655127541904122	0.546115679551724	0.521490850264404	0.66048687413037	0.850662679534292	0.503398653021121	0.906023082233875	0.533007516300199	0.502009863190363	0.659366745075634	0.561090063137592	0.810822058569842	0.553891388267352	0.753331521578742	0.727179121554644	0.707224186427737	0.744857235997881	0.522346719769186	0.520862952339888	0.798103704280144	0.561688203790638	0.516615536254111	0.582366287561852	0.590455881300081	0.61676215563587	0.707925568553965	0.727746806330487	0.577709557974026	0.538754381313195	0.967948496875616	0.971920121597131	0.542659642145851
YHPolyp50	0.192518859573281	0.840020770484938	0.303085228753948	0.542744646840981	0.385658481457629	0.29750372580138	0.291369027924791	0.568868405620094	0.363328165440204	0.549873344920212	0.314177075392779	0.588849424331841	0.903070292937163	0.405635925011148	0.650890490939756	0.296630135435916	0.394603919519909	0.348621301841978	0.448342977759449	0.269074155296158	0.478452031374152	0.851035579090037	0.370424878845069	0.981730373852646	0.233573225651562	0.266459507473639	0.497670505765189	0.482243273187014	0.65590095684149	0.548246378312071	0.61978236316708	0.561042139507481	0.513840173161378	0.723145071297404	0.192459877159138	0.182904746187151	0.756436047535186	0.385944249508604	0.340096275716385	0.318519254836518	0.292029423828863	0.615011990062042	0.701347024889303	0.735850296199336	0.329203760758624	0.380480847428266	0.976004463707269	0.974478810152141	0.266803761865911
YHPolyp51	0.599633625076963	0.878852618779875	0.369747753971146	0.759661421413735	0.627471952079424	0.579586040193118	0.450077618885539	0.835604756660171	0.467157401948807	0.687324893636874	0.375663161031414	0.745018056909784	0.893268151126763	0.623608943557695	0.735732929946379	0.687057550288259	0.583144381110754	0.761731915051804	0.632171294677812	0.392422770300126	0.679503945245352	0.915614741722115	0.307276824087792	0.966130929472389	0.455597092532387	0.475878088843578	0.552677090291997	0.521852437106597	0.778786518117664	0.655957467064077	0.798121053299685	0.597232673629268	0.516305671854936	0.868626187876887	0.528866530426658	0.566668351193442	0.871294881319797	0.434990508987759	0.63821616764383	0.54617957697396	0.348501648270563	0.346797437229337	0.437066293568612	0.756036511740972	0.631727372760948	0.272188006031469	0.943023951494749	0.950740118785502	0.51340157164914
YHPolyp52	0.374227621782554	0.913608470031456	0.315024599725241	0.720094958071096	0.60357719914103	0.28089766908413	0.3975041726685	0.472553030951178	0.430813486963253	0.758651651257455	0.191820173943235	0.8028923475328	0.977711402961607	0.646323159510381	0.811103809044719	0.551531318562345	0.552967803004298	0.407922724187858	0.655571289238963	0.190271294053304	0.705863288095911	0.932963356020823	0.293975466866529	0.988701112808411	0.395712725066097	0.166650839213737	0.688899929479984	0.68736051648541	0.879332260092555	0.697808204382312	0.821139955341665	0.727676493741324	0.639203987348203	0.934204728605029	0.43852087483315	0.400631146565756	0.909246529637293	0.466421823365362	0.497085527345629	0.164473160569221	0.204338250234958	0.44779315176686	0.579979548621669	0.763815402397229	0.539631528899916	0.351383824681236	0.985805342455699	0.990680321511947	0.236308873476993
YHPolyp55	0.563359981479667	0.829934719957155	0.520276788957429	0.508675552818936	0.566123988964887	0.626479333241338	0.445624413760333	0.80824430052186	0.533883341866556	0.548257975700047	0.590701483748513	0.707343974216666	0.723903324522743	0.490131900877933	0.750706645944447	0.615127412198695	0.389550122877128	0.686599462508849	0.587341602656117	0.642371920579311	0.606138807605821	0.893019042554402	0.644192463933679	0.974834301332226	0.564813861013514	0.641888566143727	0.608023920959011	0.547706276960937	0.746457316399109	0.642311018149405	0.698392597421991	0.664484111927339	0.525426763051655	0.79325190337879	0.5227553200858	0.528207251154132	0.822477056238535	0.564711404338619	0.600941143680061	0.673978303673344	0.608321256954514	0.716230106175507	0.789153173698693	0.752169412728037	0.572282829659545	0.563428780459401	0.921671085145703	0.852808866742257	0.63935443307134
YHPolyp57	0.31117277630259	0.894347099928344	0.240485950450508	0.68689883398121	0.541384872600463	0.369902456864368	0.302466012282442	0.56986939010833	0.415101388609605	0.675558492443307	0.155721640437748	0.744872943615548	0.928458712136952	0.562688042675429	0.806459804836595	0.490914838961143	0.573708092464026	0.450212538321094	0.633386308147909	0.222768920110405	0.620783978791488	0.907288943448127	0.283210458175258	0.989840481050133	0.313532550330499	0.264686385047883	0.692336591472272	0.589594794973833	0.810668997143111	0.706073940500317	0.778518383506715	0.718575583935338	0.57777533693102	0.85648457145113	0.389468294036259	0.344094706479643	0.869940769827393	0.440913887222057	0.435020418352647	0.277831309129239	0.140953209596453	0.495376420850837	0.565001756872592	0.755318284209466	0.471347915082728	0.303776914785986	0.940172331399246	0.966773191779418	0.263735601297271
YHPolyp59	0.284706157632724	0.799350408176893	0.296593303292083	0.580082076375439	0.451028983757978	0.404089426686247	0.2344727474874	0.651877095091333	0.370398194029572	0.49184881347428	0.344619372078586	0.584820036996952	0.837165716694973	0.408159224109396	0.683662617856042	0.333523534756054	0.434928831460784	0.454595796425805	0.496962068960053	0.402107931042661	0.510269353157578	0.863387435400401	0.40858766286944	0.965819075145647	0.338576878531247	0.392338644925714	0.58000376708862	0.459884554224266	0.655784525616952	0.61169351997479	0.673337709850074	0.624298869199322	0.515085616292503	0.72054193748861	0.299281702975396	0.26339732162815	0.790993114561806	0.453438855046076	0.3536885554561	0.443918768229844	0.37097450093425	0.65012386219997	0.731798854890175	0.730107086351707	0.334501209606136	0.437190873059244	0.932850930793936	0.947318013629787	0.379993488980507
YHPolyp60	0.591381752312551	0.80065171839539	0.466950129704489	0.649808044884642	0.612543594736395	0.599907220488042	0.450320704087219	0.88757710914618	0.58014168037768	0.555624153734772	0.480775806850362	0.668402035151046	0.891530549927934	0.582939091420342	0.620161777210699	0.676810808170237	0.557203754510444	0.758345870012943	0.510085245371356	0.442356998774909	0.644095135327286	0.870568697595521	0.500366810945574	0.947370664638094	0.485191447898829	0.525487002745913	0.581109071570966	0.509535959271358	0.726416453521584	0.598922719821194	0.731683315006964	0.68154691182732	0.524550260443826	0.732561733705984	0.54150279713831	0.577226665232081	0.758380941404255	0.445174942699489	0.618677641140861	0.582739438147812	0.517246946934423	0.470930150233336	0.615324953717877	0.804813722583152	0.631580966399577	0.452448793673015	0.923035000571743	0.948057671324935	0.54876896019417
YHPolyp61	0.667381592627749	0.893797296466817	0.452587533426826	0.812654212151519	0.682929251990003	0.631082521912914	0.570878942214564	0.858159793296624	0.627755895317988	0.72636589434859	0.495967848094685	0.794098217050041	0.952453297214608	0.690834865603757	0.797155220896481	0.763980914096779	0.661287156723222	0.818585058653455	0.658552895165531	0.46010800630929	0.717987429568772	0.922785570909599	0.349883381677269	0.966298580258518	0.555460999724914	0.551446578944328	0.688733140527649	0.694633943794649	0.854850594984804	0.764387525011568	0.803662453917183	0.746651965311086	0.629221019230447	0.9000791847807	0.611158443912704	0.628237404587293	0.895693857801564	0.538306495762081	0.697764186910402	0.595626293689949	0.441295086191754	0.238173480411527	0.374130876525459	0.799448149150385	0.701429421200579	0.349822264558275	0.977988852905379	0.967725695528663	0.59273069828211
YHPolyp62	0.538766339489765	0.819760217229889	0.370763867669723	0.633759009795955	0.60045341965165	0.562125293367371	0.424935517122491	0.846043038611277	0.573713521484878	0.529724029439558	0.464399942829199	0.671742525319024	0.919572421360943	0.547656041435345	0.745158710609043	0.624754681793972	0.470975223347037	0.692449269591638	0.542217739176835	0.431104152679784	0.595957834100079	0.871388938997704	0.439140342053394	0.960749561592563	0.415988204744503	0.463558072983305	0.606272050786727	0.522374402669297	0.729692106225971	0.619110587844227	0.722117842109931	0.71393050338557	0.543994687796604	0.840302017299414	0.51860888458518	0.512855129805282	0.842934905920768	0.436037268116383	0.554907454170232	0.509260383657634	0.475036709259246	0.515765934061199	0.585727539867981	0.770690547586646	0.597412079327028	0.379622703267412	0.966097825577783	0.957160940163152	0.523372530602081
YHPolyp63	0.519497500440784	0.700512439547658	0.479001358304592	0.646544652854375	0.361755753611206	0.612124230893598	0.397035000392475	0.820353277732804	0.571300377842255	0.491119049381158	0.439896731370428	0.610316966456747	0.854760259523829	0.434222304841965	0.727055967338808	0.536001739757073	0.556704804258248	0.619793897843031	0.515147120669359	0.523053981489588	0.511082325239697	0.888664220461553	0.513916046130398	0.828489416653257	0.361114502949204	0.510256222583394	0.547586909105902	0.485167715827899	0.654203746390012	0.592758858650442	0.679169311882624	0.610001657862637	0.434727519458115	0.727744411286912	0.39651037041498	0.471697648013154	0.798879717338713	0.437834455463363	0.574558338759315	0.550712969082008	0.506574617681965	0.485039845107382	0.580975873444727	0.734677370824821	0.491040320685111	0.437797203822931	0.929082063938606	0.924014647674049	0.534211346634182
YHPolyp64	0.392566284941801	0.817990820786613	0.279723181669849	0.453043502257223	0.432519409259758	0.501963126234373	0.321528693914503	0.737342508026527	0.49641588388131	0.43579557335467	0.423855829523293	0.561559167272607	0.917607729349443	0.346549144539854	0.701445043949257	0.406327960097971	0.301165374374498	0.456347003740311	0.509284092130486	0.39425338882734	0.441415325730619	0.900878761944666	0.414355681867832	0.984732909359477	0.250339660001126	0.403018322300115	0.453581689096839	0.528575641226951	0.627616048575768	0.560807544938289	0.655014142286508	0.60982545554703	0.416290387738327	0.691003459768153	0.279202354865509	0.354985823396852	0.794301420597176	0.389180218800807	0.493880442468802	0.446991425352202	0.399120629169249	0.585526233357355	0.671104001898461	0.749266083038833	0.34847385580238	0.353245304476461	0.95954374818885	0.971269779469288	0.405817572790721
YHPolyp65	0.313297934652689	0.896203545083193	0.380759456726575	0.69492983091292	0.576483896437778	0.228263400416063	0.372393018348426	0.435431533053362	0.3914713177498	0.710597929130897	0.261551262136899	0.767516297094054	0.951469527563894	0.63247341797812	0.823099576371981	0.506727328952084	0.547982612671864	0.3330315654224	0.654435795468393	0.240171493111978	0.673036072058132	0.92118228488497	0.356300242621148	0.983261819696906	0.389009164480239	0.148410934421746	0.705630911061706	0.617199146902027	0.804574817177757	0.666385682497086	0.799911271210406	0.747127134895374	0.617273370820351	0.908315366539485	0.434392982152807	0.372722537635771	0.895417665870966	0.484985150785677	0.404566987436908	0.151731783704961	0.270372050559102	0.596418982541178	0.69426061315013	0.755492297622876	0.526316635148884	0.43118322229522	0.982347168630969	0.976845612762171	0.24091049392517
YHPolyp67	0.625958401927009	0.821940412027845	0.403692955134198	0.76732583393004	0.611429041955258	0.66638998329314	0.50654773083202	0.903412476204668	0.626517836828159	0.643474420016919	0.442207672248927	0.748666416213273	0.867576646173461	0.631333516321159	0.706175746972761	0.723305937282224	0.608443319779708	0.787987892621354	0.619625863638602	0.521523226228343	0.66782569592195	0.905498028050032	0.370343864934279	0.938667379216006	0.517536172792299	0.577546931934519	0.63724336145485	0.612151762959247	0.718027619377031	0.729200458848328	0.748037453355569	0.696631934421595	0.519686904980498	0.789524581478402	0.5515698357815	0.582117449831426	0.823163042318866	0.50271838236442	0.691015357055051	0.634694068907132	0.409882512418397	0.235222986822074	0.333932855031698	0.824215906248718	0.662892933273731	0.32609327859582	0.948656587311343	0.9556414133779	0.61325700930156
YHPolyp68	0.48749587726589	0.565731553385085	0.570273209204632	0.551209411986407	0.300444292617457	0.586890901885947	0.527924634788318	0.752359755064217	0.591138790829416	0.489818591895701	0.576428089376885	0.528133172241548	0.915820546499585	0.451724189974462	0.674781885756582	0.412434343030327	0.486274715945164	0.52433987176916	0.484136267396859	0.603927865220971	0.414729979000632	0.831166901931695	0.579094057901643	0.707209054571868	0.423172501461146	0.59523986108785	0.490618576923664	0.512963368457321	0.646178718841309	0.558028959052506	0.619016378245327	0.600870769445224	0.55301028304417	0.679953552576825	0.424321389088211	0.475051774545903	0.747801383114539	0.546380667865678	0.489216165936289	0.650428997160158	0.611028212154103	0.628959014821264	0.711663873964932	0.721146922075462	0.394654044351796	0.559276713752879	0.966201851273335	0.893328070226469	0.56217540710068
YHPolyp69	0.361694745155983	0.844547303043971	0.264308389957285	0.568341962090695	0.416408803286723	0.473163114364841	0.209986267130279	0.728327069012095	0.433717188421359	0.506890506134972	0.291876916573582	0.560471579064138	0.835981	0.411959824609786	0.671483122370688	0.384502172684019	0.425028739969739	0.487189650103375	0.462133105722284	0.29702687169582	0.488844126626263	0.875650809026581	0.329011965941954	0.974055671403471	0.187994365036408	0.369087279267409	0.505821206405143	0.443810003440613	0.604669551410367	0.521252855179428	0.640933732008713	0.557673405016003	0.400761351614549	0.716257605267296	0.260040924658644	0.341025614549487	0.764237309973979	0.313964077521361	0.466470130517664	0.40558302845715	0.310391753387896	0.49345370217869	0.589001346342187	0.732912264093299	0.37820672453439	0.263208945920464	0.912594397056335	0.943531832281305	0.390084552908998
YHPolyp70	0.52785195714588	0.86085931147902	0.3788724034485	0.654306383372989	0.521658206975315	0.572006474159666	0.453771648754115	0.806741785275044	0.573853794566774	0.563350327704782	0.441734339270251	0.571375736816531	0.904669937874272	0.462521040578283	0.692956832792816	0.54607597354071	0.513517079130994	0.615606070890642	0.519494856507352	0.406102460997391	0.4299194711681	0.889549460681187	0.402102932336936	0.964868773540333	0.375744438843686	0.498779177236301	0.464641596879234	0.577423	0.559137186861321	0.583690303799688	0.668067356101004	0.600906431300518	0.361201674435045	0.705032499490757	0.408183141655678	0.480039095612751	0.799721191963723	0.42311445742677	0.60887795621636	0.542651084417248	0.415836267946661	0.444274184076693	0.539282427963482	0.758077115808491	0.455252996184025	0.313182507375631	0.975778537829965	0.96784566251452	0.517581850483575
YHPolyp71	0.240270527110594	0.866913106595919	0.407016540637402	0.570527617881563	0.497854545857134	0.24998021339001	0.353513423255628	0.508124722091785	0.406923192393152	0.550837355637257	0.323050552216222	0.6233133304044	0.932558176305801	0.499217674917408	0.653777464799755	0.380406782640549	0.493600435788715	0.35004518485142	0.453550786650303	0.304943452184637	0.548359784524914	0.851334452743372	0.458664569879379	0.973040606197044	0.389911532732672	0.270000147725183	0.61882495806844	0.5122424696476	0.75792653522452	0.564203173619714	0.6791341933633	0.678514912297253	0.638597890818093	0.762228286715494	0.35513445356386	0.279707609267258	0.769822794581766	0.473671083565426	0.345364735041231	0.297376287173687	0.291408068021234	0.682821867579687	0.760861511159403	0.746158656525492	0.400774145428618	0.462053571487356	0.956865310632111	0.981730943145842	0.242964956825145
YHPolyp72	0.492674769940513	0.913050952820766	0.630779031771694	0.739309954135844	0.694228478584668	0.34133748090462	0.628635458715842	0.466404332730368	0.4905516090398	0.774475382520949	0.465070613315309	0.783107403483457	0.964132272356481	0.767115249265441	0.836975237230524	0.557017737019622	0.626227867063795	0.402128968195378	0.731616693113248	0.389948339535355	0.804742046287172	0.918542324913393	0.574354452617248	0.969027786354124	0.617750691267752	0.36512142507666	0.738716599887967	0.752757470361198	0.875663549467215	0.702859189504377	0.828844361416835	0.707733472675316	0.857451077216609	0.898058980989578	0.621181077998549	0.567649940998045	0.897641653160333	0.699745850477362	0.532873719058361	0.385699797515541	0.51493472663596	0.734333709078159	0.920500599899923	0.805248621956178	0.661712014803454	0.704321094963624	0.976210966981411	0.946154006185723	0.42145676279901
YHPolyp73	0.315312772721014	0.794155415752918	0.358347885197234	0.455800755846707	0.39069122227381	0.448147499962154	0.342891656458844	0.682251723636674	0.452498285760477	0.376855564661737	0.488202826770616	0.487020586559271	0.909436781902872	0.30125139992062	0.608080197175086	0.272450678033283	0.320347190702574	0.404477372220073	0.455081949274612	0.459638375790389	0.409820667885521	0.80247505671618	0.442866896771414	0.947097913227157	0.338301431510631	0.480894598374718	0.45433349084948	0.445738501719347	0.559097267310796	0.507275308335878	0.575791041315212	0.548298183904038	0.476421773684098	0.649161721322973	0.30914517122114	0.32986065651573	0.746346668478125	0.502704772054288	0.352992372915076	0.523988219511189	0.477876191206453	0.697553936960552	0.77006329963132	0.741347698903714	0.269965398223165	0.479664279671283	0.952250168051065	0.96156114608897	0.4462692399845
YHPolyp74	0.613794561452383	0.87324326078903	0.377220184650612	0.529650177591094	0.660750680145464	0.617898323974673	0.520193271199539	0.841659995157017	0.622270171584201	0.673113762539161	0.459578034824674	0.792544688367525	0.9629937256143	0.616464596855576	0.793952880675833	0.715561358702303	0.397379661409863	0.767672845420995	0.652202995819332	0.455896819536767	0.682757980618892	0.914772872101434	0.43696883804375	0.982498596289797	0.502061665601556	0.514765873136325	0.659566413927929	0.677248744779157	0.850774142989029	0.705819360223899	0.792435558026804	0.710420219222044	0.61639527057256	0.907140845425882	0.56413678188123	0.578457505592661	0.894235671473719	0.494288825124041	0.673395284844357	0.554605062006672	0.466359570426798	0.465263644255122	0.566726238377736	0.776218956115082	0.663612701050222	0.375627160237789	0.981380785082275	0.976290880954548	0.542415320835187
YHPolyp75	0.522082917489227	0.908671333121808	0.649582414542389	0.766266613492649	0.699554374729748	0.385024916545608	0.670824962172111	0.239810991919092	0.505353417572606	0.826502585544337	0.487814059098824	0.822332568464263	0.943479725416342	0.799599689540625	0.829913748149099	0.603229004381111	0.656310587166745	0.374681964126417	0.77944939603154	0.494831820003977	0.820692007291839	0.928787333666161	0.587249377180146	0.957903780371141	0.666727680745688	0.373421728379271	0.742861448709436	0.770422819256202	0.884993557328626	0.704072780145079	0.849284871192808	0.73117462401217	0.839766614061793	0.927880059088054	0.63147683003493	0.5916964964184	0.903942448706747	0.715445078464611	0.575704911765973	0.349613336152142	0.537885740844954	0.795608040275509	0.909113903580724	0.804539169448906	0.680024556670598	0.729851846151326	0.974287412093025	0.964158839122562	0.439583122728384
YHPolyp76	0.546515405432971	0.828070233340089	0.653070600547871	0.661315850785803	0.517232816649764	0.683475410317212	0.611406074843195	0.850321106919679	0.609560669153187	0.454038876616683	0.717267578672915	0.524760827633709	0.856704487849975	0.384882813158363	0.554303161734356	0.497635598080949	0.577391113253475	0.592567441805752	0.456486777413729	0.695848346694861	0.40670263110361	0.856534964237486	0.684316580441997	0.969061089472526	0.525386452627956	0.697835345952768	0.384512309121395	0.469058613017737	0.518687749577972	0.549322860039213	0.606423874459343	0.553710436697199	0.434553638702766	0.620649942763301	0.461123689363164	0.516106735884926	0.715764635964105	0.592582265927494	0.604972024998931	0.741468649988882	0.683025291634339	0.742964277416626	0.768607168350003	0.813927987155922	0.456220879089719	0.633317233981618	0.95014251034275	0.872453438669334	0.663447586725516
YHPolyp77	0.387971297876772	0.791972144785026	0.325984453708575	0.59670454739084	0.387056277523921	0.491116527393856	0.292668239606226	0.717864104792716	0.457242000502516	0.476796109300654	0.331626748227789	0.523766038406242	0.90171604149227	0.412026744103274	0.714891597641916	0.407480948954672	0.473768739443305	0.446317828485232	0.535204195738852	0.374693325988128	0.424112440823188	0.884394462773491	0.329919501748092	0.91532896197813	0.253511967763546	0.392825293943285	0.50691906827581	0.472373269578726	0.534959989474881	0.560312108468166	0.667510957897156	0.618259521001447	0.397998087083486	0.671062647076086	0.313668485683106	0.380060222448618	0.785882746373436	0.400611744198181	0.409555427668326	0.437351235000801	0.372799322065586	0.515723449609888	0.580608728202272	0.726870966513114	0.329593130920361	0.351851657204388	0.950119742181958	0.95353915021005	0.425945326924282
YHPolyp78	0.464218519265637	0.82579780789539	0.305613587281186	0.423337377831848	0.476807664401135	0.54116096450814	0.36795228910584	0.770493832683798	0.520797659669758	0.452136625301292	0.434734546545474	0.560320820551901	0.909219314467567	0.382078651526656	0.681163744390101	0.475297888159324	0.259985156774557	0.543997126522908	0.507681079904424	0.369837872445818	0.457566109893477	0.892890460146393	0.409111544110526	0.973530744993208	0.298587471884435	0.446501399729781	0.438845602796895	0.543105078875213	0.638403991881441	0.556080105929292	0.664605551202277	0.586419215814688	0.411489978553283	0.682361039990497	0.355436870941178	0.424103254954621	0.796785078538107	0.357424060506512	0.555959347454828	0.477249505707864	0.414609080339275	0.524544872097277	0.622336242503195	0.756299666976897	0.397451831137459	0.32837995056088	0.957825088750625	0.969577694262516	0.448135732025316
YHPolyp79	0.471839134019892	0.839213605791818	0.530835485758526	0.55688340530691	0.467404948027736	0.590151518391874	0.38278361809639	0.764440712643784	0.480759924591789	0.464558629239143	0.551995573505887	0.478362377383876	0.714808755930679	0.405865331091216	0.689341256328368	0.418991778457558	0.478195050243847	0.492517484421754	0.496210750293594	0.584315144378376	0.335234386423991	0.866952199257692	0.591115588035896	0.965952499291457	0.441296639350058	0.6068918911442	0.445984123256236	0.473177306396572	0.505633373522484	0.543672454808736	0.59643401518213	0.578047451133379	0.320041183161244	0.59567221145092	0.405191287766643	0.467376844946929	0.76331706523086	0.531435577650654	0.538526206835384	0.651019301685419	0.566480562941471	0.734174043796798	0.791937840760329	0.734817274689158	0.382904201603115	0.525494455459445	0.931190154241665	0.957438197770348	0.577060153710519
YHPolyp80	0.44213598380213	0.817770503477416	0.356119189461958	0.449491374395446	0.425540255943148	0.525329467094224	0.389223156088175	0.786454894976445	0.549644919548734	0.398883892420019	0.490149289438908	0.522178562183452	0.899857700160055	0.303243439191925	0.628242773367106	0.430428387095125	0.310666091095478	0.526701891930568	0.448152427712482	0.437518727863758	0.435192343163572	0.85887902523378	0.45807894488675	0.976770994951959	0.299751891708797	0.451182401979402	0.405694957910093	0.517833337622491	0.60333591212278	0.554714043951044	0.587441143552821	0.55551099043623	0.40674635678514	0.64827339338827	0.284570431960479	0.361558562882294	0.75831006248354	0.330126958840876	0.548653403087639	0.509123410013686	0.461993867199846	0.562366139759572	0.64388709290918	0.747972667868619	0.386838671875952	0.370532078131128	0.952804735922441	0.967925903618802	0.457040962992783
YHPolyp81	0.367264327436563	0.843512619894498	0.245614328113907	0.635558947596875	0.465708025671983	0.416858783066078	0.357043882531256	0.618827249803673	0.385492219468431	0.654872335857365	0.254923635353276	0.688789016855551	0.940204689679738	0.57369406951746	0.700213316882686	0.445896892454291	0.472931613961617	0.546011103044268	0.591466344596244	0.244431368981487	0.627929002421088	0.86653617338995	0.150828110506073	0.908896381294106	0.356427215794447	0.325598346205432	0.597560111345846	0.588723087681944	0.795057691976155	0.664800911735079	0.701983713678019	0.654776491963152	0.552384453428553	0.813747736108862	0.36255560474765	0.315658085554125	0.817375880967671	0.392482231036767	0.420839671749237	0.331703841642487	0.258581447288149	0.418897915097584	0.488977625779519	0.730057452065801	0.452074115656465	0.260583202859831	0.98245003545082	0.970702879300643	0.310320571550987
YHPolyp83	0.315644637771101	0.6364294922858	0.396497509557892	0.639727694582751	0.386172891686842	0.423860254116567	0.371553671380588	0.650597671463935	0.46859934527645	0.608723868684579	0.388430735557323	0.651265260235207	0.927026419391957	0.518574724708231	0.704951826361741	0.392778194854538	0.507529573801002	0.494421602325124	0.541978248492033	0.409684533019393	0.579849349991342	0.875818206929159	0.423159179865994	0.743311880202981	0.394182079427983	0.399389708245594	0.648220592436912	0.571146316678496	0.717558217085558	0.644701981999163	0.711866413250504	0.664819634913959	0.605498690960296	0.784917291843631	0.364073321716557	0.302239506009872	0.814291216436403	0.501930463859787	0.363960742013078	0.457406772587248	0.426044350213648	0.565554697029952	0.660704940048011	0.732816868850555	0.410730529652027	0.47668956757438	0.97344897104893	0.968956433240889	0.405760704771343
YHPolyp84	0.693059324190282	0.785337610596791	0.714777531820714	0.525532490714232	0.600817087616862	0.781146038568597	0.766035320530248	0.865510261422392	0.773917312088889	0.566571904560446	0.845398609883479	0.560319040635482	0.804256987502928	0.544797120165215	0.600263492379236	0.622173617960222	0.530920589345469	0.709516887459564	0.579675531582425	0.813878667054845	0.666725664361632	0.759980856060503	0.78937074785954	0.884584622223866	0.694110637438977	0.820894864574791	0.567041004846773	0.624921008296456	0.657385357721319	0.679581724309746	0.625188489410386	0.516064564373162	0.671798024638048	0.642041942260758	0.627839062170411	0.65598865432593	0.60318280228752	0.67205577640322	0.738084212232984	0.861213558441337	0.819352924926416	0.843037957766351	0.874508278669416	0.839949324982151	0.631067682598981	0.779968553632112	0.823119784970409	0.9048022212098	0.763609436237015
YHPolyp85	0.638204090799489	0.844517036717684	0.499860333701119	0.567596943646592	0.685668074444641	0.640357709967131	0.566721040279954	0.896771522698945	0.651226510065634	0.663565325591942	0.587716778097462	0.776224480501022	0.927314222162607	0.637098765928745	0.717824726631319	0.732889739480805	0.412232089125922	0.797890254148985	0.641490750609466	0.50004206717447	0.709455085219582	0.880169456563507	0.556475900142914	0.967292100272865	0.555557017162251	0.575604265170183	0.635953488240934	0.669800676005289	0.786056963615652	0.736997915193824	0.796454023166827	0.746893131417533	0.593366700814297	0.84018148439179	0.596897318221801	0.608939477945024	0.8459102581526	0.516655050408002	0.695536945535449	0.620961510280614	0.591191282197616	0.581699867822609	0.632332325875884	0.857310109870254	0.690123844021705	0.504703676177697	0.978600838038427	0.979127706007278	0.586458766626396
YHPolyp86	0.396804032457838	0.831726911031716	0.480181467324957	0.556912690077984	0.378942386709967	0.469235250121681	0.415051626548258	0.751428027408962	0.512702663550658	0.421395522142395	0.523087727150052	0.410476018705781	0.890843982706986	0.251258274977447	0.56509199647255	0.334295559185955	0.438839549716577	0.481434537168154	0.403110608259042	0.520388709626799	0.325783436813043	0.83246870372515	0.522441768391873	0.958945661102778	0.370962925755217	0.515813706348579	0.430888844490751	0.449270276599772	0.385131547008522	0.534666340982479	0.58363494848256	0.518029283431061	0.408738974979235	0.578713468422494	0.312555193558214	0.37957074933548	0.728718106733742	0.435226912772843	0.421957861223396	0.580511696398752	0.524173678841895	0.664827966984166	0.77178553096535	0.740125666457591	0.289678673774279	0.47363102771507	0.914187324394175	0.919440709690259	0.513706842864041
YHPolyp87	0.330317966373486	0.896677038379421	0.443905120665713	0.704030640886537	0.581143053542632	0.214006351153186	0.447076569648152	0.405643594229652	0.370350198692567	0.739032033005702	0.303313617018264	0.777318891061656	0.952658056455196	0.642452549692083	0.786798713777923	0.521463206551516	0.504099456244127	0.321371159724641	0.624523933431477	0.233416841630379	0.689986350892034	0.909700577466249	0.399522492098922	0.967781191200729	0.454160083341835	0.178620423786483	0.646583802701856	0.65293235097195	0.842730978448625	0.657834057301331	0.809473048537978	0.702858622378633	0.664068767953014	0.924724711165152	0.42880814020547	0.3832486583179	0.890531426627869	0.519694552997667	0.447386611861116	0.135692368024547	0.337746841691044	0.602526277507766	0.723256944769215	0.75006710981071	0.533844061341901	0.495558378085151	0.986951119471277	0.97991928049427	0.241346709646101
YHPolyp88	0.615279891355764	0.80723354673472	0.603768893679715	0.421318282059913	0.552594063177512	0.679211428218102	0.65862098341626	0.863371889811591	0.712355969342121	0.39774011838691	0.741220192843764	0.493685015623295	0.893134722359098	0.422270772656424	0.658523097365355	0.543094185798631	0.359164483012044	0.642595131085958	0.500148623760431	0.726825798182084	0.386334536760236	0.872542851509231	0.724697241598887	0.973325958942566	0.561990010097418	0.724421539069939	0.431134640240051	0.585327323118872	0.495739343480179	0.641975979876762	0.618614700069439	0.631237118280413	0.461687512503153	0.594688428019161	0.498979028132518	0.560792576687112	0.760571967320205	0.586613004959586	0.669826727292135	0.758881245353104	0.715880728790779	0.754232958974368	0.811683489535956	0.81424228471685	0.491089945358737	0.643688787341133	0.957187149752562	0.961837632045627	0.720927989812144
YHPolyp89	0.47559561498252	0.855731195979422	0.329994691284463	0.634449007392347	0.463141096400447	0.540142984460636	0.384982071337896	0.793629301546337	0.553791838628316	0.491141086196742	0.39646128484279	0.490430501479139	0.872845339158459	0.369534234675405	0.614508507012398	0.481371348703636	0.494126033703418	0.579136881994851	0.456121879116071	0.403707467545506	0.388423580828085	0.876146243917896	0.373954809410743	0.979793458236755	0.316835464239108	0.459339926257043	0.422231453658456	0.501339593848642	0.479009911905133	0.564874790482194	0.62467367803747	0.519573705257092	0.331556799799931	0.620197763260434	0.345861561324803	0.406914363323246	0.751370053357938	0.35317125864918	0.564285351840326	0.509459849034062	0.369268582544874	0.438907696330803	0.542733437241618	0.759621360982171	0.395422017466214	0.285460352936618	0.942472165859697	0.961227681940109	0.487752266589502
YHPolyp90	0.514685887566537	0.828153820664898	0.376207417369966	0.59203256315239	0.509057402823832	0.585990271550232	0.405562397845689	0.837410287782686	0.586767808344344	0.457859701375321	0.470374682629912	0.485211593762695	0.902845155529419	0.377149840813373	0.676074094454534	0.503995244945515	0.485081258036569	0.588466383009457	0.478461984768207	0.420194729388991	0.375979313566333	0.883114477086956	0.463600184338083	0.975555203071838	0.333506704666864	0.490749726164214	0.403695319288494	0.517404085430043	0.524318079723064	0.560402585772438	0.63819273126551	0.604772457890307	0.319703536441919	0.638240567746546	0.390106652920078	0.476079698803996	0.788003148626122	0.376183540671268	0.597811816403085	0.528603247288109	0.454869581558858	0.495020832897052	0.608912972262992	0.777582125818861	0.420202121020589	0.376550479826157	0.951986837765302	0.964504307215648	0.503019322231696
YHPolyp91	0.370046000827467	0.893650830123161	0.527356218356875	0.703200722700218	0.562549480507182	0.270059231215891	0.53300382775878	0.327975980508343	0.422888306246165	0.746219546199178	0.386441113648982	0.78313065357596	0.951066972738621	0.642519151364444	0.799642027933785	0.533144539937264	0.544150894864196	0.343635877130748	0.648958130420809	0.357359524554069	0.686062882905993	0.91026774306669	0.493317717353175	0.959343218409887	0.521709891970953	0.260964759583572	0.683957790234022	0.673565431124411	0.872197018268795	0.688373203199515	0.795930250932443	0.712095516787655	0.710991382630577	0.912395615840279	0.480208713971027	0.41906708849308	0.884841763375216	0.583065583646338	0.460633177925601	0.269318362967565	0.420032344292076	0.62303448452631	0.774037358522051	0.747140022569819	0.530813326804831	0.588661038640047	0.97693322255797	0.973624171147057	0.310879270634839
YHPolyp92	0.469789227027499	0.792732546238839	0.571900267125895	0.553694375132948	0.417015107944097	0.586718209591592	0.567259355106432	0.711450471420182	0.502469380630323	0.584715734828477	0.565143574438006	0.618893421240118	0.895496760890253	0.583204226567412	0.647674391851286	0.440045618128895	0.500037213444397	0.534312006276397	0.574738127562338	0.591698143636803	0.576075594966357	0.856094709730218	0.531446639363694	0.83642664609598	0.496303034789129	0.572513451451917	0.516932117985064	0.515963141547078	0.658662392438459	0.497073519035852	0.61006770035875	0.58088470554102	0.571900706878908	0.716078576484109	0.475033190766091	0.496529632945919	0.725236031445844	0.617316353004874	0.474055198218583	0.65672646292689	0.609732720246986	0.714362371616392	0.775662636421523	0.727143636506854	0.445203932267121	0.60049843475543	0.9726488004083	0.738035616339392	0.535193013260481
YHPolyp95	0.27362708961956	0.746057654918497	0.358765228121014	0.476400913311514	0.301043144346771	0.387559594010404	0.380279171034796	0.621736656664546	0.440202901683834	0.41903146860886	0.416257574915309	0.522945545026094	0.896932292304856	0.346039477127174	0.599989648002763	0.230006479937305	0.35752605675874	0.389946961072072	0.425045214212653	0.434869049435617	0.409398561377347	0.818209257542579	0.418131599304249	0.898857540451248	0.332089858970433	0.435041670758535	0.480222453172234	0.456445952122639	0.583278438444508	0.533440087704456	0.544200440887238	0.544211719676714	0.547133447869195	0.649190776938763	0.277568894450602	0.252842260886724	0.720178198566711	0.487459479793027	0.285991764177279	0.515690287357997	0.451670307896188	0.665113270718507	0.733294268096396	0.708043889120232	0.281714378512777	0.493001740071707	0.949632876536583	0.928346267053408	0.411840986917707
YHPolyp97	0.338499401256723	0.911988296892937	0.338790492054496	0.715656036771101	0.606915608819771	0.261584994446418	0.388621482339412	0.425327027391315	0.427419514383947	0.759270326927494	0.205782005560247	0.799081813979864	0.979887560461908	0.655469977942108	0.847846450881944	0.54178030873046	0.564346638699099	0.321275166470493	0.701743506596866	0.201198348831111	0.697404017705306	0.937358798676602	0.326151741945848	0.984625794505824	0.387578359058064	0.149741147428649	0.73073720658489	0.655657075197521	0.84182893742156	0.705131820900739	0.819611016344046	0.769282614794791	0.634029062984867	0.931582234484399	0.456103947268574	0.393926547729114	0.91287044704648	0.493790620714998	0.444015387479906	0.140206936094026	0.234849872751474	0.507850234411392	0.631174905565054	0.756727886074999	0.551181029774142	0.382310820150726	0.991567153649332	0.985244373692221	0.247413311908145
YHPolyp99	0.620400252351436	0.835410510851679	0.661049762662322	0.711137766558516	0.54565582370436	0.676846331423812	0.526004600857718	0.872494962354478	0.516885844451471	0.54977391441855	0.645826727778029	0.616955385298575	0.708231129196318	0.545722293726343	0.687448828879282	0.615199781561051	0.629100435857683	0.712462931867431	0.556058258893415	0.715412772019021	0.571791003639725	0.878447746825796	0.693955717000637	0.954358688656658	0.544232387534542	0.673077500002654	0.514827555088045	0.478333624278793	0.615046334914729	0.623994223199789	0.688865078523534	0.573992305183205	0.425995634048365	0.722531521052771	0.510485630141835	0.590975946381371	0.767210724182385	0.586099172085907	0.657078855031664	0.746863250891351	0.678632838265175	0.701117478252434	0.759484160032171	0.794372303416408	0.560126908433804	0.651060943353662	0.910991260854316	0.928330081807754	0.699272045187636
[truncated: 166 more columns]

## Sheet: Fig3B-bray_curtis_distance
	GYctrl01	GYctrl02	GYctrl09	GYctrl14	GYctrl15	GYctrl16	GYctrl17	GYctrl24	GYctrl25	GYctrl33	GYctrl37	GYctrl38	GYctrl42	GYctrl52	GYctrl56	GYctrl57	GYctrl66	GYctrl67	GYpolyp01	GYpolyp02	GYpolyp03	GYpolyp04	GYpolyp08	GYpolyp13	GYpolyp22	GYpolyp31	GYpolyp34	GYpolyp35	GYpolyp38	GYpolyp43	YHControl01	YHControl09	YHControl11	YHControl13	YHControl15	YHControl19	YHControl28	YHControl35	YHControl37	YHControl38	YHControl40	YHControl48	YHControl58	YHControl63	YHControl66	YHControl68	YHControl70	YHPolyp09	YHPolyp100
GYctrl01	0	0.338477105995446	0.429346842771847	0.376746125512544	0.485821861395458	0.467768444119795	0.472924807832696	0.411674125403012	0.465088944420849	0.351850934139452	0.373529636906433	0.470426948687818	0.479557846548933	0.476729559748428	0.364051310301409	0.480076696260252	0.485165809944048	0.479411199928011	0.244527089848703	0.41566554541086	0.382041271611824	0.469165716457621	0.409157688540646	0.449082437957593	0.420896454786819	0.457884374174194	0.486486486486487	0.469523324070572	0.363363363363363	0.462209416266582	0.479703881387125	0.469947559499798	0.483599335414359	0.445256891419697	0.442092932448262	0.445888600057766	0.485779753545294	0.446726924130375	0.233644859813084	0.4476234425473	0.472279972279972	0.486173880609731	0.485649230643564	0.486486486486487	0.375716201389735	0.478832276007489	0.482582394449894	0.42909739177615	0.479853069292807
GYctrl02	0.338477105995446	0	0.239804443344266	0.0835707275034113	0.319156978754953	0.229357798165138	0.301917376129908	0.21026818666448	0.278940839085136	0.294026537250245	0.194319084489215	0.307379337854009	0.316965442286913	0.307967515711821	0.282536151279199	0.312498973789208	0.319359810240936	0.311732960147543	0.280704311576247	0.277786925736868	0.196336576989124	0.286388517736304	0.210782667114545	0.274179466451091	0.229975955116217	0.400569936424315	0.320952126101229	0.374811647056851	0.284403669724771	0.288247206082481	0.312951433003657	0.303436943721758	0.314621867414271	0.259069301976482	0.237407002479934	0.2647542536663	0.319793	0.272574783337993	0.27557003257329	0.265942371280113	0.305928016937191	0.319578902717659	0.315959212957026	0.229357798165138	0.160965920970102	0.309485426279022	0.314862784180491	0.305886073447444	0.308850113219036
GYctrl09	0.429346842771847	0.239804443344266	0	0.194655061031587	0.203438004534127	0.19205298013245	0.180798687089715	0.192661559615007	0.128943751935584	0.283281658753997	0.0974101420486489	0.1623764276802	0.196987866656331	0.194290671262741	0.257531135108083	0.171406689195591	0.207961787225948	0.240990212376237	0.36856032415447	0.384144907080687	0.18405243036592	0.112537922579744	0.079403128183616	0.30771022594922	0.0901548461097305	0.39511347559108	0.209847350743597	0.359328798137221	0.171891096394408	0.232013941085338	0.210238299122909	0.185430463576159	0.207048417390661	0.154566150953163	0.138027307148048	0.152075738614723	0.209304263095553	0.158212560386473	0.393607305936073	0.145281952763024	0.211920529801325	0.186999737879234	0.209013327595654	0.185430463576159	0.139166107257403	0.196201996089766	0.201685276241376	0.430709050169002	0.184365450296603
GYctrl14	0.376746125512544	0.0835707275034113	0.194655061031587	0	0.308607314449202	0.249370277078086	0.290229447193462	0.207327987506382	0.23736859889912	0.231525041886353	0.187323146576118	0.304785894206549	0.310676259691772	0.301564394910826	0.215642408107564	0.287711251837136	0.31056994402714	0.308132110000508	0.321698158565316	0.284111473036554	0.223039252392434	0.231493947454854	0.202935000807587	0.260380039069437	0.194774311926606	0.338255915283293	0.314263564614924	0.330855292363147	0.314861460957179	0.280279762768365	0.314861460957179	0.269521410579345	0.308328375757277	0.254890468462314	0.23016524082972	0.261681931723564	0.311774907913957	0.29003531398741	0.323297491039426	0.250754659862475	0.314861460957179	0.312304192529002	0.313738570065061	0.239294710327456	0.163578917133419	0.300690429470535	0.310690493432815	0.347053672868318	0.302527625870715
GYctrl15	0.485821861395458	0.319156978754953	0.203438004534127	0.308607314449202	0	0.268781043491735	0.0350806229077013	0.269634234939191	0.16499995516545	0.423909434713977	0.21724276387863	0.271684892239091	0.0229930553267083	0.0246641708472282	0.406984360567683	0.0762114830493041	0.0323406690972144	0.328132832413194	0.457177596292116	0.468940362067488	0.280225066649496	0.183706591185317	0.150316232177276	0.408797252804975	0.196493959506761	0.489577818101142	0.0123899597545212	0.485237696819567	0.2850857014781	0.327791340466267	0.0129297169365702	0.234094946226506	0.00865339869864151	0.0758274639666529	0.0952650707315693	0.0842301987119115	0.0110268831431224	0.0867522907443633	0.465835870565744	0.204876214059607	0.0139080581802739	0.0326328194765399	0.0118045845569403	0.155409279116679	0.27234732279992	0.0157471073652993	0.00838285918259829	0.504809441962563	0.038392584354504
GYctrl16	0.467768444119795	0.229357798165138	0.19205298013245	0.249370277078086	0.268781043491735	0	0.252923287788581	0.216399585426134	0.238874841350269	0.433392539964476	0.223155929038282	0.269565217391304	0.266568702219081	0.260222356607899	0.415954415954416	0.263750945704489	0.269309026293207	0.339615350316578	0.46177370030581	0.403508771929825	0.28862973760933	0.232602930032837	0.17253861003861	0.407064959696539	0.194285714285714	0.49732913299548	0.270144547363557	0.47257897703332	0.288888888888889	0.33541813779885	0.269505159329184	0.27027027027027	0.265098897780462	0.21673020088234	0.196623557655076	0.223210148924435	0.269273570781501	0.248157248157248	0.444144144144144	0.217189647274393	0.27027027027027	0.269934522964295	0.27027027027027	0.19027027027027	0.28	0.258789682899824	0.266873518829117	0.306151645207439	0.262382931263655
GYctrl17	0.472924807832696	0.301917376129908	0.180798687089715	0.290229447193462	0.0350806229077013	0.252923287788581	0	0.25565135982774	0.149685427098538	0.406067889617016	0.19942566074231	0.256349479776752	0.0300800760946515	0.0212556379283529	0.387763064178813	0.0565961496340717	0.0366957991226124	0.320616760907585	0.444363275086202	0.457810495789415	0.268197565629805	0.171959441308283	0.131630871435263	0.401724809436377	0.183087467659207	0.480892569656213	0.0362329033782602	0.476368790793134	0.267230146152492	0.3160277233598	0.0372515662948624	0.22071102490716	0.0333952392230996	0.0542500915005716	0.0754910970183882	0.0591326656214773	0.037031501652615	0.0669934640522876	0.449627263045793	0.185003632058974	0.0380348652931854	0.0322095099691979	0.0362944145721287	0.138446909667195	0.255562032964121	0.0230830899677299	0.0310402880698184	0.490899275026994	0.0285793469898747
GYctrl24	0.411674125403012	0.21026818666448	0.192661559615007	0.207327987506382	0.269634234939191	0.216399585426134	0.25565135982774	0	0.233502863593775	0.377668172321925	0.17436217876278	0.249608823906631	0.270907375571473	0.258337220326995	0.365646163127618	0.256510260115099	0.272024634370794	0.293953220459049	0.397030111270469	0.389020882831062	0.106927507653988	0.23731201612597	0.169709994958741	0.348291129794538	0.179104325803269	0.453755494783754	0.27483947150392	0.43500012433029	0.258997050147493	0.278746016490907	0.269432350876718	0.261356932153392	0.268806269090593	0.217944693814451	0.195374199550458	0.22040301049575	0.273672948684493	0.236488664446116	0.374038461538461	0.11098130137605	0.263716814159292	0.268093377157216	0.273308793948289	0.223598820058997	0.211855597251006	0.263249927141013	0.266513571824359	0.419920399523411	0.260115028490266
GYctrl25	0.465088944420849	0.278940839085136	0.128943751935584	0.23736859889912	0.16499995516545	0.238874841350269	0.149685427098538	0.233502863593775	0	0.347275003528434	0.156437910704185	0.22676754087463	0.170875391557125	0.163019404907802	0.314880801281147	0.14515321658532	0.170866049751829	0.271716269586624	0.405528713510894	0.424374222188009	0.236018731171891	0.0943495347083833	0.107659245082125	0.344322821982045	0.139480063389589	0.422279401421958	0.175123450557854	0.398022714404191	0.242875055616228	0.277503532150528	0.174970873142823	0.175697776135703	0.168951889221834	0.115647635374557	0.0996977082309133	0.101065334943379	0.173732612788705	0.129649262302324	0.440727094080078	0.155056068581183	0.176556243174372	0.169856351446584	0.169902420595796	0.151801965780852	0.167140201168838	0.161262998363869	0.167066089773013	0.451821784696466	0.148660633921241
GYctrl33	0.351850934139452	0.294026537250245	0.283281658753997	0.231525041886353	0.423909434713977	0.433392539964476	0.406067889617016	0.377668172321925	0.347275003528434	0	0.281087343602082	0.335701598579041	0.422340559639978	0.416186053364191	0.191817532477995	0.39194045174538	0.429078378934376	0.401176671880594	0.240120106247835	0.315541195476575	0.325574694243453	0.343980261712284	0.313622939730412	0.358650212787326	0.257199945601573	0.33806537104218	0.432899027311125	0.32730126648844	0.401420959147425	0.37480680927248	0.433195486524942	0.399644760213144	0.430389270499585	0.385293919311541	0.369969701071395	0.383012361147639	0.432268523036402	0.388900955690704	0.236173001310616	0.373947489636113	0.435168738898757	0.420342241067908	0.431758597990553	0.406749555950266	0.266335807926641	0.420565549005026	0.424377088175215	0.331809395231813	0.40677525442718
GYctrl37	0.373529636906433	0.194319084489215	0.0974101420486489	0.187323146576118	0.21724276387863	0.223155929038282	0.19942566074231	0.17436217876278	0.156437910704185	0.281087343602082	0	0.182370532754164	0.210599231505571	0.20375809288695	0.295622211783617	0.187195183721906	0.219092364231907	0.261843613698553	0.330024437614096	0.40853294406476	0.153992154877894	0.157585298850939	0.106941521505785	0.304395806510944	0.0879258935744596	0.392701873852927	0.22280705090686	0.375145028733108	0.165266106442577	0.244704665913961	0.217436528296603	0.176832922223616	0.217800234373811	0.163848036020871	0.154386305536679	0.16397261240912	0.221812171098495	0.174812207905243	0.324742268041237	0.159211511800233	0.210898034427446	0.211279094975439	0.221693462676596	0.219421101774043	0.129259143153496	0.210204585256625	0.216070904158855	0.419438442611319	0.203475845192112
GYctrl38	0.470426948687818	0.307379337854009	0.1623764276802	0.304785894206549	0.271684892239091	0.269565217391304	0.256349479776752	0.249608823906631	0.22676754087463	0.335701598579041	0.182370532754164	0	0.262046540391195	0.259717129387114	0.378966926793014	0.243820079239713	0.275512563475919	0.278792570659767	0.412861764836236	0.444393592677345	0.258359741412093	0.211391033455235	0.16820652173913	0.370027968471904	0.151089026915114	0.43779470352483	0.276877917591368	0.39546408209137	0.228985507246377	0.294622637233789	0.270609760154353	0.266666666666667	0.274046635899927	0.225246330875766	0.216693658901208	0.22518544809228	0.277271661848582	0.217566974088713	0.447342995169082	0.229329403095063	0.266666666666666	0.245375161806137	0.276183045613574	0.243478260869565	0.240167471819646	0.267559202265892	0.267895144285117	0.35840019904211	0.25656297534293
GYctrl42	0.479557846548933	0.316965442286913	0.196987866656331	0.310676259691772	0.0229930553267083	0.266568702219081	0.0300800760946515	0.270907375571473	0.170875391557125	0.422340559639978	0.210599231505571	0.262046540391195	0	0.0165540280402064	0.401549894717838	0.069745935330111	0.033044040265518	0.330334807841703	0.458263556681812	0.469696420589763	0.284632323568909	0.188495583048814	0.151516176235505	0.413668934437513	0.200576786128805	0.484960206627034	0.0242021354377485	0.476868569909206	0.27562896688843	0.331957963739208	0.024776324845148	0.235662705056959	0.0199596155337292	0.0704728593030284	0.0947991359839032	0.0842411507818984	0.0241548109561418	0.0863316855432493	0.463726165862623	0.206685880307574	0.0254645560908466	0.0243503667812626	0.0236382862495973	0.155154852030282	0.277290645218552	0.0153494712251149	0.0194209926875366	0.500901475741883	0.0373591760400168
GYctrl52	0.476729559748428	0.307967515711821	0.194290671262741	0.301564394910826	0.0246641708472282	0.260222356607899	0.0212556379283529	0.258337220326995	0.163019404907802	0.416186053364191	0.20375809288695	0.259717129387114	0.0165540280402064	0	0.398419637018061	0.0618887632397252	0.0235691425563318	0.326659214899904	0.448659547851423	0.465533407942893	0.2759204635106	0.179540407453896	0.143051792092622	0.404031921898882	0.193635441392284	0.482681723186413	0.0247979236894415	0.479964098676357	0.272212660164467	0.323086181392538	0.0240963855421687	0.226603642715853	0.0216550260751387	0.0622708372579373	0.0869253973034218	0.0737807853543769	0.0246539762723129	0.0762327158883381	0.454524495677234	0.19854585803136	0.0240963855421687	0.0201835299691411	0.0244770977698912	0.14671256454389	0.267061871077015	0.0125498728826787	0.0187534294302597	0.500636701075618	0.0266718344325647
GYctrl56	0.364051310301409	0.282536151279199	0.257531135108083	0.215642408107564	0.406984360567683	0.415954415954416	0.387763064178813	0.365646163127618	0.314880801281147	0.191817532477995	0.295622211783617	0.378966926793014	0.401549894717838	0.398419637018061	0	0.381740636670695	0.411612768328744	0.334575867014508	0.296338350577271	0.309729978992673	0.314431547442409	0.272651034796757	0.303055250640322	0.257662363755086	0.307404637247569	0.324971295979151	0.413843274039402	0.272720119827895	0.339031339031339	0.313989445443125	0.415036718785763	0.367521367521367	0.410876253221812	0.36926972769197	0.35392881128274	0.366221771961032	0.413329165561829	0.345840933437563	0.314750762970498	0.359567281805277	0.415954415954416	0.404723655633915	0.412329390795579	0.367977207977208	0.2471304008329	0.402077549837982	0.40618033033789	0.363427603060184	0.38675650455269
GYctrl57	0.480076696260252	0.312498973789208	0.171406689195591	0.287711251837136	0.0762114830493041	0.263750945704489	0.0565961496340717	0.256510260115099	0.14515321658532	0.39194045174538	0.187195183721906	0.243820079239713	0.069745935330111	0.0618887632397252	0.381740636670695	0	0.0796795571899695	0.291508598244666	0.445904223871773	0.463043159898743	0.269161516375493	0.159203924699116	0.142959062521629	0.389628143224431	0.179472330568377	0.43484826127749	0.082544613660771	0.445057737539447	0.265859307789028	0.313686408424321	0.0820154270790944	0.212946583342963	0.0792155694882439	0.0675970047972921	0.0871259601821144	0.075745649667492	0.0818162827794486	0.0770147313691508	0.458701712465153	0.19515	0.0833829660512209	0.0688693120747183	0.0811436998249222	0.145348421679571	0.253262835675525	0.0681009276598162	0.0734646523693575	0.498735294819481	0.0633397709223888
GYctrl66	0.485165809944048	0.319359810240936	0.207961787225948	0.31056994402714	0.0323406690972144	0.269309026293207	0.0366957991226124	0.272024634370794	0.170866049751829	0.429078378934376	0.219092364231907	0.275512563475919	0.033044040265518	0.0235691425563318	0.411612768328744	0.0796795571899695	0	0.330965273168962	0.459901823917242	0.472835437755179	0.284128336284089	0.189161316571121	0.154774821890332	0.411193547447347	0.200869702932715	0.483375730407474	0.0353885227131063	0.49142531970791	0.28727327125173	0.32573620071188	0.0365757881745765	0.234783671678632	0.0329511616599185	0.0758247707326606	0.099065906119932	0.08668646201943	0.0344683585340789	0.0891540867673059	0.465050505050505	0.206442374070757	0.0366879838438237	0.0353793511382816	0.0358131797570869	0.158703018063503	0.274969385091044	0.0222873804834305	0.0318441979544978	0.506959171448328	0.0413705214591113
GYctrl67	0.479411199928011	0.311732960147543	0.240990212376237	0.308132110000508	0.328132832413194	0.339615350316578	0.320616760907585	0.293953220459049	0.271716269586624	0.401176671880594	0.261843613698553	0.278792570659767	0.330334807841703	0.326659214899904	0.334575867014508	0.291508598244666	0.330965273168962	0	0.426497563459161	0.438069459004167	0.265918006803183	0.242617534115907	0.237031838548716	0.353091481879915	0.260154885585489	0.395136821083599	0.337728329500107	0.39573095053579	0.281174756992955	0.265055516621393	0.337727465622374	0.332719003596802	0.334666865557569	0.295646954661768	0.282756545874828	0.293225199828599	0.33711948633817	0.278793272631843	0.465588392697865	0.290877623461066	0.339258642727624	0.332212012274665	0.33211436154906	0.298341904224012	0.237684668777894	0.327103721506699	0.329443787984739	0.470265889350103	0.318480969402594
GYpolyp01	0.244527089848703	0.280704311576247	0.36856032415447	0.321698158565316	0.457177596292116	0.46177370030581	0.444363275086202	0.397030111270469	0.405528713510894	0.240120106247835	0.330024437614096	0.412861764836236	0.458263556681812	0.448659547851423	0.296338350577271	0.445904223871773	0.459901823917242	0.426497563459161	0	0.344854155200881	0.322430246958549	0.39543985882539	0.355877481119627	0.369583504087311	0.386600974669309	0.342666777261855	0.461319252367782	0.412575877458293	0.308868501529052	0.402838945707009	0.452554932391802	0.443790223195947	0.457974974605621	0.415636444918241	0.403778691881689	0.411417671434571	0.460788931642223	0.392142235484272	0.224070021881838	0.41718791064389	0.446326354583235	0.457321746696314	0.455401013668465	0.389113149847095	0.292689234812635	0.451010476498415	0.450752046173961	0.4053821275399	0.440365004417236
GYpolyp02	0.41566554541086	0.277786925736868	0.384144907080687	0.284111473036554	0.468940362067488	0.403508771929825	0.457810495789415	0.389020882831062	0.424374222188009	0.315541195476575	0.40853294406476	0.444393592677345	0.469696420589763	0.465533407942893	0.309729978992673	0.463043159898743	0.472835437755179	0.438069459004167	0.344854155200881	0	0.392727649435409	0.4181459160376	0.377926421404682	0.415164238083477	0.399126814905067	0.441172915024589	0.473260722840544	0.4114984413477	0.43859649122807	0.421059610175591	0.472825138592464	0.473684210526316	0.467574170459281	0.42912000896949	0.401542833942347	0.431574084767294	0.472691405548496	0.419423692636073	0.375609756097561	0.43328335832084	0.473684210526316	0.470350264626997	0.472623758110804	0.368421052631579	0.356698251595766	0.464600568845668	0.466486729644624	0.353666515677689	0.463101010034197
GYpolyp03	0.382041271611824	0.196336576989124	0.18405243036592	0.223039252392434	0.280225066649496	0.28862973760933	0.268197565629805	0.106927507653988	0.236018731171891	0.325574694243453	0.153992154877894	0.258359741412093	0.284632323568909	0.2759204635106	0.314431547442409	0.269161516375493	0.284128336284089	0.265918006803183	0.322430246958549	0.392727649435409	0	0.240943111982592	0.167216489403816	0.301528048405292	0.194275612425288	0.43582819446206	0.287798426960856	0.414051960305571	0.21865889212828	0.233451654593677	0.280197902748377	0.266350463426309	0.284021186147268	0.23408402157405	0.221131338306866	0.230492800843296	0.285914074443969	0.224388514711095	0.335211267605634	0.10846394984326	0.274501009194887	0.281340126280188	0.286131722914218	0.271137026239067	0.138744538974477	0.274750160285632	0.278892608451718	0.424332865168539	0.267504050260602
GYpolyp04	0.469165716457621	0.286388517736304	0.112537922579744	0.231493947454854	0.183706591185317	0.232602930032837	0.171959441308283	0.23731201612597	0.0943495347083833	0.343980261712284	0.157585298850939	0.211391033455235	0.188495583048814	0.179540407453896	0.272651034796757	0.159203924699116	0.189161316571121	0.242617534115907	0.39543985882539	0.4181459160376	0.240943111982592	0	0.108375132203106	0.306552905223865	0.148620689655172	0.420852167868407	0.192439030265146	0.360652576137156	0.2091251298027	0.23968143020898	0.191562864232136	0.171014088436323	0.187653282843254	0.13738630324514	0.122424673481644	0.135271945539233	0.191480436932781	0.127142165373395	0.444907589461266	0.17849773827474	0.19392523364486	0.18740883653113	0.187316182311839	0.14107476635514	0.187966377793706	0.179566653376073	0.182940434409121	0.458376604807273	0.169015944946159
GYpolyp08	0.409157688540646	0.210782667114545	0.079403128183616	0.202935000807587	0.150316232177276	0.17253861003861	0.131630871435263	0.169709994958741	0.107659245082125	0.313622939730412	0.106941521505785	0.16820652173913	0.151516176235505	0.143051792092622	0.303055250640322	0.142959062521629	0.154774821890332	0.237031838548716	0.355877481119627	0.377926421404682	0.167216489403816	0.108375132203106	0	0.323589501807323	0.0801862390067253	0.426165023262915	0.155964878407989	0.406339379031396	0.180257936507936	0.231026023270482	0.155382418843589	0.15625	0.152074470518275	0.0927665436584129	0.0748907788951219	0.0902768077050326	0.155264255833359	0.113284433577832	0.366978193146417	0.0961820403176542	0.15625	0.153044423734079	0.155179043661288	0.142857142857143	0.155552187531575	0.142231539995675	0.147451516484628	0.428256664488938	0.144272250921143
GYpolyp13	0.449082437957593	0.274179466451091	0.30771022594922	0.260380039069437	0.408797252804975	0.407064959696539	0.401724809436377	0.348291129794538	0.344322821982045	0.358650212787326	0.304395806510944	0.370027968471904	0.413668934437513	0.404031921898882	0.257662363755086	0.389628143224431	0.411193547447347	0.353091481879915	0.369583504087311	0.415164238083477	0.301528048405292	0.306552905223865	0.323589501807323	0	0.32099137671109	0.385850459285065	0.415611697082788	0.361064995906486	0.319298245614035	0.310900240712134	0.409704828252728	0.381199266823776	0.410828727837669	0.370913617515435	0.357830694226198	0.372296110989982	0.414742883805955	0.337305809746755	0.420754716981132	0.359075475069995	0.404408457040036	0.412436113707707	0.415221468859152	0.348491228070175	0.25642490005711	0.40470740762567	0.408749865364968	0.442880819647431	0.394941158267663
GYpolyp22	0.420896454786819	0.229975955116217	0.0901548461097305	0.194774311926606	0.196493959506761	0.194285714285714	0.183087467659207	0.179104325803269	0.139480063389589	0.257199945601573	0.0879258935744596	0.151089026915114	0.200576786128805	0.193635441392284	0.307404637247569	0.179472330568377	0.200869702932715	0.260154885585489	0.386600974669309	0.399126814905067	0.194275612425288	0.148620689655172	0.0801862390067253	0.32099137671109	0	0.411652066509061	0.204882359280147	0.382821308187265	0.210031746031746	0.251647205430455	0.20487047764783	0.182857142857143	0.198236173870465	0.141550721202064	0.124989684596214	0.145219837241081	0.202738513731638	0.173180475942331	0.383037475345168	0.138379011021165	0.205714285714286	0.200466703414757	0.203631064817313	0.194285714285714	0.161811672590532	0.190594316238495	0.197060986823248	0.397550284707714	0.18977189371197
GYpolyp31	0.457884374174194	0.400569936424315	0.39511347559108	0.338255915283293	0.489577818101142	0.49732913299548	0.480892569656213	0.453755494783754	0.422279401421958	0.33806537104218	0.392701873852927	0.43779470352483	0.484960206627034	0.482681723186413	0.324971295979151	0.43484826127749	0.483375730407474	0.395136821083599	0.342666777261855	0.441172915024589	0.43582819446206	0.420852167868407	0.426165023262915	0.385850459285065	0.411652066509061	0	0.49712462878508	0.389089233051242	0.472900211538754	0.457885047766728	0.497366020963055	0.42237313637265	0.494477835544952	0.463380623237136	0.455449031870692	0.463181261911252	0.496346421108249	0.481310897542483	0.430513511003807	0.454868518212248	0.4989727434598	0.463640457644615	0.495997696751385	0.454507601698397	0.390839318028245	0.488170856679408	0.493209619487825	0.482629399732126	0.481795415280828
GYpolyp34	0.486486486486487	0.320952126101229	0.209847350743597	0.314263564614924	0.0123899597545212	0.270144547363557	0.0362329033782602	0.27483947150392	0.175123450557854	0.432899027311125	0.22280705090686	0.276877917591368	0.0242021354377485	0.0247979236894415	0.413843274039402	0.082544613660771	0.0353885227131063	0.337728329500107	0.461319252367782	0.473260722840544	0.287798426960856	0.192439030265146	0.155964878407989	0.415611697082788	0.204882359280147	0.49712462878508	0	0.494407176148458	0.287631659821753	0.334074878227944	0.00867843966618305	0.238303078522399	0.00766207368345641	0.0776545166402536	0.100015634309889	0.0881766073288758	0.0046532897389146	0.0906500255255599	0.466666666666667	0.209095519576548	0.0128205128205128	0.0364900894680313	0.00629787694050007	0.159748554186573	0.280651803425251	0.0192558689969001	0.011224246637116	0.508271631984052	0.0446497073643584
GYpolyp35	0.469523324070572	0.374811647056851	0.359328798137221	0.330855292363147	0.485237696819567	0.47257897703332	0.476368790793134	0.43500012433029	0.398022714404191	0.32730126648844	0.375145028733108	0.39546408209137	0.476868569909206	0.479964098676357	0.272720119827895	0.445057737539447	0.49142531970791	0.39573095053579	0.412575877458293	0.4114984413477	0.414051960305571	0.360652576137156	0.406339379031396	0.361064995906486	0.382821308187265	0.389089233051242	0.494407176148458	0	0.365989516546309	0.356584577676319	0.489504161946365	0.453330633731524	0.490137730628411	0.454238577771269	0.435115638830485	0.454896908069275	0.494770957131943	0.435980537788854	0.449593054801953	0.441258085459398	0.492609840048593	0.467535734114523	0.48999096112734	0.437440777485321	0.351527908833563	0.484483206262289	0.486533314499497	0.427111094885181	0.462919296940093
GYpolyp38	0.363363363363363	0.284403669724771	0.171891096394408	0.314861460957179	0.2850857014781	0.288888888888889	0.267230146152492	0.258997050147493	0.242875055616228	0.401420959147425	0.165266106442577	0.228985507246377	0.27562896688843	0.272212660164467	0.339031339031339	0.265859307789028	0.28727327125173	0.281174756992955	0.308868501529052	0.43859649122807	0.21865889212828	0.2091251298027	0.180257936507936	0.319298245614035	0.210031746031746	0.472900211538754	0.287631659821753	0.365989516546309	0	0.227882578432362	0.281237779478024	0.27396351575456	0.284709290295882	0.239742912484592	0.228143903215536	0.236498866213152	0.287987776822842	0.206734006734007	0.4	0.23728813559322	0.276068376068376	0.26369176882662	0.286811064937246	0.248888888888889	0.224444444444444	0.278329975374972	0.279164286837683	0.463519313304721	0.270514833657852
GYpolyp43	0.462209416266582	0.288247206082481	0.232013941085338	0.280279762768365	0.327791340466267	0.33541813779885	0.3160277233598	0.278746016490907	0.277503532150528	0.37480680927248	0.244704665913961	0.294622637233789	0.331957963739208	0.323086181392538	0.313989445443125	0.313686408424321	0.32573620071188	0.265055516621393	0.402838945707009	0.421059610175591	0.233451654593677	0.23968143020898	0.231026023270482	0.310900240712134	0.251647205430455	0.457885047766728	0.334074878227944	0.356584577676319	0.227882578432362	0	0.327845600257049	0.323178318033558	0.331683460896418	0.289122782197385	0.277731302424777	0.281961740792406	0.333927926976563	0.266563732918879	0.43680709534368	0.280685335664531	0.329029220888396	0.328300831524904	0.331885959668788	0.291354786643801	0.208535493313354	0.323194597007461	0.325316092256397	0.449963288040007	0.312479290665769
YHControl01	0.479703881387125	0.312951433003657	0.210238299122909	0.314861460957179	0.0129297169365702	0.269505159329184	0.0372515662948624	0.269432350876718	0.174970873142823	0.433195486524942	0.217436528296603	0.270609760154353	0.024776324845148	0.0240963855421687	0.415036718785763	0.0820154270790944	0.0365757881745765	0.337727465622374	0.452554932391802	0.472825138592464	0.280197902748377	0.191562864232136	0.155382418843589	0.409704828252728	0.20487047764783	0.497366020963055	0.00867843966618305	0.489504161946365	0.281237779478024	0.327845600257049	0	0.232685082620562	0.00761228394877036	0.0752773375594295	0.0994622300462794	0.0848998329247537	0.00801797290375054	0.0838144258190165	0.458505483295078	0.209352508656128	0.00669962529182116	0.0371565565273164	0.00727332323783847	0.159234889058914	0.273533962424552	0.0187007707118204	0.00986162624065481	0.502265231892101	0.0412379947721024
YHControl09	0.469947559499798	0.303436943721758	0.185430463576159	0.269521410579345	0.234094946226506	0.27027027027027	0.22071102490716	0.261356932153392	0.175697776135703	0.399644760213144	0.176832922223616	0.266666666666667	0.235662705056959	0.226603642715853	0.367521367521367	0.212946583342963	0.234783671678632	0.332719003596802	0.443790223195947	0.473684210526316	0.266350463426309	0.171014088436323	0.15625	0.381199266823776	0.182857142857143	0.42237313637265	0.238303078522399	0.453330633731524	0.27396351575456	0.323178318033558	0.232685082620562	0	0.235394257761472	0.18636610923197	0.179917033742462	0.186451416387451	0.236373410702562	0.200361827227499	0.446766169154229	0.203389830508475	0.225985457328741	0.236737851896385	0.237483718543663	0.238805970149254	0.236384742951907	0.226566963703978	0.233934625464646	0.494992846924177	0.225905520447508
YHControl11	0.483599335414359	0.314621867414271	0.207048417390661	0.308328375757277	0.00865339869864151	0.265098897780462	0.0333952392230996	0.268806269090593	0.168951889221834	0.430389270499585	0.217800234373811	0.274046635899927	0.0199596155337292	0.0216550260751387	0.410876253221812	0.0792155694882439	0.0329511616599185	0.334666865557569	0.457974974605621	0.467574170459281	0.284021186147268	0.187653282843254	0.152074470518275	0.410828727837669	0.198236173870465	0.494477835544952	0.00766207368345641	0.490137730628411	0.284709290295882	0.331683460896418	0.00761228394877036	0.235394257761472	0	0.0709764426544953	0.0931133358151103	0.0843315605795616	0.0068984374022449	0.086417314502589	0.463725337890322	0.20692322262912	0.00913789810437853	0.0334390035715288	0.00622520558391882	0.153538175046555	0.275218827270064	0.0154960615740196	0.00763816017540109	0.50290972040441	0.0410878630035538
YHControl13	0.445256891419697	0.259069301976482	0.154566150953163	0.254890468462314	0.0758274639666529	0.21673020088234	0.0542500915005716	0.217944693814451	0.115647635374557	0.385293919311541	0.163848036020871	0.225246330875766	0.0704728593030284	0.0622708372579373	0.36926972769197	0.0675970047972921	0.0758247707326606	0.295646954661768	0.415636444918241	0.42912000896949	0.23408402157405	0.13738630324514	0.0927665436584129	0.370913617515435	0.141550721202064	0.463380623237136	0.0776545166402536	0.454238577771269	0.239742912484592	0.289122782197385	0.0752773375594295	0.18636610923197	0.0709764426544953	0	0.0310613719400178	0.0223860963379721	0.0762331699743588	0.0453528378605972	0.414528760464488	0.154453228286971	0.0752773375594295	0.0770439413690739	0.0772518839915055	0.1	0.223020163919572	0.0644392577623574	0.0720494924888228	0.468181720140811	0.0717480973682682
YHControl15	0.442092932448262	0.237407002479934	0.138027307148048	0.23016524082972	0.0952650707315693	0.196623557655076	0.0754910970183882	0.195374199550458	0.0996977082309133	0.369969701071395	0.154386305536679	0.216693658901208	0.0947991359839032	0.0869253973034218	0.35392881128274	0.0871259601821144	0.099065906119932	0.282756545874828	0.403778691881689	0.401542833942347	0.221131338306866	0.122424673481644	0.0748907788951219	0.357830694226198	0.124989684596214	0.455449031870692	0.100015634309889	0.435115638830485	0.228143903215536	0.277731302424777	0.0994622300462794	0.179917033742462	0.0931133358151103	0.0310613719400178	0	0.0339263549855193	0.0989567509610935	0.0649260226283725	0.410196078431373	0.144578430893912	0.100286532951289	0.0970311786691653	0.0992689999924226	0.0773638968481375	0.209500460094078	0.0861668088942655	0.0916728449262538	0.447003851428478	0.0910624692838202
YHControl19	0.445888600057766	0.2647542536663	0.152075738614723	0.261681931723564	0.0842301987119115	0.223210148924435	0.0591326656214773	0.22040301049575	0.101065334943379	0.383012361147639	0.16397261240912	0.22518544809228	0.0842411507818984	0.0737807853543769	0.366221771961032	0.075745649667492	0.08668646201943	0.293225199828599	0.411417671434571	0.431574084767294	0.230492800843296	0.135271945539233	0.0902768077050326	0.372296110989982	0.145219837241081	0.463181261911252	0.0881766073288758	0.454896908069275	0.236498866213152	0.281961740792406	0.0848998329247537	0.186451416387451	0.0843315605795616	0.0223860963379721	0.0339263549855193	0	0.0878207802650201	0.0527933376295047	0.415350389321468	0.138031378979697	0.0857142857142857	0.0848914636177848	0.0875720684949461	0.102563265306122	0.203010078125143	0.074869200442263	0.0801524600040684	0.458050029821422	0.0789513281947401
YHControl28	0.485779753545294	0.319793	0.209304263095553	0.311774907913957	0.0110268831431224	0.269273570781501	0.037031501652615	0.273672948684493	0.173732612788705	0.432268523036402	0.221812171098495	0.277271661848582	0.0241548109561418	0.0246539762723129	0.413329165561829	0.0818162827794486	0.0344683585340789	0.33711948633817	0.460788931642223	0.472691405548496	0.285914074443969	0.191480436932781	0.155264255833359	0.414742883805955	0.202738513731638	0.496346421108249	0.0046532897389146	0.494770957131943	0.287987776822842	0.333927926976563	0.00801797290375054	0.236373410702562	0.0068984374022449	0.0762331699743588	0.0989567509610935	0.0878207802650201	0	0.089789395177043	0.465791324736225	0.207710043663496	0.0117386975344628	0.0359469169857303	0.00582363038196608	0.158743651847801	0.279062126985086	0.0175539031385644	0.0114959117095336	0.508270382875821	0.0437632965577075
YHControl35	0.446726924130375	0.272574783337993	0.158212560386473	0.29003531398741	0.0867522907443633	0.248157248157248	0.0669934640522876	0.236488664446116	0.129649262302324	0.388900955690704	0.174812207905243	0.217566974088713	0.0863316855432493	0.0762327158883381	0.345840933437563	0.0770147313691508	0.0891540867673059	0.278793272631843	0.392142235484272	0.419423692636073	0.224388514711095	0.127142165373395	0.113284433577832	0.337305809746755	0.173180475942331	0.481310897542483	0.0906500255255599	0.435980537788854	0.206734006734007	0.266563732918879	0.0838144258190165	0.200361827227499	0.086417314502589	0.0453528378605972	0.0649260226283725	0.0527933376295047	0.089789395177043	0	0.417687074829932	0.184559958826557	0.0777000777000777	0.0878186608020413	0.0895467710730272	0.0941414141414142	0.204498839227354	0.0772848504591079	0.0812504797901116	0.446902654867257	0.0759057060624058
YHControl37	0.233644859813084	0.27557003257329	0.393607305936073	0.323297491039426	0.465835870565744	0.444144144144144	0.449627263045793	0.374038461538461	0.440727094080078	0.236173001310616	0.324742268041237	0.447342995169082	0.463726165862623	0.454524495677234	0.314750762970498	0.458701712465153	0.465050505050505	0.465588392697865	0.224070021881838	0.375609756097561	0.335211267605634	0.444907589461266	0.366978193146417	0.420754716981132	0.383037475345168	0.430513511003807	0.466666666666667	0.449593054801953	0.4	0.43680709534368	0.458505483295078	0.446766169154229	0.463725337890322	0.414528760464488	0.410196078431373	0.415350389321468	0.465791324736225	0.417687074829932	0	0.417341040462428	0.44957264957265	0.466286808490764	0.466162951769299	0.466666666666667	0.325368502715283	0.457072183494491	0.461852183427833	0.430163304514889	0.459086907307257
YHControl38	0.4476234425473	0.265942371280113	0.145281952763024	0.250754659862475	0.204876214059607	0.217189647274393	0.185003632058974	0.11098130137605	0.155056068581183	0.373947489636113	0.159211511800233	0.229329403095063	0.206685880307574	0.19854585803136	0.359567281805277	0.19515	0.206442374070757	0.290877623461066	0.41718791064389	0.43328335832084	0.10846394984326	0.17849773827474	0.0961820403176542	0.359075475069995	0.138379011021165	0.454868518212248	0.209095519576548	0.441258085459398	0.23728813559322	0.280685335664531	0.209352508656128	0.203389830508475	0.20692322262912	0.154453228286971	0.144578430893912	0.138031378979697	0.207710043663496	0.184559958826557	0.417341040462428	0	0.210169491525424	0.205263964037772	0.209160994538108	0.210169491525424	0.199254922831293	0.194883275797245	0.206268811676723	0.463029066802652	0.198331187687078
YHControl40	0.472279972279972	0.305928016937191	0.211920529801325	0.314861460957179	0.0139080581802739	0.27027027027027	0.0380348652931854	0.263716814159292	0.176556243174372	0.435168738898757	0.210898034427446	0.266666666666666	0.0254645560908466	0.0240963855421687	0.415954415954416	0.0833829660512209	0.0366879838438237	0.339258642727624	0.446326354583235	0.473684210526316	0.274501009194887	0.19392523364486	0.15625	0.404408457040036	0.205714285714286	0.4989727434598	0.0128205128205128	0.492609840048593	0.276068376068376	0.329029220888396	0.00669962529182116	0.225985457328741	0.00913789810437853	0.0752773375594295	0.100286532951289	0.0857142857142857	0.0117386975344628	0.0777000777000777	0.44957264957265	0.210169491525424	0	0.0386690017513135	0.0124427266474867	0.16	0.267663817663818	0.0201477501678979	0.0116963420993817	0.496203367448003	0.0427736951196533
YHControl48	0.486173880609731	0.319578902717659	0.186999737879234	0.312304192529002	0.0326328194765399	0.269934522964295	0.0322095099691979	0.268093377157216	0.169856351446584	0.420342241067908	0.211279094975439	0.245375161806137	0.0243503667812626	0.0201835299691411	0.404723655633915	0.0688693120747183	0.0353793511382816	0.332212012274665	0.457321746696314	0.470350264626997	0.281340126280188	0.18740883653113	0.153044423734079	0.412436113707707	0.200466703414757	0.463640457644615	0.0364900894680313	0.467535734114523	0.26369176882662	0.328300831524904	0.0371565565273164	0.236737851896385	0.0334390035715288	0.0770439413690739	0.0970311786691653	0.0848914636177848	0.0359469169857303	0.0878186608020413	0.466286808490764	0.205263964037772	0.0386690017513135	0	0.0351367958660091	0.156986806771746	0.274709868006055	0.0224426599596762	0.0296019481315061	0.505197783767505	0.0363547429814777
YHControl58	0.485649230643564	0.315959212957026	0.209013327595654	0.313738570065061	0.0118045845569403	0.27027027027027	0.0362944145721287	0.273308793948289	0.169902420595796	0.431758597990553	0.221693462676596	0.276183045613574	0.0236382862495973	0.0244770977698912	0.412329390795579	0.0811436998249222	0.0358131797570869	0.33211436154906	0.455401013668465	0.472623758110804	0.286131722914218	0.187316182311839	0.155179043661288	0.415221468859152	0.203631064817313	0.495997696751385	0.00629787694050007	0.48999096112734	0.286811064937246	0.331885959668788	0.00727332323783847	0.237483718543663	0.00622520558391882	0.0772518839915055	0.0992689999924226	0.0875720684949461	0.00582363038196608	0.0895467710730272	0.466162951769299	0.209160994538108	0.0124427266474867	0.0351367958660091	0	0.159055534567435	0.274929270033161	0.0175618558257342	0.00960969478744299	0.507562479293372	0.0395282364020291
YHControl63	0.486486486486487	0.229357798165138	0.185430463576159	0.239294710327456	0.155409279116679	0.19027027027027	0.138446909667195	0.223598820058997	0.151801965780852	0.406749555950266	0.219421101774043	0.243478260869565	0.155154852030282	0.14671256454389	0.367977207977208	0.145348421679571	0.158703018063503	0.298341904224012	0.389113149847095	0.368421052631579	0.271137026239067	0.14107476635514	0.142857142857143	0.348491228070175	0.194285714285714	0.454507601698397	0.159748554186573	0.437440777485321	0.248888888888889	0.291354786643801	0.159234889058914	0.238805970149254	0.153538175046555	0.1	0.0773638968481375	0.102563265306122	0.158743651847801	0.0941414141414142	0.466666666666667	0.210169491525424	0.16	0.156986806771746	0.159055534567435	0	0.251111111111111	0.147709872397582	0.151963048498845	0.396108726752504	0.149078575466365
YHControl66	0.375716201389735	0.160965920970102	0.139166107257403	0.163578917133419	0.27234732279992	0.28	0.255562032964121	0.211855597251006	0.167140201168838	0.266335807926641	0.129259143153496	0.240167471819646	0.277290645218552	0.267061871077015	0.2471304008329	0.253262835675525	0.274969385091044	0.237684668777894	0.292689234812635	0.356698251595766	0.138744538974477	0.187966377793706	0.155552187531575	0.25642490005711	0.161811672590532	0.390839318028245	0.280651803425251	0.351527908833563	0.224444444444444	0.208535493313354	0.273533962424552	0.236384742951907	0.275218827270064	0.223020163919572	0.209500460094078	0.203010078125143	0.279062126985086	0.204498839227354	0.325368502715283	0.199254922831293	0.267663817663818	0.274709868006055	0.274929270033161	0.251111111111111	0	0.267052165722231	0.270971577503784	0.379957594018525	0.254041594626875
YHControl68	0.478832276007489	0.309485426279022	0.196201996089766	0.300690429470535	0.0157471073652993	0.258789682899824	0.0230830899677299	0.263249927141013	0.161262998363869	0.420565549005026	0.210204585256625	0.267559202265892	0.0153494712251149	0.0125498728826787	0.402077549837982	0.0681009276598162	0.0222873804834305	0.327103721506699	0.451010476498415	0.464600568845668	0.274750160285632	0.179566653376073	0.142231539995675	0.40470740762567	0.190594316238495	0.488170856679408	0.0192558689969001	0.484483206262289	0.278329975374972	0.323194597007461	0.0187007707118204	0.226566963703978	0.0154960615740196	0.0644392577623574	0.0861668088942655	0.074869200442263	0.0175539031385644	0.0772848504591079	0.457072183494491	0.194883275797245	0.0201477501678979	0.0224426599596762	0.0175618558257342	0.147709872397582	0.267052165722231	0	0.0139425140176427	0.501535303326923	0.0272858785713481
YHControl70	0.482582394449894	0.314862784180491	0.201685276241376	0.310690493432815	0.00838285918259829	0.266873518829117	0.0310402880698184	0.266513571824359	0.167066089773013	0.424377088175215	0.216070904158855	0.267895144285117	0.0194209926875366	0.0187534294302597	0.40618033033789	0.0734646523693575	0.0318441979544978	0.329443787984739	0.450752046173961	0.466486729644624	0.278892608451718	0.182940434409121	0.147451516484628	0.408749865364968	0.197060986823248	0.493209619487825	0.011224246637116	0.486533314499497	0.279164286837683	0.325316092256397	0.00986162624065481	0.233934625464646	0.00763816017540109	0.0720494924888228	0.0916728449262538	0.0801524600040684	0.0114959117095336	0.0812504797901116	0.461852183427833	0.206268811676723	0.0116963420993817	0.0296019481315061	0.00960969478744299	0.151963048498845	0.270971577503784	0.0139425140176427	0	0.501538613714905	0.0339555209956575
YHPolyp09	0.42909739177615	0.305886073447444	0.430709050169002	0.347053672868318	0.504809441962563	0.306151645207439	0.490899275026994	0.419920399523411	0.451821784696466	0.331809395231813	0.419438442611319	0.35840019904211	0.500901475741883	0.500636701075618	0.363427603060184	0.498735294819481	0.506959171448328	0.470265889350103	0.4053821275399	0.353666515677689	0.424332865168539	0.458376604807273	0.428256664488938	0.442880819647431	0.397550284707714	0.482629399732126	0.508271631984052	0.427111094885181	0.463519313304721	0.449963288040007	0.502265231892101	0.494992846924177	0.50290972040441	0.468181720140811	0.447003851428478	0.458050029821422	0.508270382875821	0.446902654867257	0.430163304514889	0.463029066802652	0.496203367448003	0.505197783767505	0.507562479293372	0.396108726752504	0.379957594018525	0.501535303326923	0.501538613714905	0	0.494519193337409
YHPolyp100	0.479853069292807	0.308850113219036	0.184365450296603	0.302527625870715	0.038392584354504	0.262382931263655	0.0285793469898747	0.260115028490266	0.148660633921241	0.40677525442718	0.203475845192112	0.25656297534293	0.0373591760400168	0.0266718344325647	0.38675650455269	0.0633397709223888	0.0413705214591113	0.318480969402594	0.440365004417236	0.463101010034197	0.267504050260602	0.169015944946159	0.144272250921143	0.394941158267663	0.18977189371197	0.481795415280828	0.0446497073643584	0.462919296940093	0.270514833657852	0.312479290665769	0.0412379947721024	0.225905520447508	0.0410878630035538	0.0717480973682682	0.0910624692838202	0.0789513281947401	0.0437632965577075	0.0759057060624058	0.459086907307257	0.198331187687078	0.0427736951196533	0.0363547429814777	0.0395282364020291	0.149078575466365	0.254041594626875	0.0272858785713481	0.0339555209956575	0.494519193337409	0
YHPolyp101	0.485014334115194	0.312643873455515	0.208974036937491	0.306295443340838	0.0100739650668723	0.262996318251432	0.0348747544655244	0.26610788910194	0.167090209671803	0.432180105205701	0.219716660367515	0.275795648549408	0.0216425683611526	0.0215374528765776	0.41080696301928	0.0802509921404606	0.0343761204937103	0.336787755227289	0.459373990757579	0.465433058342311	0.285659056842976	0.189419942545584	0.153095688886403	0.407414830200442	0.197010035740436	0.493151501670548	0.0117394392314945	0.489338808177906	0.286237403425271	0.333801835272687	0.0112220250945856	0.236794460036351	0.00536240585129697	0.0703441598263855	0.0913295760842931	0.0858337340340989	0.0106711400950306	0.0878696756791072	0.464825855036084	0.207713845606409	0.0120342859585747	0.0354706743751511	0.0113930273817412	0.151842335891243	0.277156169723985	0.0169294269629414	0.00982977753890676	0.501888683197683	0.0434238583797951
YHPolyp102	1	1	1	1	1	1	1	1	1	1	1	1	1	1	1	1	1	1	1	1	1	1	1	1	1	1	1	1	1	1	1	1	1	1	1	1	1	1	1	1	1	1	1	1	1	1	1	1	1
YHPolyp13	0.461091414159874	0.285122063565177	0.162867732636216	0.267080575460861	0.0500371965863165	0.23785966316249	0.0316993282629212	0.240254840342716	0.128828111734782	0.390090330080159	0.176500588267967	0.246205161214817	0.0511061432432107	0.0415860219415464	0.373161871380323	0.0362308961814015	0.0514900041709062	0.306415753501661	0.432706126687435	0.447293447293447	0.24753443124394	0.147932170728751	0.113502012789981	0.381346797526522	0.156191329743261	0.465641084004391	0.054525161671536	0.463871197850825	0.2573052190818	0.299774561438805	0.0551816958277255	0.195576625620216	0.0514791634941434	0.0338668152700692	0.0570862485295028	0.0457838971845635	0.0526243837454877	0.0492526341582946	0.434608378870674	0.165495938679785	0.0551816958277255	0.0532143331593166	0.0541952824015201	0.122691790040377	0.235038530166668	0.0398139765408572	0.0506793022610247	0.487015815380583	0.0449560352205239
YHPolyp14	0.329506913644665	0.177112203844434	0.12183908045977	0.176811594202899	0.232799245994345	0.238095238095238	0.217680896155011	0.173438330900739	0.177364982517726	0.303424801740473	0.0626992561105208	0.225065562456867	0.234557700000656	0.224347711860232	0.29189038809292	0.215025553662692	0.233573568952325	0.253118884540117	0.285202008128138	0.399389209365456	0.137232845894263	0.182826196192284	0.121487246000865	0.295971039753302	0.122870845047131	0.403247315779802	0.237530083695535	0.399697863018356	0.161904761904762	0.23677264404442	0.231216526396328	0.19275053304904	0.234256971643254	0.17862604712739	0.171212872651127	0.178733208984467	0.235360438299402	0.189262263422171	0.296688741721854	0.171870421618102	0.223687423687424	0.23577091488202	0.236609279148002	0.238095238095238	0.113567384893557	0.22430726847551	0.232614501296964	0.430956284153005	0.223588299927467
YHPolyp22	0.483918636022703	0.317790151846291	0.18482005705508	0.28761153376538	0.0322269392698967	0.268155111633373	0.0335905916942301	0.2605914717011	0.150312242210226	0.400986673576228	0.204197544806014	0.258338284274012	0.0355003330053153	0.0243446640519037	0.387087673739192	0.0613597127270216	0.034763941479311	0.322801061134375	0.432935142340187	0.462668778977661	0.270464919695689	0.157959715828965	0.144081368469718	0.380174535690311	0.18373771298867	0.467969115157896	0.0394091075443635	0.468397459448483	0.277717966413619	0.31364721984749	0.0385701454661237	0.223349093044096	0.0351609707499232	0.0739218856708353	0.0917277243350114	0.0820110202709967	0.0373825187278177	0.0788073486597731	0.463498203923736	0.200923787528868	0.0393374741200828	0.0353938931159095	0.0378923442375094	0.136033126293996	0.254457467990644	0.0242043831753479	0.030464386481971	0.497105415940947	0.0265350173591822
YHPolyp23	0.484178540873824	0.318507658196283	0.21039315527566	0.31432794847429	0.0128244366663278	0.269792385705942	0.0369429378190984	0.273893697945886	0.175545208845404	0.434128566741668	0.222058882281911	0.275605288383968	0.0243853264074337	0.0234484810844261	0.41497187633924	0.081896348856796	0.0359442245349094	0.338329318067758	0.457140072079723	0.471336213500015	0.285710466923544	0.192932579596206	0.155128	0.414916465221161	0.204659059580525	0.498169789455373	0.00564229914674736	0.49447690067862	0.286240267772684	0.33366981841022	0.00634953561390171	0.236561136687225	0.0072903699778668	0.0746841405417392	0.0991813286895254	0.0860206775814186	0.00472670444489506	0.0880465700866574	0.463871906841339	0.209617156367592	0.0104276862626568	0.037532612625524	0.00628019000970404	0.159013315869897	0.279209340662806	0.0190549869968681	0.0106079316979092	0.506740943525977	0.0437249165100523
YHPolyp31	0.451139240506329	0.273391224337225	0.148071596874871	0.240962142868424	0.150008803914082	0.234010407923451	0.129179765647328	0.215604572461611	0.101856277252393	0.358376520892331	0.146019736650365	0.220847961112611	0.151617247792719	0.139446066946949	0.358224160426087	0.12859040929093	0.149673048202654	0.300538973820876	0.406536048051275	0.437123122464642	0.222685328431283	0.122384025113359	0.108391022778026	0.343254271312924	0.134422603546074	0.436618421018966	0.154091773036575	0.432843146508599	0.241131815044858	0.280412832111693	0.148265194105319	0.176137943821266	0.151411913052532	0.0942681638175372	0.0864166651778536	0.0812083848356758	0.152561727661107	0.12196041470311	0.422315789473684	0.137445864582233	0.149068322981366	0.150228499050803	0.153891549556864	0.142857142857143	0.198841055001251	0.141245319719997	0.149479762311937	0.459637605742802	0.141026016212578
YHPolyp34	0.473394332415386	0.302582691436339	0.166702937976061	0.296084936960849	0.0480687627536013	0.25352237483385	0.0277826878086821	0.255537220814837	0.13608921783879	0.394561891026768	0.203466178979539	0.238745545260157	0.0470478851244462	0.0391083212436988	0.372148453995214	0.058497236274146	0.051021151397034	0.301483827367427	0.421675095198759	0.434240886017536	0.252658810002874	0.148843448764876	0.120481573924534	0.380312169068557	0.179702905218877	0.484921209396426	0.0522017996924941	0.462463244180827	0.249617486338798	0.293520939809246	0.0516763455291181	0.221335943234646	0.0483474814949373	0.0550595973762064	0.0721276916127089	0.0616717416477248	0.0514702925060924	0.0457347385166037	0.450220264317181	0.190783102354316	0.0524590163934426	0.0496001135543831	0.0514928747050481	0.117770491803279	0.237313901902458	0.0384048633825619	0.0440744808501823	0.470984091229058	0.0412776752824525
YHPolyp36	0.451262012884148	0.267584766471009	0.154067275575655	0.255301893563692	0.0712278461929843	0.223636281872555	0.0538197745245087	0.224064338600994	0.115453534504946	0.383910958574567	0.164675541198843	0.234319612240469	0.0723262840109854	0.0624952827349533	0.367151558374896	0.0616360482702457	0.0714301716528589	0.294753869569974	0.421461096268621	0.434592538864166	0.234442412686844	0.137027947813094	0.0990161283076508	0.371833500290388	0.143562320032908	0.459777359362323	0.0765609966681687	0.455750940238992	0.245578357059222	0.28797231241303	0.0759844703272324	0.186976928998932	0.0699608351551292	0.0143414640603043	0.0388946896183971	0.0300215160106571	0.0740249547210909	0.0462688577586207	0.422104866088269	0.153970306468206	0.0759844703272324	0.0746314929281251	0.0756930113329566	0.106821963394343	0.22219668175487	0.0618152212447443	0.0715110245387895	0.474977198552148	0.066512601071574
YHPolyp43	0.481142574502288	0.312979596889902	0.200079091468646	0.306059715770995	0.0124386166606145	0.262461884545118	0.0271933229665638	0.264964313748209	0.164062148227949	0.423340019896882	0.214057163207053	0.267159636443505	0.0151057461836621	0.0160631577639701	0.405322934926877	0.0714235154573322	0.0277544540645203	0.32956451772135	0.45103137995439	0.46056211867701	0.277552745341127	0.182271856237264	0.143439018148426	0.407506467016527	0.193239154454004	0.49085888716721	0.0166989175006709	0.488289494604984	0.278849597733408	0.326071692536901	0.0163073356967046	0.231664626111684	0.0124237271450223	0.0679134074157856	0.08703629616345	0.0765779750391217	0.0156762220074344	0.0786484082192181	0.45997425997426	0.202252077664041	0.0170796247293721	0.0269381999010455	0.0161262985434102	0.147789271108973	0.270189389012622	0.00981338967421681	0.00918333017068885	0.500663302994192	0.0333216110019113
YHPolyp49	0.505843681519357	0.472229109843789	0.46840880615715	0.45374089454694	0.546738478578377	0.554054054054054	0.541868334261361	0.404512477078849	0.503596060567302	0.394652201046517	0.491912080147374	0.527967097532315	0.551524	0.547913662371494	0.377685377685378	0.533393429164722	0.550911059157441	0.493610997519918	0.43821803454831	0.464201043148412	0.374438578520211	0.469878757261935	0.480936293436293	0.460028449502134	0.487567567567568	0.515927103654812	0.553299716613772	0.464778404644775	0.486486486486487	0.465383066916407	0.553288943112968	0.540540540540541	0.551204137097992	0.524724804043346	0.513823278866259	0.522029784886928	0.551995193881279	0.5001365001365	0.466666666666667	0.411956023820431	0.554054054054054	0.547686846215743	0.552165123188924	0.514054054054054	0.449369369369369	0.545042019857332	0.547690430503513	0.513010864942195	0.538513640831334
YHPolyp61	0.486486486486487	0.321100917431193	0.215375755830694	0.314861460957179	0.303535407155749	0.273942420681551	0.287810928133398	0.27669616519174	0.279276997831627	0.435168738898757	0.231681078228393	0.301449275362319	0.301475208713606	0.294769138666467	0.415954415954416	0.298132946629723	0.303645383636018	0.339734252846229	0.46177370030581	0.473684210526316	0.288629737609329	0.269428078017066	0.211180124223602	0.417543859649123	0.232795031055901	0.4989727434598	0.303970657366816	0.491799959505973	0.304347826086957	0.33541813779885	0.30358271514587	0.304347826086957	0.302080803173832	0.258595741748777	0.250529463062165	0.259485359361136	0.303695601218845	0.283267457180501	0.466666666666667	0.257184966838615	0.304347826086957	0.304250361684307	0.304347826086957	0.304347826086957	0.282222222222222	0.29500394195112	0.301095783033016	0.506437768240343	0.301857268087268
YHPolyp83	0.483255057248979	0.31653618822254	0.204503745600048	0.310233498005049	0.00905317420262315	0.266128784857502	0.0308508265027814	0.269969119055753	0.169361038050729	0.428095995864197	0.218295535765414	0.271894586191581	0.0192185853352531	0.0202121444801992	0.409248221807104	0.0770415462124879	0.031779446246887	0.333713075977501	0.455350440657233	0.46777729066199	0.281674657624964	0.187466761094997	0.148239804456525	0.411830312686716	0.198234740565272	0.494332817654264	0.012232938716576	0.491456238648885	0.28258292344558	0.330290776965023	0.0117163583498268	0.234485913226151	0.00831293104404937	0.0720735068251325	0.0923360253014636	0.0810563295421892	0.0114761101571064	0.0832530617861566	0.46262319939348	0.205381165919283	0.0124858115777526	0.0311532080470632	0.0115359859554452	0.152962542565267	0.275012937182092	0.0134984207625319	0.00598864577521324	0.50413483525621	0.0388332735876418
YHPolyp88	0.413819821088962	0.240240457738828	0.402822793830311	0.271158633925452	0.461919886853529	0.223934088329975	0.449180845905319	0.380230238943919	0.431423203087495	0.33994882001706	0.399183358539317	0.463581833761782	0.460311110245703	0.455250860233641	0.340024591374988	0.458179796728776	0.462845528736707	0.459640880009048	0.37368194534108	0.317819514429684	0.401147959183674	0.440355800445504	0.381302578230181	0.440774988991634	0.394123395790236	0.432264050838753	0.463440274293555	0.433338165525887	0.463581833761782	0.444797798889602	0.462720346378246	0.463581833761782	0.458466280904199	0.418128612929486	0.396847121597564	0.424311793969091	0.462663551498865	0.445209050151183	0.373166368515206	0.422280817402769	0.463581833761782	0.46231404009129	0.460154241645244	0.37350471293916	0.373780229104794	0.454697954659044	0.45967281334459	0.222844204501873	0.456256352500195
YHPolyp99	0.485435274657251	0.313076091793275	0.208760972434467	0.312706609259842	0.0103550632204117	0.268899293007962	0.0351258562857143	0.27311069210511	0.166948295986327	0.431661415111583	0.221573907186044	0.275664611545617	0.0230438526141267	0.02394869095426	0.413059617212311	0.0814072307766255	0.0345110780948184	0.331244264434719	0.45277091052306	0.471673121176405	0.285678086277423	0.185717722027189	0.153581991480735	0.414951854219653	0.202356075870497	0.496236646010337	0.00898374595722763	0.490724938661159	0.28673123631893	0.331208964858626	0.00857232142973909	0.236899552732604	0.00571730394600751	0.0758725937975196	0.0976451854545638	0.0860080549948298	0.00857876290392321	0.0883250428457969	0.465354509207772	0.207823295744794	0.0110340447681897	0.0346603704103352	0.00483208857080845	0.157574340060172	0.272560337396154	0.0162796731341702	0.00872715656039972	0.506941936586537	0.0385298683049287
[truncated: 15 more columns]

## Sheet: Fig3E-bray_curtis_distance
	GYctrl03	GYctrl04	GYctrl05	GYctrl06	GYctrl07	GYctrl08	GYctrl10	GYctrl11	GYctrl12	GYctrl13	GYctrl18	GYctrl19	GYctrl20	GYctrl21	GYctrl22	GYctrl23	GYctrl26	GYctrl27	GYctrl28	GYctrl29	GYctrl30	GYctrl31	GYctrl32	GYctrl34	GYctrl35	GYctrl36	GYctrl39	GYctrl40	GYctrl41	GYctrl43	GYctrl44	GYctrl45	GYctrl46	GYctrl47	GYctrl48	GYctrl49	GYctrl50	GYctrl51	GYctrl53	GYctrl54	GYctrl55	GYctrl58	GYctrl59	GYctrl60	GYctrl61	GYctrl62	GYctrl63	GYctrl64	GYctrl65
GYctrl03	0	0.684026948884172	0.23617512206839	0.988485314349232	0.811233458132427	0.981535430418968	0.95356094674149	0.847393270001145	0.879930334171904	0.922106526174136	0.958630161360432	0.958050064292323	0.364279147657188	0.61930430232262	0.422664700932977	0.94154124665274	0.542877940285937	0.93766398510616	0.628014544968058	0.924072583211531	0.599178195510814	0.955234423657592	0.981240206018244	0.808893184473668	0.995444029467991	0.815618785836446	0.969212030063409	0.895063541533991	0.955325823591924	0.98804218914897	0.97194735130484	0.873135091308278	0.946233000514249	0.844766101037321	0.897266862526681	0.949341552255534	0.892852390042298	0.820351256091344	0.941275666595835	0.731451468647734	0.854855443065067	0.917658248969462	0.868226064934808	0.904798682534173	0.857731402913308	0.904763391219717	0.918663328698162	0.959869845954609	0.981097256555372
GYctrl04	0.684026948884172	0	0.667994306076661	0.978170509556063	0.849333504229685	1	0.94024384248562	0.885217355833335	0.919630192686777	0.956430405813224	0.947896656351726	0.929027504911592	0.669972081863766	0.667911296358321	0.701171081193367	0.970889791674533	0.693805082199911	0.923866566569834	0.672213671867247	0.947180409254368	0.703397265125114	0.964997498215019	0.975988741567219	0.852599792394074	0.999272858925334	0.813816462831888	0.947938050749228	0.924184918445559	0.947763543457729	0.988581287054162	0.971095463844681	0.871163554374841	0.965155761968258	0.864792914554856	0.936645562745372	0.992806474173244	0.894678496462871	0.808725554457673	0.947527929320618	0.728396395284242	0.860736117895736	0.95565592775128	0.883319268138578	0.930311280695827	0.905738474526791	0.893471807142786	0.943647063895835	0.955930963820089	0.991554992306615
GYctrl05	0.23617512206839	0.667994306076661	0	0.958041443456761	0.716085119699578	0.969668004842924	0.910445652941592	0.804658606743517	0.855757803215112	0.846108210726151	0.948586019843644	0.869737834360999	0.2506926915197	0.556676677627284	0.341511278664305	0.888704104638397	0.499031644183971	0.913228614685844	0.555716587783397	0.877482106396823	0.542957348116303	0.904128593981725	0.969927056056337	0.762852570514103	0.988093323716574	0.776986939972924	0.93854748603352	0.777991875846266	0.884989623379716	0.983976895924698	0.947847724710824	0.790406689471684	0.819732158861035	0.75851606535182	0.802479892761394	0.838956620357244	0.824455648512383	0.765863139349535	0.8688222830182	0.629709336309049	0.787802964030258	0.796547850066388	0.829366644193709	0.785138093990143	0.75133253464138	0.803147270070705	0.821960320460449	0.921026327992169	0.962402658146344
GYctrl06	0.988485314349232	0.978170509556063	0.958041443456761	0	1	0.967872329256129	1	0.974808801240396	1	0.758009468237367	0.928508209931177	0.908677529367184	0.887613038356661	0.881528818975052	0.889500427789993	0.998152538247633	0.889292595871506	0.671811166591012	0.890344954247377	0.852477593489234	0.905374233128834	0.837990890065247	0.99429536291118	1	0.98748394886599	0.979782468791858	0.836458653550569	0.917531652788867	0.964786674459381	1	0.981212727532579	0.941540327471195	0.903809694865194	0.87749976990941	0.685021097046414	1	0.792815474362911	0.778484822426692	0.877446789612178	0.796157564040599	0.915849506794308	0.831368021769605	0.697557711609234	0.981865090029562	0.735190507775075	0.866608799989789	0.834802674397965	0.814479508781951	0.994641916748946
GYctrl07	0.811233458132427	0.849333504229685	0.716085119699578	1	0	0.975950349107836	0.912566593544344	0.832388593354844	0.779600765654908	0.665436835891381	0.955816978677677	0.923941934164793	0.746443976439584	0.747052967988683	0.840674366371898	0.748404439760091	0.85128440166743	0.917186108637578	0.637887612151739	0.901791284199269	0.866266230898331	0.9391321421559	0.984407963674467	0.577634754625905	0.999554877156935	0.865644216411594	0.96971177332682	0.768454323001631	0.870316430557394	0.9799978492311	0.99271088468698	0.804788213627993	0.803456386133552	0.774466638737165	0.789656212303981	0.570595099183197	0.811449607853599	0.823098185314265	0.727573565837709	0.691228070175439	0.851409095533625	0.797494436660348	0.787319192727689	0.634239995806331	0.7948192652418	0.781382447575724	0.63928131922225	0.975926485180551	0.984361487460363
GYctrl08	0.981535430418968	1	0.969668004842924	0.967872329256129	0.975950349107836	0	1	0.985702270815812	0.9728592467915	0.973197518921072	0.439692807021554	0.992209577636905	0.989205552761526	0.975459138663887	0.994569823713312	0.997712414636061	0.973252757862366	1	0.992596595078913	0.9069775836552	0.835439381904831	0.946850085977802	0.998839458413927	1	0.507953255288437	0.992669482863944	1	0.940584172422402	1	1	0.757629995371085	0.993398699155422	0.994382950603007	0.922847667134296	1	1	1	0.995239873063282	1	1	0.886243003779508	0.984240497947292	0.982325420204471	0.866730471438403	0.910173094442757	0.992657908943675	0.979835919739053	0.944538843199891	1
GYctrl10	0.95356094674149	0.94024384248562	0.910445652941592	1	0.912566593544344	1	0	0.929222003771617	0.909323288039822	0.914496527777778	0.95595818815331	0.868855058674278	0.910775232759396	0.866781062319632	0.919014600867773	0.962672151423767	0.915880818129404	0.794076163610719	0.932139839459231	0.840569135352061	0.94073545162442	0.94522304662453	0.97309111552654	0.953454008127078	0.980511246683479	0.830931522446482	0.927903262605521	0.799008810572687	0.934908346680904	0.971046362470222	0.953826850690088	0.874149024214433	0.918546541497361	0.915842795875147	0.876447288238879	0.936871638999299	0.841717897653477	0.875939192731085	0.89522152322313	0.865199768384482	0.79244499792445	0.868422051068028	0.8415995845235	0.915247688214063	0.892796057399623	0.887588813303099	0.882692961577695	0.675277658464748	0.980124616075815
GYctrl11	0.847393270001145	0.885217355833335	0.804658606743517	0.974808801240396	0.832388593354844	0.985702270815812	0.929222003771617	0	0.772923294450336	0.905426860760947	0.950996781975343	0.884465102025181	0.765136286779816	0.754287714385719	0.863352450257204	0.810874821513565	0.748437300676106	0.898721676633566	0.795938165405622	0.717121770314432	0.837163106653261	0.95445178335535	0.863987766544899	0.746738296239447	0.983286346362456	0.85943647898306	0.862866150006568	0.589523352075269	0.846073105607218	0.985088631349377	0.935827095457716	0.851514851811559	0.502379486031017	0.660277425829104	0.826203413178235	0.914733542319749	0.823959803680346	0.798894263994472	0.784720430756733	0.814864986905084	0.837269421811839	0.826525579518451	0.783320750333934	0.85028653295129	0.780402163927733	0.845866542982338	0.833780627371718	0.931894792359376	0.948307289369641
GYctrl12	0.879930334171904	0.919630192686777	0.855757803215112	1	0.779600765654908	0.9728592467915	0.909323288039822	0.772923294450336	0	0.83013081304375	0.950610081268203	0.930314216260016	0.854006500811306	0.796566100327252	0.917037855218905	0.846709832856497	0.871382971341336	0.870698229560374	0.835038173307598	0.878336259090746	0.900084435688151	0.972347266881029	0.982705263275498	0.849560403777271	0.999740554137033	0.909448371818798	0.900720576461169	0.834295940779305	0.937588839168202	0.973934128106688	0.974866457761686	0.897448037498225	0.900552486187846	0.850033984493002	0.825842696629213	0.814080656185919	0.770871715310773	0.869754272423905	0.887641160282163	0.867918873014287	0.886003386441992	0.907960697814317	0.686946190782635	0.889614542656135	0.784903452311293	0.873291394151088	0.850939365504023	0.964978737090376	0.974561289893477
GYctrl13	0.922106526174136	0.956430405813224	0.846108210726151	0.758009468237367	0.665436835891381	0.973197518921072	0.914496527777778	0.905426860760947	0.83013081304375	0	0.940327572674634	0.869388937156096	0.702621586446032	0.841501790429341	0.757809951247923	0.811140127657964	0.793844402526965	0.806770999680613	0.617309379410306	0.668937012457795	0.843662374821173	0.681397470994655	0.965777499250702	0.789037715897074	0.999000948598851	0.957801514212241	0.80547441306935	0.795938616219076	0.925680883864337	0.974687625957275	0.907913593394602	0.879715074119233	0.782287410979394	0.801895918962773	0.379754385964912	0.764158262218774	0.807185861332298	0.809490721818033	0.584742602142517	0.798806708234788	0.907225040618058	0.638231304819604	0.482509672530015	0.784545742993125	0.502140012151489	0.71829068740316	0.618299086018021	0.832093763565331	0.933031976065262
GYctrl18	0.958630161360432	0.947896656351726	0.948586019843644	0.928508209931177	0.955816978677677	0.439692807021554	0.95595818815331	0.950996781975343	0.950610081268203	0.940327572674634	0	0.942247572006782	0.942840409293897	0.914345068939427	0.946022664820845	0.977893352173971	0.940710167897832	0.911405423558056	0.946754624139488	0.950861509624396	0.948703835141542	0.953033133452367	0.983608350059119	0.960298477535412	0.661112975747616	0.95195890603042	0.949074430336454	0.944799057002424	0.945908691898637	0.986173366194409	0.775406229065255	0.942059145792074	0.971004464653454	0.871677170376296	0.919297237286804	0.995103739518942	0.899613156147164	0.928262922238129	0.964617081044186	0.920921918440308	0.938831075872701	0.950908061100387	0.904739533960275	0.867188650965834	0.92075335667409	0.93332542242455	0.951977393725081	0.913169274594858	0.992283282994006
GYctrl19	0.958050064292323	0.929027504911592	0.869737834360999	0.908677529367184	0.923941934164793	0.992209577636905	0.868855058674278	0.884465102025181	0.930314216260016	0.869388937156096	0.942247572006782	0	0.87201138685187	0.820465654070531	0.89494076972128	0.920767192311823	0.899589175726573	0.832164328657315	0.90166650182969	0.917530522920986	0.893035381750466	0.909615497850792	0.781569844156771	0.970415590514205	0.969267075465756	0.918040595602821	0.867752825480699	0.722816706938212	0.890724057390724	0.961705101327743	0.904497541682541	0.700175541252194	0.799367107325585	0.809117359201582	0.689739583333333	0.947212604746851	0.677131173324945	0.727204437767248	0.890160989776562	0.846288651764156	0.763750871687587	0.786544268631477	0.79871089823192	0.863864165411475	0.734868866737637	0.812994641188474	0.859153709558664	0.851047695070844	0.788532556516382
GYctrl20	0.364279147657188	0.669972081863766	0.2506926915197	0.887613038356661	0.746443976439584	0.989205552761526	0.910775232759396	0.765136286779816	0.854006500811306	0.702621586446032	0.942840409293897	0.87201138685187	0	0.539868650573548	0.230750115902016	0.836527697069912	0.361658973912381	0.859775870921978	0.403708915618358	0.793725452464446	0.519292197112115	0.824076145820031	0.953112475641896	0.755378106055114	0.97016844587447	0.78263671238812	0.835100628743246	0.750391860552106	0.876650572052198	0.975984797524233	0.917414724015402	0.774681746671119	0.760700930138142	0.665741974600964	0.660654947007041	0.84327816398579	0.818114439541525	0.663937958049828	0.767949886229207	0.597778767463119	0.773113750154437	0.72349257842349	0.680457334013072	0.780383749659782	0.656011041251342	0.7256637145413	0.725155417013514	0.839763888231304	0.942716261366225
GYctrl21	0.61930430232262	0.667911296358321	0.556676677627284	0.881528818975052	0.747052967988683	0.975459138663887	0.866781062319632	0.754287714385719	0.796566100327252	0.841501790429341	0.914345068939427	0.820465654070531	0.539868650573548	0	0.575007063622909	0.929521429884384	0.529333250048492	0.766818234814037	0.547855210614453	0.854578133616552	0.601360816489894	0.893625510235399	0.977863721947992	0.707431971734953	0.973361451716298	0.693742311916575	0.894825345868685	0.827431375271953	0.916664172179483	0.972123760889156	0.918525703200776	0.740707487879332	0.880316146029357	0.73729405069136	0.739508985067072	0.919799498746867	0.608165596002855	0.581525542337299	0.895066562255286	0.367911613288857	0.720363116478561	0.843584521384929	0.644825404130472	0.856363582636447	0.691641704512513	0.791004753585503	0.822296750054185	0.857142857142857	0.952781005423845
GYctrl22	0.422664700932977	0.701171081193367	0.341511278664305	0.889500427789993	0.840674366371898	0.994569823713312	0.919014600867773	0.863352450257204	0.917037855218905	0.757809951247923	0.946022664820845	0.89494076972128	0.230750115902016	0.575007063622909	0	0.962658304391698	0.388968114664515	0.868592451170261	0.391629314880702	0.805723549771424	0.530404479067841	0.778449778966264	0.97062766712451	0.84677661978851	0.970317538355612	0.796926198129714	0.865271406515534	0.865047965113152	0.909695237448029	0.988390252356515	0.917116745693409	0.769050821359998	0.889013908921686	0.771902741456064	0.710010573466367	0.940926190531372	0.848743086220668	0.683872405592355	0.873866683472013	0.553152506395148	0.792261481826207	0.762023596274004	0.676918434921399	0.873365200219824	0.681379252397855	0.685856174342661	0.828205722658432	0.838196454083116	0.943157677451082
GYctrl23	0.94154124665274	0.970889791674533	0.888704104638397	0.998152538247633	0.748404439760091	0.997712414636061	0.962672151423767	0.810874821513565	0.846709832856497	0.811140127657964	0.977893352173971	0.920767192311823	0.836527697069912	0.929521429884384	0.962658304391698	0	0.90523306615823	0.934540777521503	0.766512240527686	0.923814862434027	0.926423067362664	0.98042963944355	0.968430067014666	0.785849210298048	0.990002227713731	0.960735101238372	0.884108399554866	0.824402782706972	0.934610230945062	0.975959516628094	0.966253614056354	0.946504480987494	0.813358416172115	0.778111038646248	0.834271793205024	0.752053404539386	0.919494632348794	0.919781043901507	0.761880322549779	0.959089117979703	0.943536760559427	0.897290853416236	0.900715605263334	0.783725737459428	0.870111270766783	0.94042094636701	0.721394364485131	0.960581132464656	0.959661570907979
GYctrl26	0.542877940285937	0.693805082199911	0.499031644183971	0.889292595871506	0.85128440166743	0.973252757862366	0.915880818129404	0.748437300676106	0.871382971341336	0.793844402526965	0.940710167897832	0.899589175726573	0.361658973912381	0.529333250048492	0.388968114664515	0.90523306615823	0	0.844008465663425	0.46963740781934	0.738156685230169	0.474249201277955	0.828715365239294	0.963582540062713	0.820184930159355	0.965110875740867	0.786678611437125	0.822671903081941	0.781483577460441	0.870165387369807	0.936029796892277	0.796495223073398	0.693803524285806	0.800448059011244	0.579271406262164	0.730708005552985	0.89792840701643	0.809421893473186	0.596751242194972	0.833761956003619	0.64153373917012	0.755119056465952	0.72167627570777	0.687594646728341	0.853536350706936	0.68386469551473	0.74240405432467	0.760497763045477	0.666512276865983	0.887989529311776
GYctrl27	0.93766398510616	0.923866566569834	0.913228614685844	0.671811166591012	0.917186108637578	1	0.794076163610719	0.898721676633566	0.870698229560374	0.806770999680613	0.911405423558056	0.832164328657315	0.859775870921978	0.766818234814037	0.868592451170261	0.934540777521503	0.844008465663425	0	0.86472608741369	0.79796320630749	0.868358445678033	0.85832379498919	0.974513732153273	0.936491935483871	0.999094627447202	0.879687554495183	0.764034253092293	0.781721221037146	0.896947468054898	0.954957983193277	0.962996567911949	0.856364607441695	0.82170689982893	0.848292869594796	0.725874125874126	0.98546480095455	0.609363569861009	0.741186913517626	0.841139217861104	0.72178115291681	0.817022069093957	0.81370360757851	0.701097738394392	0.931366043885687	0.742301943198804	0.849390467647899	0.821481757259866	0.775444685466377	0.99440133838652
GYctrl28	0.628014544968058	0.672213671867247	0.555716587783397	0.890344954247377	0.637887612151739	0.992596595078913	0.932139839459231	0.795938165405622	0.835038173307598	0.617309379410306	0.946754624139488	0.90166650182969	0.403708915618358	0.547855210614453	0.391629314880702	0.766512240527686	0.46963740781934	0.86472608741369	0	0.762012281692068	0.574180317229563	0.788230886822436	0.965068613043602	0.6322970025866	0.969598571141186	0.795285254199516	0.827982649676558	0.807788769680925	0.928468208092486	0.986000925947723	0.90960380147164	0.797890583974562	0.836770513383063	0.728613701960535	0.609884660899712	0.660034871889269	0.821525712813255	0.683787590527345	0.577425320854116	0.578375726069544	0.785971602593361	0.723089902615636	0.648418924498484	0.687523107933718	0.595331135090232	0.705969375012008	0.530377881380282	0.848132686449284	0.936521794425768
GYctrl29	0.924072583211531	0.947180409254368	0.877482106396823	0.852477593489234	0.901791284199269	0.9069775836552	0.840569135352061	0.717121770314432	0.878336259090746	0.668937012457795	0.950861509624396	0.917530522920986	0.793725452464446	0.854578133616552	0.805723549771424	0.923814862434027	0.738156685230169	0.79796320630749	0.762012281692068	0	0.835416427779689	0.587479979368569	0.925029292474087	0.878805024329524	0.998508550013966	0.823477580372646	0.808945557579437	0.628146453089245	0.857372623355735	0.947259991759374	0.960368994848449	0.895065797922892	0.733124972869731	0.763359771606185	0.665163428923836	0.945413993699846	0.854868895791931	0.844605282078321	0.709252532159494	0.88996191926885	0.611183694800105	0.521127900389609	0.687446514383516	0.849457825654075	0.559796575954035	0.68112232807242	0.745377368257584	0.741752731495329	0.983642553104268
GYctrl30	0.599178195510814	0.703397265125114	0.542957348116303	0.905374233128834	0.866266230898331	0.835439381904831	0.94073545162442	0.837163106653261	0.900084435688151	0.843662374821173	0.948703835141542	0.893035381750466	0.519292197112115	0.601360816489894	0.530404479067841	0.926423067362664	0.474249201277955	0.868358445678033	0.574180317229563	0.835416427779689	0	0.876001732726879	0.967705190194011	0.849347702779353	0.969180859892976	0.80723479418584	0.878665590529997	0.846912483340737	0.9120055758843	0.964484381685922	0.843849555418192	0.796357472715637	0.890080506873601	0.743510267338241	0.837468982630273	0.969567807873872	0.867057166160006	0.692173173267795	0.923496324924946	0.672769630536722	0.70264640750729	0.902749148852398	0.794647827017769	0.795798848350785	0.745288057993132	0.818081230088327	0.827709918914996	0.852987393930928	0.878924931901489
GYctrl31	0.955234423657592	0.964997498215019	0.904128593981725	0.837990890065247	0.9391321421559	0.946850085977802	0.94522304662453	0.95445178335535	0.972347266881029	0.681397470994655	0.953033133452367	0.909615497850792	0.824076145820031	0.893625510235399	0.778449778966264	0.98042963944355	0.828715365239294	0.85832379498919	0.788230886822436	0.587479979368569	0.876001732726879	0	0.979523846134133	0.979507196877287	0.999073019682502	0.960670618862238	0.839506172839506	0.856027970281576	0.932805200081251	0.98313598851812	0.9669862676922	0.913793731115075	0.911708014673879	0.904189933302311	0.6607925653165	0.966315789473684	0.904270097239838	0.818398406941185	0.870005094985079	0.800425210890885	0.87201812791979	0.602775974836487	0.688582925937011	0.901249632520247	0.606633037629732	0.627555230867053	0.87388757211216	0.825508546678011	0.996048452785294
GYctrl32	0.981240206018244	0.975988741567219	0.969927056056337	0.99429536291118	0.984407963674467	0.998839458413927	0.97309111552654	0.863987766544899	0.982705263275498	0.965777499250702	0.983608350059119	0.781569844156771	0.953112475641896	0.977863721947992	0.97062766712451	0.968430067014666	0.963582540062713	0.974513732153273	0.965068613043602	0.925029292474087	0.967705190194011	0.979523846134133	0	0.890869153704663	0.999365332908459	0.961721881852942	0.953921256500053	0.83142510494094	0.967758980385726	0.987521361639656	0.982840189239034	0.712955021658651	0.932045936654232	0.915419558975973	0.910491720843361	1	0.908733435103621	0.900449505543902	0.865597586308694	0.9595812432671	0.88465712366286	0.922883902780614	0.963025072600106	0.948414775268792	0.923214069426613	0.928711066335648	0.945492963726204	0.957161153557391	0.349201725621329
GYctrl34	0.808893184473668	0.852599792394074	0.762852570514103	1	0.577634754625905	1	0.953454008127078	0.746738296239447	0.849560403777271	0.789037715897074	0.960298477535412	0.970415590514205	0.755378106055114	0.707431971734953	0.84677661978851	0.785849210298048	0.820184930159355	0.936491935483871	0.6322970025866	0.878805024329524	0.849347702779353	0.979507196877287	0.890869153704663	0	0.999633886891752	0.433181937246677	0.974530018192844	0.876502875065342	0.962429715454081	0.985357350377687	0.996974136067818	0.871902401829966	0.907620649501876	0.795851406397611	0.83362676056338	0.722141823444284	0.880178306092125	0.808455190386564	0.664999619202356	0.759911283615193	0.873477584866546	0.921698601760746	0.856904268822233	0.742349807635395	0.84596214881862	0.904014897158818	0.713746830746398	0.986670193070616	0.986445645901042
GYctrl35	0.995444029467991	0.999272858925334	0.988093323716574	0.98748394886599	0.999554877156935	0.507953255288437	0.980511246683479	0.983286346362456	0.999740554137033	0.999000948598851	0.661112975747616	0.969267075465756	0.97016844587447	0.973361451716298	0.970317538355612	0.990002227713731	0.965110875740867	0.999094627447202	0.969598571141186	0.998508550013966	0.969180859892976	0.999073019682502	0.999365332908459	0.999633886891752	0	0.992946499502334	0.999265144785816	0.999146220141417	0.996169154149945	0.998242981608053	0.77649574186283	0.9687387743734	0.984520365576496	0.916043338294271	0.969223295547994	0.985078252943713	0.999057372536579	0.959556445120254	0.996420817320105	0.989146946506903	0.960544078814799	0.989801259717717	0.971548084804211	0.970643483827928	0.9625675663391	0.961727122313378	0.965162352208914	0.922899623835828	0.970814226314814
GYctrl36	0.815618785836446	0.813816462831888	0.776986939972924	0.979782468791858	0.865644216411594	0.992669482863944	0.830931522446482	0.85943647898306	0.909448371818798	0.957801514212241	0.95195890603042	0.918040595602821	0.78263671238812	0.693742311916575	0.796926198129714	0.960735101238372	0.786678611437125	0.879687554495183	0.795285254199516	0.823477580372646	0.80723479418584	0.960670618862238	0.961721881852942	0.433181937246677	0.992946499502334	0	0.922119959270378	0.81959347889619	0.931899565109586	0.988040510420149	0.962655238569415	0.81986992172462	0.928039775792783	0.837522731618548	0.90719997402147	0.975465044510963	0.839803281380556	0.772433765839441	0.903492634115539	0.709289822872593	0.698928078921391	0.873218217112636	0.877444828576343	0.914894917046424	0.877001658861662	0.863424843732072	0.886422958168249	0.802119911913818	0.970336193137687
GYctrl39	0.969212030063409	0.947938050749228	0.93854748603352	0.836458653550569	0.96971177332682	1	0.927903262605521	0.862866150006568	0.900720576461169	0.80547441306935	0.949074430336454	0.867752825480699	0.835100628743246	0.894825345868685	0.865271406515534	0.884108399554866	0.822671903081941	0.764034253092293	0.827982649676558	0.808945557579437	0.878665590529997	0.839506172839506	0.953921256500053	0.974530018192844	0.999265144785816	0.922119959270378	0	0.807197145959361	0.897466949238066	0.982974910394265	0.960157273918742	0.894908202948358	0.849482305671457	0.566107940177733	0.732852774137178	0.971578160059835	0.815400843881856	0.77341122322535	0.645328511151296	0.860973526900085	0.871803771838482	0.802780191138141	0.746955008699975	0.938620972501475	0.758221452288148	0.464515044545302	0.762386511024643	0.831312936950805	0.96691225178575
GYctrl40	0.895063541533991	0.924184918445559	0.777991875846266	0.917531652788867	0.768454323001631	0.940584172422402	0.799008810572687	0.589523352075269	0.834295940779305	0.795938616219076	0.944799057002424	0.722816706938212	0.750391860552106	0.827431375271953	0.865047965113152	0.824402782706972	0.781483577460441	0.781721221037146	0.807788769680925	0.628146453089245	0.846912483340737	0.856027970281576	0.83142510494094	0.876502875065342	0.999146220141417	0.81959347889619	0.807197145959361	0	0.698356493853554	0.948114380439287	0.954601159664173	0.685523828474778	0.435351608260535	0.631877621514927	0.726762402088773	0.691559642725014	0.767605936760594	0.759855847985148	0.731948938873558	0.796283503730312	0.65115339962647	0.560453635757171	0.786015164279697	0.636272458569958	0.671518038281732	0.714580633826016	0.745245149574692	0.744831754986903	0.847954763071887
GYctrl41	0.955325823591924	0.947763543457729	0.884989623379716	0.964786674459381	0.870316430557394	1	0.934908346680904	0.846073105607218	0.937588839168202	0.925680883864337	0.945908691898637	0.890724057390724	0.876650572052198	0.916664172179483	0.909695237448029	0.934610230945062	0.870165387369807	0.896947468054898	0.928468208092486	0.857372623355735	0.9120055758843	0.932805200081251	0.967758980385726	0.962429715454081	0.996169154149945	0.931899565109586	0.897466949238066	0.698356493853554	0	0.965292150931381	0.973197419538796	0.873964335418753	0.764022619593459	0.829392603847415	0.894386378961565	0.753206119993123	0.876074162084496	0.90883997452049	0.926402096495894	0.864204012331888	0.921989321732252	0.758082187016329	0.909858884515695	0.528857643158503	0.889704790726889	0.847289722305851	0.896094796175765	0.935397743632699	0.964990984509748
GYctrl43	0.98804218914897	0.988581287054162	0.983976895924698	1	0.9799978492311	1	0.971046362470222	0.985088631349377	0.973934128106688	0.974687625957275	0.986173366194409	0.961705101327743	0.975984797524233	0.972123760889156	0.988390252356515	0.975959516628094	0.936029796892277	0.954957983193277	0.986000925947723	0.947259991759374	0.964484381685922	0.98313598851812	0.987521361639656	0.985357350377687	0.998242981608053	0.988040510420149	0.982974910394265	0.948114380439287	0.965292150931381	0	0.993666685628686	0.972025058881964	0.929100252591238	0.962664136429054	0.967994045403796	0.845429901283822	0.945318215069495	0.953716513646082	0.975666430000645	0.972629434430223	0.972879778299592	0.975944109667971	0.968247277836319	0.984432172469252	0.974527792768484	0.968183252584879	0.940524128426538	0.825949235193598	0.999480189419598
GYctrl44	0.97194735130484	0.971095463844681	0.947847724710824	0.981212727532579	0.99271088468698	0.757629995371085	0.953826850690088	0.935827095457716	0.974866457761686	0.907913593394602	0.775406229065255	0.904497541682541	0.917414724015402	0.918525703200776	0.917116745693409	0.966253614056354	0.796495223073398	0.962996567911949	0.90960380147164	0.960368994848449	0.843849555418192	0.9669862676922	0.982840189239034	0.996974136067818	0.77649574186283	0.962655238569415	0.960157273918742	0.954601159664173	0.973197419538796	0.993666685628686	0	0.782897261344741	0.954851949574905	0.817828242352891	0.922014331921585	0.96963192622625	0.954846199586594	0.809344192027433	0.962276626225068	0.95293856330735	0.91690266092072	0.946947931835177	0.9353946860198	0.919707153426855	0.901084476889061	0.927220074148328	0.912210729505921	0.657932054997226	0.623011082483867
GYctrl45	0.873135091308278	0.871163554374841	0.790406689471684	0.941540327471195	0.804788213627993	0.993398699155422	0.874149024214433	0.851514851811559	0.897448037498225	0.879715074119233	0.942059145792074	0.700175541252194	0.774681746671119	0.740707487879332	0.769050821359998	0.946504480987494	0.693803524285806	0.856364607441695	0.797890583974562	0.895065797922892	0.796357472715637	0.913793731115075	0.712955021658651	0.871902401829966	0.9687387743734	0.81986992172462	0.894908202948358	0.685523828474778	0.873964335418753	0.972025058881964	0.782897261344741	0	0.787170872724432	0.677181446183738	0.793490914612542	0.911500061629484	0.766951657079112	0.623494997456334	0.875372410515212	0.720057081985006	0.69055254615192	0.792639641322623	0.795984244403881	0.820589688343063	0.77493753208968	0.718514973335156	0.802879857261673	0.695149826220371	0.64233953323988
GYctrl46	0.946233000514249	0.965155761968258	0.819732158861035	0.903809694865194	0.803456386133552	0.994382950603007	0.918546541497361	0.502379486031017	0.900552486187846	0.782287410979394	0.971004464653454	0.799367107325585	0.760700930138142	0.880316146029357	0.889013908921686	0.813358416172115	0.800448059011244	0.82170689982893	0.836770513383063	0.733124972869731	0.890080506873601	0.911708014673879	0.932045936654232	0.907620649501876	0.984520365576496	0.928039775792783	0.849482305671457	0.435351608260535	0.764022619593459	0.929100252591238	0.954851949574905	0.787170872724432	0	0.623577915030179	0.712101004712368	0.754740834386852	0.813928523504943	0.810783017482004	0.777157977544161	0.837934542393096	0.837448099251635	0.623862915168183	0.844653642406452	0.784356829741015	0.740217973914597	0.795444704252187	0.722420883952605	0.843073942525024	0.902525120020716
GYctrl47	0.844766101037321	0.864792914554856	0.75851606535182	0.87749976990941	0.774466638737165	0.922847667134296	0.915842795875147	0.660277425829104	0.850033984493002	0.801895918962773	0.871677170376296	0.809117359201582	0.665741974600964	0.73729405069136	0.771902741456064	0.778111038646248	0.579271406262164	0.848292869594796	0.728613701960535	0.763359771606185	0.743510267338241	0.904189933302311	0.915419558975973	0.795851406397611	0.916043338294271	0.837522731618548	0.566107940177733	0.631877621514927	0.829392603847415	0.962664136429054	0.817828242352891	0.677181446183738	0.623577915030179	0	0.692032566238412	0.863571654215232	0.774476879359339	0.569090324817549	0.659915611814346	0.736257395856984	0.713168	0.720567222926158	0.734207211794297	0.79684624105651	0.692772654986247	0.479321686386741	0.700504136144612	0.73700345949392	0.839989702060405
GYctrl48	0.897266862526681	0.936645562745372	0.802479892761394	0.685021097046414	0.789656212303981	1	0.876447288238879	0.826203413178235	0.825842696629213	0.379754385964912	0.919297237286804	0.689739583333333	0.660654947007041	0.739508985067072	0.710010573466367	0.834271793205024	0.730708005552985	0.725874125874126	0.609884660899712	0.665163428923836	0.837468982630273	0.6607925653165	0.910491720843361	0.83362676056338	0.969223295547994	0.90719997402147	0.732852774137178	0.726762402088773	0.894386378961565	0.967994045403796	0.922014331921585	0.793490914612542	0.712101004712368	0.692032566238412	0	0.832213763248246	0.577752783065121	0.60070969922271	0.670314324887016	0.78115141955836	0.793205819201613	0.511760874285301	0.357267852102738	0.769576468893211	0.213820909517112	0.592658581910838	0.606901920083031	0.73426133459164	0.893311765334872
GYctrl49	0.949341552255534	0.992806474173244	0.838956620357244	1	0.570595099183197	1	0.936871638999299	0.914733542319749	0.814080656185919	0.764158262218774	0.995103739518942	0.947212604746851	0.84327816398579	0.919799498746867	0.940926190531372	0.752053404539386	0.89792840701643	0.98546480095455	0.660034871889269	0.945413993699846	0.969567807873872	0.966315789473684	1	0.722141823444284	0.985078252943713	0.975465044510963	0.971578160059835	0.691559642725014	0.753206119993123	0.845429901283822	0.96963192622625	0.911500061629484	0.754740834386852	0.863571654215232	0.832213763248246	0	0.941268981875371	0.955523326081702	0.631699477289299	0.895467537770518	0.949292220338315	0.747122545700745	0.850744578449691	0.500310099708983	0.870728581287587	0.833539575599248	0.577682598643066	0.859243697478992	0.963915282151865
GYctrl50	0.892852390042298	0.894678496462871	0.824455648512383	0.792815474362911	0.811449607853599	1	0.841717897653477	0.823959803680346	0.770871715310773	0.807185861332298	0.899613156147164	0.677131173324945	0.818114439541525	0.608165596002855	0.848743086220668	0.919494632348794	0.809421893473186	0.609363569861009	0.821525712813255	0.854868895791931	0.867057166160006	0.904270097239838	0.908733435103621	0.880178306092125	0.999057372536579	0.839803281380556	0.815400843881856	0.767605936760594	0.876074162084496	0.945318215069495	0.954846199586594	0.766951657079112	0.813928523504943	0.774476879359339	0.577752783065121	0.941268981875371	0	0.656558533145275	0.838920330866348	0.70044108646561	0.765257190295695	0.790186394774574	0.659983646770237	0.857057125555655	0.593494414133541	0.777269376932429	0.775413997340747	0.832008468068326	0.915691842663538
GYctrl51	0.820351256091344	0.808725554457673	0.765863139349535	0.778484822426692	0.823098185314265	0.995239873063282	0.875939192731085	0.798894263994472	0.869754272423905	0.809490721818033	0.928262922238129	0.727204437767248	0.663937958049828	0.581525542337299	0.683872405592355	0.919781043901507	0.596751242194972	0.741186913517626	0.683787590527345	0.844605282078321	0.692173173267795	0.818398406941185	0.900449505543902	0.808455190386564	0.959556445120254	0.772433765839441	0.77341122322535	0.759855847985148	0.90883997452049	0.953716513646082	0.809344192027433	0.623494997456334	0.810783017482004	0.569090324817549	0.60070969922271	0.955523326081702	0.656558533145275	0	0.801539114743658	0.567092998048992	0.636246891991584	0.717306093360257	0.595171000384271	0.857914550009096	0.606046714691116	0.648759541984733	0.690129040840761	0.621626722023023	0.825254150607496
GYctrl53	0.941275666595835	0.947527929320618	0.8688222830182	0.877446789612178	0.727573565837709	1	0.89522152322313	0.784720430756733	0.887641160282163	0.584742602142517	0.964617081044186	0.890160989776562	0.767949886229207	0.895066562255286	0.873866683472013	0.761880322549779	0.833761956003619	0.841139217861104	0.577425320854116	0.709252532159494	0.923496324924946	0.870005094985079	0.865597586308694	0.664999619202356	0.996420817320105	0.903492634115539	0.645328511151296	0.731948938873558	0.926402096495894	0.975666430000645	0.962276626225068	0.875372410515212	0.777157977544161	0.659915611814346	0.670314324887016	0.631699477289299	0.838920330866348	0.801539114743658	0	0.894074427288663	0.835788338521115	0.714805579890828	0.737097256088746	0.693796245065151	0.699699885098866	0.645903093847709	0.424342151069686	0.810583692936634	0.955970601310073
GYctrl54	0.731451468647734	0.728396395284242	0.629709336309049	0.796157564040599	0.691228070175439	1	0.865199768384482	0.814864986905084	0.867918873014287	0.798806708234788	0.920921918440308	0.846288651764156	0.597778767463119	0.367911613288857	0.553152506395148	0.959089117979703	0.64153373917012	0.72178115291681	0.578375726069544	0.88996191926885	0.672769630536722	0.800425210890885	0.9595812432671	0.759911283615193	0.989146946506903	0.709289822872593	0.860973526900085	0.796283503730312	0.864204012331888	0.972629434430223	0.95293856330735	0.720057081985006	0.837934542393096	0.736257395856984	0.78115141955836	0.895467537770518	0.70044108646561	0.567092998048992	0.894074427288663	0	0.737662562857638	0.804912760083113	0.664568172602915	0.868690322054123	0.766837778655275	0.711774910796131	0.849779788120462	0.832291969018775	0.985208723111494
GYctrl55	0.854855443065067	0.860736117895736	0.787802964030258	0.915849506794308	0.851409095533625	0.886243003779508	0.79244499792445	0.837269421811839	0.886003386441992	0.907225040618058	0.938831075872701	0.763750871687587	0.773113750154437	0.720363116478561	0.792261481826207	0.943536760559427	0.755119056465952	0.817022069093957	0.785971602593361	0.611183694800105	0.70264640750729	0.87201812791979	0.88465712366286	0.873477584866546	0.960544078814799	0.698928078921391	0.871803771838482	0.65115339962647	0.921989321732252	0.972879778299592	0.91690266092072	0.69055254615192	0.837448099251635	0.713168	0.793205819201613	0.949292220338315	0.765257190295695	0.636246891991584	0.835788338521115	0.737662562857638	0	0.682161976164795	0.771931794084995	0.783541731816775	0.692802971676211	0.72122002227111	0.779331595164731	0.703077123999156	0.875931527876049
GYctrl58	0.917658248969462	0.95565592775128	0.796547850066388	0.831368021769605	0.797494436660348	0.984240497947292	0.868422051068028	0.826525579518451	0.907960697814317	0.638231304819604	0.950908061100387	0.786544268631477	0.72349257842349	0.843584521384929	0.762023596274004	0.897290853416236	0.72167627570777	0.81370360757851	0.723089902615636	0.521127900389609	0.902749148852398	0.602775974836487	0.922883902780614	0.921698601760746	0.989801259717717	0.873218217112636	0.802780191138141	0.560453635757171	0.758082187016329	0.975944109667971	0.946947931835177	0.792639641322623	0.623862915168183	0.720567222926158	0.511760874285301	0.747122545700745	0.790186394774574	0.717306093360257	0.714805579890828	0.804912760083113	0.682161976164795	0	0.669833859673212	0.719597847732975	0.505997587454765	0.547764532269593	0.69320114568251	0.751473647711512	0.913685779804962
GYctrl59	0.868226064934808	0.883319268138578	0.829366644193709	0.697557711609234	0.787319192727689	0.982325420204471	0.8415995845235	0.783320750333934	0.686946190782635	0.482509672530015	0.904739533960275	0.79871089823192	0.680457334013072	0.644825404130472	0.676918434921399	0.900715605263334	0.687594646728341	0.701097738394392	0.648418924498484	0.687446514383516	0.794647827017769	0.688582925937011	0.963025072600106	0.856904268822233	0.971548084804211	0.877444828576343	0.746955008699975	0.786015164279697	0.909858884515695	0.968247277836319	0.9353946860198	0.795984244403881	0.844653642406452	0.734207211794297	0.357267852102738	0.850744578449691	0.659983646770237	0.595171000384271	0.737097256088746	0.664568172602915	0.771931794084995	0.669833859673212	0	0.839516536228225	0.420891068002558	0.554653927535284	0.687099275157213	0.76586893312458	0.948899095149608
GYctrl60	0.904798682534173	0.930311280695827	0.785138093990143	0.981865090029562	0.634239995806331	0.866730471438403	0.915247688214063	0.85028653295129	0.889614542656135	0.784545742993125	0.867188650965834	0.863864165411475	0.780383749659782	0.856363582636447	0.873365200219824	0.783725737459428	0.853536350706936	0.931366043885687	0.687523107933718	0.849457825654075	0.795798848350785	0.901249632520247	0.948414775268792	0.742349807635395	0.970643483827928	0.914894917046424	0.938620972501475	0.636272458569958	0.528857643158503	0.984432172469252	0.919707153426855	0.820589688343063	0.784356829741015	0.79684624105651	0.769576468893211	0.500310099708983	0.857057125555655	0.857914550009096	0.693796245065151	0.868690322054123	0.783541731816775	0.719597847732975	0.839516536228225	0	0.708695848375451	0.789242815678612	0.647268047051116	0.897750892852515	0.927216707258669
GYctrl61	0.857731402913308	0.905738474526791	0.75133253464138	0.735190507775075	0.7948192652418	0.910173094442757	0.892796057399623	0.780402163927733	0.784903452311293	0.502140012151489	0.92075335667409	0.734868866737637	0.656011041251342	0.691641704512513	0.681379252397855	0.870111270766783	0.68386469551473	0.742301943198804	0.595331135090232	0.559796575954035	0.745288057993132	0.606633037629732	0.923214069426613	0.84596214881862	0.9625675663391	0.877001658861662	0.758221452288148	0.671518038281732	0.889704790726889	0.974527792768484	0.901084476889061	0.77493753208968	0.740217973914597	0.692772654986247	0.213820909517112	0.870728581287587	0.593494414133541	0.606046714691116	0.699699885098866	0.766837778655275	0.692802971676211	0.505997587454765	0.420891068002558	0.708695848375451	0	0.564602727026922	0.625985256285535	0.760339899575126	0.891470793130119
GYctrl62	0.904763391219717	0.893471807142786	0.803147270070705	0.866608799989789	0.781382447575724	0.992657908943675	0.887588813303099	0.845866542982338	0.873291394151088	0.71829068740316	0.93332542242455	0.812994641188474	0.7256637145413	0.791004753585503	0.685856174342661	0.94042094636701	0.74240405432467	0.849390467647899	0.705969375012008	0.68112232807242	0.818081230088327	0.627555230867053	0.928711066335648	0.904014897158818	0.961727122313378	0.863424843732072	0.464515044545302	0.714580633826016	0.847289722305851	0.968183252584879	0.927220074148328	0.718514973335156	0.795444704252187	0.479321686386741	0.592658581910838	0.833539575599248	0.777269376932429	0.648759541984733	0.645903093847709	0.711774910796131	0.72122002227111	0.547764532269593	0.554653927535284	0.789242815678612	0.564602727026922	0	0.722693977421137	0.791440288828911	0.912909822414062
GYctrl63	0.918663328698162	0.943647063895835	0.821960320460449	0.834802674397965	0.63928131922225	0.979835919739053	0.882692961577695	0.833780627371718	0.850939365504023	0.618299086018021	0.951977393725081	0.859153709558664	0.725155417013514	0.822296750054185	0.828205722658432	0.721394364485131	0.760497763045477	0.821481757259866	0.530377881380282	0.745377368257584	0.827709918914996	0.87388757211216	0.945492963726204	0.713746830746398	0.965162352208914	0.886422958168249	0.762386511024643	0.745245149574692	0.896094796175765	0.940524128426538	0.912210729505921	0.802879857261673	0.722420883952605	0.700504136144612	0.606901920083031	0.577682598643066	0.775413997340747	0.690129040840761	0.424342151069686	0.849779788120462	0.779331595164731	0.69320114568251	0.687099275157213	0.647268047051116	0.625985256285535	0.722693977421137	0	0.747347576660616	0.9055547333173
GYctrl64	0.959869845954609	0.955930963820089	0.921026327992169	0.814479508781951	0.975926485180551	0.944538843199891	0.675277658464748	0.931894792359376	0.964978737090376	0.832093763565331	0.913169274594858	0.851047695070844	0.839763888231304	0.857142857142857	0.838196454083116	0.960581132464656	0.666512276865983	0.775444685466377	0.848132686449284	0.741752731495329	0.852987393930928	0.825508546678011	0.957161153557391	0.986670193070616	0.922899623835828	0.802119911913818	0.831312936950805	0.744831754986903	0.935397743632699	0.825949235193598	0.657932054997226	0.695149826220371	0.843073942525024	0.73700345949392	0.73426133459164	0.859243697478992	0.832008468068326	0.621626722023023	0.810583692936634	0.832291969018775	0.703077123999156	0.751473647711512	0.76586893312458	0.897750892852515	0.760339899575126	0.791440288828911	0.747347576660616	0	0.866887003323859
GYctrl65	0.981097256555372	0.991554992306615	0.962402658146344	0.994641916748946	0.984361487460363	1	0.980124616075815	0.948307289369641	0.974561289893477	0.933031976065262	0.992283282994006	0.788532556516382	0.942716261366225	0.952781005423845	0.943157677451082	0.959661570907979	0.887989529311776	0.99440133838652	0.936521794425768	0.983642553104268	0.878924931901489	0.996048452785294	0.349201725621329	0.986445645901042	0.970814226314814	0.970336193137687	0.96691225178575	0.847954763071887	0.964990984509748	0.999480189419598	0.623011082483867	0.64233953323988	0.902525120020716	0.839989702060405	0.893311765334872	0.963915282151865	0.915691842663538	0.825254150607496	0.955970601310073	0.985208723111494	0.875931527876049	0.913685779804962	0.948899095149608	0.927216707258669	0.891470793130119	0.912909822414062	0.9055547333173	0.866887003323859	0
GYctrl68	0.383855355303546	0.684083441198651	0.312421102864653	0.940112088693259	0.858870678640696	0.973002684392177	0.822801222333568	0.831174529778923	0.894686162833578	0.883972067790478	0.941031940537621	0.888653117827233	0.309006344111764	0.549960176339336	0.327317379217774	0.947029045308004	0.451549415988743	0.834687873706543	0.576083825286301	0.726325094670951	0.50285574465071	0.912823080010643	0.965319011003636	0.835050912983579	0.980357244554162	0.670740146452173	0.904215332044926	0.782229316701635	0.909152104876368	0.964337822920273	0.913824039682469	0.785575055760219	0.861060399913049	0.80634027665613	0.857197117120497	0.959685892352572	0.830861150838797	0.74087373772136	0.865753663078086	0.667199362007787	0.655325516103904	0.836228243549709	0.81883382687106	0.888523980659288	0.794432162111976	0.852427704696407	0.830634136058894	0.768316021371811	0.939672054027566
GYpolyp05	0.288742417544689	0.72276225876699	0.220911725955204	0.991044221479004	0.700020412329047	0.999620228421435	0.943542065445265	0.824989797177378	0.864529187920007	0.82129702825355	0.963574904173699	0.93096523633608	0.328413982447011	0.6338971960228	0.423517284418276	0.798904774811139	0.540210871428039	0.938132045088567	0.522915461179964	0.915062782174012	0.589141936968024	0.9779659953573	0.983055880909486	0.690382081686429	0.987137150496439	0.828779644779063	0.946330060776064	0.882445364619278	0.942404472737671	0.988225874648026	0.972845884965931	0.872853466637103	0.884418319200928	0.790707181498597	0.835397975615367	0.79508414291023	0.899967606090055	0.819381787802841	0.827576210353754	0.747423128877899	0.861869769340681	0.904580857375889	0.860566063484266	0.803585494819097	0.846179671107207	0.899649086465785	0.785965193851948	0.965131269091545	0.96687257243687
GYpolyp06	0.579930101542014	0.666214703150009	0.520019716399886	0.961217182507501	0.862206772029901	0.958561765303319	0.842360133018658	0.864987045219248	0.914425931783167	0.945811797964975	0.948027801092237	0.924442755634877	0.52628404187647	0.618451159156937	0.560647760463167	0.968633901763068	0.520296724138157	0.868605085028992	0.570364320436358	0.732774066755984	0.561047975378946	0.915723895368552	0.969035028905562	0.848867165589234	0.998502770918607	0.670856566198261	0.928241774601757	0.794212247876599	0.938393793604219	0.984131801608557	0.961680987757674	0.843041045610982	0.932945762572405	0.85677413586242	0.923497588894222	0.982255056041056	0.864110653013506	0.777078384635124	0.884933866676349	0.702537325256674	0.626547237058955	0.833677193667386	0.880220357060741	0.898213767847517	0.831142059986565	0.88559455760787	0.896772644542156	0.812220778238058	0.985434295985766
GYpolyp07	0.934075274243672	0.98959100739086	0.855201531965946	1	0.666405111534581	1	0.883887562006247	0.921029857204673	0.820326120397908	0.587554387981282	0.992482712813885	0.963077752324485	0.842182872655479	0.876316107951107	0.970461000860808	0.80428083016324	0.928206227422599	0.873226111636708	0.802604162237096	0.898081486546274	1	0.982173335861938	1	0.765479588038218	0.99971646648788	0.949526912930251	0.953935952042909	0.830065359477124	0.970691339578185	1	0.982640402679244	0.928217564524511	0.785905330596504	0.872606637683356	0.695273173726212	0.693985530720225	0.782899628252788	0.971683475562452	0.75332392353669	0.959318699986588	0.958078244839437	0.812797542871769	0.878062360801782	0.801964547815287	0.794727592267135	0.974145154211387	0.711629828547821	0.926623093681917	0.979356972434742
GYpolyp09	0.589649332126539	0.6848302746196	0.505355828485747	0.97570312834454	0.609329964168513	0.991402564711199	0.880788984972206	0.835884883963472	0.857881729105894	0.780237642837745	0.928675362959232	0.924497049267663	0.505658068216146	0.575975774062258	0.592583308855392	0.793771604738807	0.572207321512119	0.872819204228349	0.366369132871601	0.887112162257239	0.616047870636743	0.941394554368826	0.980484328567705	0.364561376982718	0.992577367791661	0.530572507238467	0.9384362385098	0.818978042147494	0.931882922995246	0.987803722008454	0.961801748009046	0.820204125588769	0.853011738933061	0.78773136755907	0.827782461160766	0.647624191574718	0.846950152011068	0.79032072475937	0.648390322584835	0.67914173325429	0.803191227289919	0.81798620418301	0.833050640430612	0.685564709670741	0.820516792729224	0.872200354236239	0.598083538332942	0.906927635597335	0.976104687025239
GYpolyp10	0.326821429180378	0.682756006220639	0.227810437493639	0.922964805424923	0.813325111584448	0.996690154833102	0.9084303437304	0.831246495857176	0.880123152462882	0.866549025643133	0.924138758560072	0.903314585250827	0.28833934693286	0.545250500176883	0.323705417461799	0.942979952982889	0.488025625190467	0.864299236047199	0.572516800246618	0.870414739672305	0.560071460709005	0.902641739356586	0.973405415957048	0.649006238593947	0.981873390884075	0.633901476661612	0.91530850437897	0.845061578977063	0.911081467456147	0.988440933437949	0.954602174177524	0.789155543544534	0.861330220168442	0.787244448815052	0.836510601142221	0.913103982313299	0.831131423256492	0.739812667684471	0.879247176736058	0.616260711603255	0.813746935834997	0.849166303536004	0.778788	0.861753323351648	0.798308312261325	0.81558009252331	0.836177262270778	0.891367168948927	0.967001532253574
GYpolyp11	0.893797006936647	0.886574806943163	0.883099666572932	1	0.815878043951693	1	0.829871414441147	0.860900832702498	0.811023622047244	0.899282681891378	0.944341072728744	0.915499877180054	0.885619816985988	0.748536743984392	0.894030719164399	0.972082600318338	0.891860503336218	0.800116211504939	0.892864003783009	0.963797095348348	0.888665325285044	0.93051393051393	0.968514450618082	0.863310913430245	0.999673611557693	0.889329677445421	0.952341368800222	0.851378719426702	0.952751972829887	0.932149901380671	0.987972869030138	0.872371196143417	1	0.888392375795186	0.866666666666667	1	0.707799227799228	0.778824069820854	0.932195166328047	0.725258020641651	0.833392835891943	0.988446036721899	0.697791164658635	0.940125514806825	0.85846394984326	0.840256035622348	0.917105104622676	0.933897002305919	0.998991285912531
GYpolyp12	0.975185943031602	0.971182645613423	0.96451365841205	1	0.9602053915276	1	0.711889132020423	0.970338983050848	0.914354644149578	0.922682066089188	0.972497754333658	0.923761825264329	0.968656998262709	0.904351984696317	0.971274718477687	0.976092351325002	0.947982498784638	0.685408299866131	0.968193026812748	0.866636864848756	0.97645390070922	0.932905067808708	0.977005201204489	0.970873786407767	0.999663414340953	0.882994959605266	0.916221033868093	0.879657105176393	0.972556470339878	0.916417910447761	0.974649162516976	0.933460803059273	0.951489951489952	0.970235833523318	0.936296296296296	0.982905982905983	0.768670309653916	0.922422422422422	0.908338147506259	0.901110523532523	0.844988639232517	0.871633237822349	0.936800894854586	0.974202898550725	0.942096219931272	0.967508492098656	0.90645078386019	0.818242122719735	0.999349977017045
GYpolyp14	0.9903317236791	0.991653092962065	0.943256174835122	1	0.889407569170357	0.988258413570248	0.975831342762822	0.975351217208316	0.96217328766579	0.952379412905729	0.993766892580542	0.973031545477366	0.960104119913574	0.987428029533293	0.964322543361622	0.973939214792371	0.97628818102367	0.997617354196301	0.983003601754518	0.979692640654862	0.975066927012007	0.972289445973657	0.995479105405821	0.990223716539506	0.999660600736696	0.988841255081311	0.98256320836966	0.830989636252794	0.20046263676367	0.997345772705961	0.99470932773215	0.942246323623968	0.912449807186649	0.963820687395066	0.982523877260719	0.764140079929553	0.981399997511705	0.994096193542177	0.982551498136577	0.936305474843764	0.990328171017571	0.872412691961564	0.963314608096053	0.60223072665266	0.98677529203845	0.914163538891515	0.960321923602217	0.988913411285498	0.985767279191629
GYpolyp15	0.919512438176258	0.910718798850521	0.904165663375873	0.732173627636006	0.8931402964495	0.883235136582753	0.935882451160461	0.877050658013341	0.888663380690055	0.654973044769122	0.828886104717229	0.915222430731869	0.781903148633393	0.806509139545252	0.732661807488973	0.95880610873893	0.779434412874138	0.767498183579559	0.714676509338134	0.577422165161172	0.855476168942751	0.436849622526015	0.972477064220183	0.912754466140424	0.987543531539427	0.912389502548566	0.766378872524124	0.849545502037405	0.938240671768131	0.976959078363135	0.984262295081967	0.881723046970066	0.932546374367622	0.79602404666931	0.571197933484017	1	0.797669925648381	0.70704510897111	0.828983446735046	0.752641392169049	0.859528975089526	0.620995228357192	0.485742259209399	0.946653097842825	0.551345712497392	0.513829301688727	0.817890316834203	0.861421869361241	0.995143668964108
GYpolyp16	0.811500456278447	0.810064550230651	0.739088567649721	0.785242338622039	0.751244971186256	0.912985392941934	0.869113359629566	0.765137368173574	0.798730927585372	0.823479072662206	0.902442285637879	0.811894647408666	0.759022255724327	0.545740788018041	0.777627052538078	0.951103460304701	0.754022102369203	0.686015538290788	0.779339169920363	0.798655448653436	0.731330973038167	0.797753927515944	0.966603446238799	0.827354647574373	0.993794233272343	0.807963373791461	0.873058723140175	0.775211979072704	0.885625544267054	0.956420358607381	0.931281982094845	0.77294776282348	0.887797078501685	0.778271254680671	0.743268795289855	0.969693593314763	0.609728929465261	0.632063570589327	0.877759545099553	0.576907891973624	0.701465485756027	0.855833343925162	0.622641266985769	0.832246988485259	0.569105944765174	0.777784884127635	0.855990337063288	0.851758272039341	0.977834933074048
GYpolyp17	0.921787057147528	0.940451597138922	0.822063607365063	0.93798250128667	0.743127712744969	1	0.745203948593779	0.85946514686541	0.860874287265816	0.711332042935069	0.947741454846184	0.806122448979592	0.794307250040352	0.833764452893695	0.917747813256894	0.786325764273901	0.86671196671329	0.834119496855346	0.778741257071925	0.696265962605744	0.914761471328372	0.944477259303013	0.928769023831076	0.816475157792523	0.989678118312923	0.77747919620521	0.718287785287491	0.670681986656783	0.872280208751505	0.944065569667772	0.949442361706879	0.817769403406022	0.71672741500381	0.667463736516501	0.666517644253696	0.799164578111946	0.701416909073848	0.772273673630555	0.59040107561734	0.900654261983203	0.675273913578727	0.709394627380144	0.827201519107524	0.766626773807488	0.718123642341338	0.71712318655805	0.590659422226181	0.728333721501954	0.929297187369102
GYpolyp18	0.950137073903483	0.946890710834229	0.923670468862014	0.97142320728056	0.911870716642694	0.969103467140806	0.933464612533302	0.921454828645995	0.906911411739035	0.912380783588289	0.939693364414665	0.928585042590936	0.917048703178797	0.898931908173664	0.934616259540394	0.943976039700642	0.922547718397006	0.903224793544133	0.931329480515914	0.923428119495272	0.930948803883046	0.887310606060606	0.975957158209715	0.956805862061577	0.985364366071563	0.930237388367256	0.914146840624201	0.907989952256584	0.947141942415593	0.972342811143374	0.970265295664119	0.926358608593222	0.950040802019837	0.888799192734611	0.91940414774314	0.968573695729894	0.880737468792011	0.880825662990978	0.924220784676132	0.884471927188774	0.893878055309598	0.951215346957363	0.865211971118046	0.938618980956107	0.903012573319741	0.891726346517291	0.881863919595625	0.940659003012471	0.98432914640043
GYpolyp19	0.905625029679872	0.932245205107567	0.809731238407762	0.986268197487251	0.783366792426707	0.997829032784443	0.920807597640831	0.744001195782936	0.845922301406767	0.880678959197594	0.961101081317345	0.729643747463621	0.809702386843996	0.862381199779685	0.884329191512185	0.879776497790393	0.838866809039162	0.932760161474222	0.84151021014306	0.836014627979774	0.908474885983813	0.945763504642844	0.322151849618854	0.888262984115653	0.975795138918071	0.911204309670662	0.92050540658296	0.516305014098321	0.762073587023758	0.981735285800012	0.936262183046635	0.614194694550482	0.697420983852196	0.707252138288373	0.789748494042123	0.765300660738462	0.82246146212015	0.823062558356676	0.879982316083012	0.850533558808094	0.82191266198296	0.67995510314665	0.85396939333364	0.719760526122377	0.773960624110092	0.786077173739518	0.853530658838878	0.922534897966866	0.347230060939708
GYpolyp20	0.794523542589655	0.792926612347946	0.758154996883441	1	0.728846527912857	0.98530576964633	0.883236285626724	0.833329324899589	0.820763702485064	0.936161335187761	0.948554801521165	0.88851570964247	0.781474697557523	0.553054499366287	0.785416925510855	0.957923958896407	0.748081367150723	0.85049504950495	0.785483224991528	0.954443883803071	0.768657236429517	0.966371582874005	0.979821152154304	0.74939226519337	0.988638122212669	0.780927403541371	0.958073025128419	0.902423263327948	0.952895913486534	0.717842323651453	0.97713832520129	0.813574434137872	0.9530837432947	0.799292595291026	0.889917071197411	0.904287138584247	0.753660529127129	0.628994802609753	0.981015542738602	0.559792808347722	0.783559516023545	0.972513595303647	0.740143472022955	0.937976166720391	0.860120874012087	0.828606195086162	0.932642487046632	0.871515795062384	0.988303740048423
GYpolyp21	0.912205927712195	0.883511827311247	0.811158798283262	0.823054331864905	0.73370233702337	0.983763132760268	0.85629099582588	0.876567020250723	0.844202898550725	0.786471408647141	0.921461073365331	0.840236686390532	0.820284424506061	0.797014925373134	0.823692983618139	0.962099271573827	0.850318217979316	0.766233766233766	0.850288561494068	0.835785515775707	0.852836879432624	0.831877729257642	0.977924267974858	0.906666666666667	0.999030974962239	0.90601872293007	0.881340579710145	0.702607076350093	0.763939174511224	0.97680412371134	0.980258828690502	0.813923227065712	0.809094325441563	0.835683797658188	0.778546712802768	0.774891774891775	0.765180067001675	0.771144278606965	0.85762380538662	0.669995561473591	0.878156742148914	0.703433606806442	0.692896174863388	0.775455174553177	0.751508379888268	0.740948661622325	0.845040384789909	0.861902462578465	0.982683461058539
GYpolyp23	0.713030553306747	0.632780611935189	0.664439525887926	0.903615771964588	0.661909238526622	0.912400840734965	0.875586195839513	0.769680034813678	0.792216914863726	0.742318714060691	0.931544457967189	0.870806714429817	0.628321084603846	0.537441445310927	0.738455830046983	0.845707933916897	0.697284659367115	0.842915523708224	0.633026541375162	0.80338154601746	0.669864295741694	0.867173065079039	0.976629593649692	0.701236917221694	0.969121827422544	0.790992646287056	0.889200919070717	0.735326658930836	0.932795746099714	0.982348263980917	0.920960011409304	0.787178478722568	0.827082043135249	0.707121435512515	0.692777564348828	0.858753864239996	0.795896069287142	0.652340478332351	0.8248508174887	0.61510090257579	0.708756639158782	0.839974028784764	0.684593976307392	0.764176223557337	0.615407602502089	0.810822361295686	0.752744802807162	0.842274690146374	0.951303627548146
GYpolyp24	0.829338304043069	0.824326983941233	0.801937468435792	0.706641131076438	0.770700636942675	0.978776529338327	0.906847051533616	0.799497697781499	0.837502217491574	0.562270625804299	0.919972840244841	0.863019478236411	0.671147825847113	0.604751768179633	0.621343300659827	0.94789643493475	0.663075615110333	0.708052111128551	0.598379623016667	0.630530564862939	0.726565318216954	0.62145337004669	0.953171387799957	0.787623404767638	0.989720859074806	0.815463859947349	0.755442886966895	0.84948416721331	0.91995685836447	0.941580471659082	0.969403912206767	0.772043010752688	0.897554447013019	0.699992166656683	0.446014127144299	0.988587731811698	0.740716360116166	0.518921403401256	0.801083187400698	0.54291829091187	0.739660060907004	0.65531914893617	0.336900030571691	0.917182156698837	0.439327559857361	0.556068515069643	0.76762405948351	0.828035379254891	0.986488433577368
GYpolyp25	0.999325501658142	0.991546744490289	0.978817299205649	1	1	1	1	0.974947807933194	1	1	1	0.485928705440901	0.988238215345208	1	1	0.980688175339106	0.994232155731795	1	0.992222102192935	1	0.976447497546614	1	0.828391167192429	1	1	0.966067848327756	0.950920245398773	0.833523375142531	0.969320672023375	1	0.987564766839378	0.835978835978836	0.875598086124402	0.907457716238717	0.819095477386935	1	0.709794437726723	0.825342465753425	0.952053274139844	1	0.839488223320733	0.869565217391304	1	0.95786154507668	0.852199413489736	0.914285714285714	0.950369276218611	0.958997722095672	0.845936259462239
GYpolyp26	0.839128360035787	0.868741413756631	0.734280718595721	0.974737283471789	0.70106180234141	1	0.913086542032933	0.707201226695589	0.804015976363736	0.818806863645793	0.954206769604339	0.866499921838362	0.715047465793768	0.750990320333538	0.80197707051114	0.799408870864796	0.719202382618853	0.868511242999248	0.761861611985554	0.859437906472592	0.758629416918135	0.939783519263468	0.918686820770683	0.756742738589212	0.967861962667993	0.851126151280749	0.853241265587962	0.71905679831443	0.831814325004389	0.973244402096236	0.885545573959829	0.770157650291097	0.761015188026441	0.56710565088288	0.799323131253678	0.758263374196494	0.85449904275686	0.727763000561263	0.780632746618371	0.730808597748209	0.78692869896969	0.789437428243398	0.74845029207108	0.760795739393895	0.783505602877527	0.697109558685083	0.789807238063101	0.90631131019037	0.901956510816177
GYpolyp27	0.506238712178065	0.712719837601912	0.397785322861949	1	0.689778816324886	1	0.940726266080443	0.854995302223614	0.863217689913027	0.847258110824002	0.967134630418745	0.919478136785241	0.429517294013899	0.65445981963562	0.51779087218843	0.885716315079196	0.55417287174361	0.947334153222889	0.590902094507394	0.949235569966703	0.59667476839621	0.934158207996839	0.959851876416294	0.758058674393336	0.999649980459882	0.811412032025522	0.948340388980919	0.69161567451473	0.71837664573896	0.96642919878989	0.989474445167353	0.809728160547781	0.810705479996819	0.781925585592977	0.814795760880749	0.65993561603746	0.861068366673994	0.80348365956713	0.876010230179028	0.667761051699475	0.855318553185532	0.764075803350728	0.872041246777596	0.635196931700841	0.825254072114715	0.797859566692769	0.828668716008513	0.938839868760552	0.959412301354376
GYpolyp28	0.999220997314995	0.997225254730713	0.951156235987445	1	0.907552412225309	1	0.979088104216661	1	1	0.969911213416639	0.999164326323721	0.980267414276472	0.975509195633039	1	0.972554642916322	0.999483201945194	0.997796819835845	1	0.997762726783706	1	1	0.852966134382473	1	1	0.999829025961252	0.995215784346667	1	0.831322272498743	0.713675915284846	1	0.994474012003171	0.925396864222293	0.934595241040868	0.980906360959768	0.980143229166667	0.768894114573127	1	0.975193167954453	0.991065543756866	0.921357971637301	0.981051192842942	0.845406971003522	0.99246308766294	0.706159706983612	0.989299418923363	0.90763823171556	0.996404361921603	0.96956543431622	0.999925512740985
GYpolyp29	0.991863133736699	0.980966598245941	0.951219512195122	0.932394366197183	1	1	0.950207468879668	0.886363636363636	0.972027972027972	1	1	0.91044776119403	0.939848895776831	0.934246575342466	0.919657856681333	0.932946394865987	0.801039346696362	1	0.932678821879383	0.932139491046183	0.884452510586812	1	1	1	0.950950638860206	0.983329145914311	0.956043956043956	1	0.963464140730717	1	0.765782250686185	0.848410757946211	0.930131004366812	0.799470298902762	0.909090909090909	0.93984962406015	1	0.751479289940828	0.938686330738768	0.975683890577508	0.91671115856914	0.917562724014337	0.925	0.940926024481107	0.844	0.927034611786717	0.832886984467059	0.766599597585513	0.847106574745576
GYpolyp30	0.891095283028743	0.924314096499527	0.767471669091978	0.937885454445038	0.620003049245312	0.995008563738684	0.810841594600295	0.842440907058025	0.819793497907743	0.703514659485963	0.936451828923239	0.730414436704946	0.748580106281256	0.78683421067527	0.829813929488558	0.768007692200499	0.701282509900875	0.814375758977621	0.693840429219219	0.823704936927707	0.833542729673598	0.905948360186775	0.89701297232678	0.744500133909783	0.96500198529768	0.852608057447948	0.874741913282863	0.649836026826602	0.822241900398483	0.945375110563135	0.755028061057367	0.472423936023531	0.610141021133638	0.645313773431133	0.673348898371038	0.673737563356486	0.712868716953807	0.630408970976253	0.693399989668651	0.773800609582468	0.716383890945069	0.663328221338925	0.775177933225402	0.66372147924044	0.684671063213768	0.752975430351944	0.585519169720881	0.623298542638642	0.797078894991299
GYpolyp32	0.948291934373566	0.973109458294762	0.88771753380866	1	0.829897995075624	1	0.964845605700713	0.812348951430576	0.723684949194409	0.82115305610079	0.984083822643926	0.910526002263656	0.818746625676722	0.92422209443486	0.933691841739968	0.723752126921358	0.80839082149356	0.982988447378444	0.813138766293045	0.889755653361663	0.940682639867639	0.975707455743636	0.92674528211146	0.795546741188137	0.970012619338524	0.970923611461907	0.952915997859818	0.867305929634069	0.955490024420587	0.975731211722282	0.799338701128246	0.579941262042654	0.857782703052131	0.778850006861534	0.819366852886406	0.829796543425946	0.932990762467698	0.834589299171062	0.788041022551449	0.975161497938071	0.938027678649143	0.893126679674557	0.919277602955261	0.81803356786866	0.842220598977356	0.936680098160996	0.779532231214254	0.773786353778569	0.887469163633745
GYpolyp33	0.921548944507232	0.90707353478549	0.882247976784845	0.470401799407014	0.8218235652704	0.974155951099006	0.850191516527167	0.897593791518168	0.795303078387813	0.610217957679354	0.904849539315865	0.771076859418641	0.794953215206032	0.744330668162903	0.800293423132408	0.968672312862932	0.811495771149183	0.553894381480588	0.813113009941151	0.807780464064806	0.820713768989631	0.741484544201614	0.973188146745379	0.914642407819607	0.998770936316848	0.907833445410325	0.786538933922869	0.830406492688729	0.901455590996901	0.943614751600122	0.965807753322963	0.849242557569686	0.877927435990778	0.818868209038818	0.610795723341849	0.971756398940865	0.581500565539776	0.649594066352611	0.851610794912993	0.603234389578078	0.836031777062932	0.814576805635939	0.479748940507483	0.913182626813753	0.620845022528266	0.767106431363998	0.798636339232986	0.786974633386392	0.994382651038863
GYpolyp36	0.756799792161645	0.792996155514667	0.662358228118981	1	0.567967449602367	0.973793498496348	0.858416644150229	0.776675177031649	0.733291692692068	0.654511041009464	0.952173385478406	0.874260089686099	0.662012583369913	0.524650743578188	0.76684300383521	0.818675725381462	0.716218787158145	0.850887573964497	0.635733916201925	0.82145216944424	0.766338924233661	0.973350808213194	0.983213704221799	0.615538290788013	0.976628575473979	0.768572499522619	0.935834692767809	0.822723475355054	0.940577984630371	0.975955853370122	0.954172298968052	0.793508220110898	0.815071191400754	0.737052462748344	0.715593929879644	0.778891673628516	0.766685790782176	0.681892499489066	0.76911583187163	0.644268774703557	0.785298916454001	0.841021904458309	0.725334655428855	0.785047228848643	0.705341196293176	0.853651408322069	0.702452360550047	0.914943029247405	0.960292278280548
GYpolyp37	0.992586143952372	0.995580110497238	0.900612066452929	1	0.817931034482759	1	0.903296703296703	0.971554351506942	1	0.95630585898709	1	0.886745907154071	0.938242306822171	0.95186222637203	0.934588065559617	0.983245116332204	0.973945012787724	1	0.974097415905204	1	0.976841517857143	0.94811320754717	1	1	0.977600138692837	0.9865275413956	1	0.725934314835787	0.701123712412861	1	0.958884506648983	0.904344285401071	0.862446268073466	0.955871353777113	0.946350592638802	0.551978537894031	1	0.958605174353206	0.985456148082856	0.822675980655562	0.974830907972945	0.763857737904518	0.928512445440604	0.691095350669819	0.955226712198824	0.836211539151977	0.971354701030082	0.952560067552007	0.977934565100111
GYpolyp39	0.831857614046651	0.811224489795918	0.802818548622888	0.927365883062086	0.852100840336135	1	0.948235294117647	0.870676011756726	0.909153475567791	0.913105867346939	0.938797138567518	0.933434190620272	0.786174194292865	0.686694070612084	0.806034342882967	0.964358008459382	0.769473261878833	0.865546218487395	0.803837291740517	0.903036336485814	0.802243621562593	0.916612471999422	0.981909878302818	0.816283924843424	0.99934057370088	0.820142830419851	0.931356693620845	0.879349816849817	0.93978102189781	0.830899308224443	0.983466105516308	0.846975326495651	0.916011097176301	0.821453010442124	0.899238524238524	0.867009867009867	0.846332945285215	0.725962165688193	0.908231578479126	0.676033889774348	0.807342060330108	0.943113498336741	0.832062000366144	0.946560545764639	0.854781406233379	0.861533500359685	0.915532228965065	0.839598997493734	0.99612885760693
GYpolyp40	0.867626711159168	0.899183913361853	0.791608218499876	0.760432007854688	0.564544495251495	0.97489367540129	0.897917724733367	0.836144355621274	0.748490649388897	0.489201206923932	0.924471082240207	0.908286000668226	0.714130792545484	0.734317134537642	0.814132481390049	0.773844086167382	0.774319155534625	0.728070175438597	0.625592686916372	0.736262183924283	0.8376366596883	0.846956884852281	0.979774088728752	0.677886663826161	0.999268241480311	0.880472577796035	0.810340348142375	0.769987105093488	0.926667363579344	0.978116591928251	0.977029528979823	0.83802221874511	0.789280112499324	0.764721552761163	0.588071895424837	0.730956814755697	0.709907529722589	0.722028761204617	0.653977504151393	0.754636053992683	0.83384359222258	0.740554706267744	0.602651057635727	0.751927484533595	0.620119785869508	0.795201762713454	0.560303670658214	0.833091537132988	0.979946131092354
GYpolyp41	0.141378076741754	0.697673787880997	0.226616195410187	0.937772703341127	0.865020491122973	0.968508703693054	0.92463874154015	0.863376707276803	0.9033967168583	0.897105649853413	0.945052487245971	0.914762408384389	0.334952481238286	0.592252681169184	0.37613585864697	0.948048628278835	0.501493625046827	0.877795762695204	0.611670126466466	0.882832085231716	0.554641575196379	0.88354009104594	0.972047737572822	0.843357149317175	0.992267389454595	0.792119236707147	0.921940286740773	0.853860448768523	0.931641346381984	0.977555218265247	0.957360724745838	0.825069146298935	0.903926773455378	0.819147275169912	0.881025021914842	0.960167509778757	0.853474869831874	0.743286839171692	0.906630403057528	0.671675261284238	0.773963392097567	0.888754071637505	0.82680838741426	0.895813151256016	0.82639649681023	0.858866936424619	0.888336758897406	0.900644444022953	0.977514620256394
GYpolyp42	0.827540597668561	0.872183472868566	0.737990897475158	0.885764056017786	0.763699336164598	0.85218387705581	0.90993944108006	0.593970332387144	0.768321124724896	0.603691929580851	0.93896346506162	0.866170486557925	0.588902163038938	0.711199970103516	0.657367534192982	0.756096470140993	0.584124787910053	0.853291861067911	0.569108317550569	0.569970923491322	0.614020544242206	0.719640104127177	0.866837836920745	0.702281992905173	0.963891018245135	0.843927513724517	0.792553525459911	0.66222996226728	0.853766297129537	0.976286427976686	0.844221179882515	0.76963435305513	0.726703019451453	0.59834104477371	0.585079866596454	0.842895648825568	0.822020254479356	0.650913423351867	0.658695074522308	0.737649371836524	0.689563784829167	0.608063993081829	0.632536382536383	0.677618457226025	0.49367341122827	0.667194928684627	0.689150865782011	0.80479217603912	0.885591200359745
GYPolyp44	0.977715004843777	0.969206392205173	0.93895977279471	0.943165301492862	0.955573602121002	0.948497854077253	0.958561654939853	0.818113530787731	0.960512722402908	0.905829666143153	0.917996034238689	0.866031538791081	0.911537011990313	0.921280606740839	0.915742966889527	0.928063269596556	0.809646394466314	0.885360860664663	0.916466544783001	0.87584143605086	0.849114258578684	0.962975929978118	0.860616419474003	0.890070381767771	0.91895553180301	0.948675625016429	0.887052341597796	0.893704997504812	0.932202995266548	0.987242278221028	0.644984302522304	0.525806854389316	0.898523942080516	0.761738500061028	0.870189051049942	0.979890062380335	0.890086999142262	0.77844011999077	0.787799069561365	0.934010193547338	0.878364647633367	0.907985387195748	0.899610831278413	0.910323417419909	0.844457808838473	0.866408330819841	0.847758848410881	0.701153980430455	0.810491478491605
YHControl02	0.999483510307007	0.979715804317171	0.98416149068323	1	1	1	1	0.98214598284614	1	1	0.902453904555314	0.664473684210526	0.990801738464403	1	0.999695031707733	0.985434813651292	0.995602500538909	1	0.994056636755623	1	0.982170949134767	1	0.818953323903819	1	1	0.973403550467853	0.966369930761622	0.823030303030303	0.976648351648352	1	0.918337936831992	0.825002940138775	0.909666871040262	0.929030442328439	0.902298850574712	1	0.880323829637451	0.892244593586875	0.963944856839873	1	0.881263285757668	0.893099453913619	0.987658802177858	0.882770388180091	0.912123076923077	0.936878398090439	0.964709371293001	0.973037272006344	0.832807305596974
YHControl03	1	1	1	1	1	1	1	0.971716072885505	1	1	1	1	0.991336587842662	1	1	0.977537103890895	1	1	0.995445787353302	1	1	1	0.993426873972949	1	0.999902425721581	1	0.464788732394366	0.964220183486238	1	1	1	1	1	0.612695492180313	1	1	1	0.95982694684796	0.767981438515081	0.98914858096828	0.98794622160408	1	0.950476190476191	1	1	0.566646378575776	0.940036900369004	1	0.999434236523949
YHControl04	0.962008651955002	0.248339203515135	0.978724720908933	1	0.938438745274343	0.987591744049309	0.977302111765551	0.991944874446895	0.972929869475805	0.973295686487957	0.999010859162385	0.966042805522098	0.979821603838872	0.97993793750451	0.989052924585899	0.990543766080574	0.985475877975212	0.986567762630313	0.986133233392673	0.981126903125132	0.982569616531564	0.991345180001842	0.992786437441572	1	0.999801499390449	0.981802205180822	0.982596748339821	0.978783181553962	0.983350135467204	1	0.983100547176878	0.97550620816899	0.970846420230329	0.981946621852783	0.988160792951542	0.982504100601422	0.971474229017101	0.979533952505423	0.978840560612193	0.975672673856186	0.985200539915156	0.97576730398312	0.972639218860141	0.983650673235119	0.985927640837078	0.981150116104357	0.971672734862364	0.973889078875903	0.993152563309531
YHControl05	0.963110998410758	0.941621118734737	0.888796303310355	0.924070034781583	0.864529785303901	1	0.799806709926826	0.954127680715409	0.944904924427109	0.915781136558643	0.929564270978292	0.922122192116074	0.912380776051355	0.898938389504427	0.910589914017121	0.98216257878528	0.924342525894037	0.838981464145291	0.936436807031378	0.678123528656422	0.942906276870163	0.915777859507172	0.983567535400803	0.967853042479908	0.999218942638431	0.819816343312275	0.915904936014625	0.661451628874146	0.46951101350042	0.986106346483705	0.979518485740604	0.870904362900896	0.8736183116502	0.92442979686754	0.912220762155059	0.747624240535909	0.868810572687225	0.906884569442936	0.908678258193568	0.836150575547029	0.626026624825321	0.740007821666015	0.893681743380043	0.515339469548764	0.905484637732195	0.845818833927542	0.906885521492447	0.789059080962801	0.996072817764055
YHControl07	0.991976420501064	0.987206757535036	0.991486219403601	1	1	1	1	0.985981308411215	1	1	1	1	0.996202652380744	1	0.996905480930077	1	0.995218375101396	1	0.996764421846756	0.971086114696662	1	1	0.997719816654645	1	1	0.995629242608978	1	1	0.994564313051195	1	1	1	0.988976997919127	1	1	1	1	1	0.964351262421667	1	1	0.980134240281094	1	0.996763754045307	0.9758471965496	1	0.944647287838138	1	1
YHControl08	0.986246455153679	0.97915202007924	0.911634502980012	0.941369663058022	0.877527984197159	0.972337107600516	0.894900982379542	0.986746309027386	0.946574154379878	0.906776721925505	0.973802045617177	0.885509425234185	0.939860758462466	0.939477868390009	0.937682285171946	0.994633555269634	0.965286421018502	0.890373602399782	0.977145920476268	0.952095808383234	0.978747919600564	0.928367670364501	0.994483084541336	1	0.99538781172078	0.961781222250478	0.954905063291139	0.902326618598082	0.922979737783075	1	0.965138498861767	0.898580938277285	0.87890554218115	0.958743553680262	0.973015374960778	0.892845858722636	0.870525404157044	0.950702690924937	0.956913015799526	0.822622789411898	0.965152575720313	0.880186887973887	0.925197083753186	0.926001863060381	0.971447136359417	0.911384635801138	0.946581973329252	0.936068388558068	0.994612741353142
YHControl10	0.94036656270198	0.978686330505946	0.821567873159947	1	0.753679608618716	1	0.911466023805936	0.917428738336892	0.881818816791227	0.837553129898188	0.991429852046271	0.919975370925775	0.860333799560156	0.893929789610311	0.932988273167854	0.89821411075984	0.877832763302673	0.959194327228434	0.889518045141707	0.93266335849214	0.980864238192477	0.957932158198785	0.994322851306188	0.904864973699444	0.986357180943868	0.962558629691819	0.968479262672811	0.676449888726152	0.518807888213312	0.992842754896499	0.954163772965465	0.891178718737422	0.78775974295588	0.879825259311645	0.819779963909424	0.552395633435052	0.89511135366596	0.952561604584527	0.882503013406887	0.870633216362018	0.959120199738438	0.702143251570153	0.90110435674805	0.446609318839042	0.839202156740758	0.859561872895815	0.864447845527139	0.942163828273827	0.967950717696582
YHControl12	0.99018963460649	1	0.990124082046088	1	1	1	1	0.992314513745197	1	1	0.995602413034899	1	0.989860110216193	0.949449125081011	0.999775999816205	1	1	1	1	1	1	1	1	0.71506105834464	0.999757041783473	0.766873225959305	1	1	1	1	1	0.995052331113226	1	0.999015748031496	1	1	1	1	1	0.975083852419741	1	1	1	1	1	0.988628908812596	0.980436418359669	1	1
YHControl14	0.949534422155887	1	0.944210122699386	1	0.836328314715881	0.961079130509494	1	0.933012446241919	0.81219148203421	0.770089694307157	0.990234122364507	0.975707850707851	0.948214992522068	0.896723890294781	0.987556731378522	0.943336857238194	0.956728170325841	1	0.94907187889644	0.879704301075269	0.975888223552894	1	1	0.934237995824635	1	0.989795991300862	1	0.9457954334509	0.986546685673557	1	1	0.972912368822316	0.927619792175641	0.94736279325069	0.853617021276596	0.922611850060459	0.838243170862346	1	0.945497587509261	1	1	0.9326951597681	0.830241708825183	0.949780171786286	0.884299546513053	0.993715011134004	0.895946207430341	1	0.978178031948559
YHControl16	0.961210843685747	0.963392921763045	0.932114325208871	0.952946025685526	0.959613106987762	0.988286685002427	0.859777424483307	0.940562708211934	0.944139510083744	0.933455807307614	0.937493771474871	0.915822910462577	0.937426826852069	0.912635726638972	0.952358232116415	0.959658762874111	0.930243581530435	0.887770897832817	0.940069878918044	0.708800823468862	0.949980908743795	0.958518195262686	0.961531971411619	0.964747176721945	0.997395665007499	0.828095643272095	0.911773562180066	0.830285851165762	0.938025484359497	0.98859159812171	0.954082608788078	0.905511811023622	0.913807716882473	0.920305381493633	0.884768499933092	0.975339036950411	0.848539097015783	0.907044927230542	0.891032846743622	0.941726771884066	0.6560838747785	0.86859237262618	0.922501000171458	0.934109745233352	0.885768720443643	0.926675744418467	0.887269211460871	0.810744562926418	0.962681143923635
YHControl17	0.977227321559832	0.954093919748663	0.879957162594115	1	0.764075489539419	0.970784066123292	0.907572169237662	0.954241370082954	0.935294328400989	0.854252174162624	0.982792886171827	0.873376472231274	0.931500184190274	0.960832313341493	0.933323593717967	0.97724935238965	0.967033483086267	0.941934784963709	0.969551141832181	0.928647694432186	0.968220976343498	0.926837423928309	0.975590944547183	0.983420325452871	0.999405535146486	0.964592992662825	0.968296345736693	0.837824113745279	0.836509651250484	0.944855687606112	0.974407939671875	0.897365350365412	0.846502519418223	0.955626788109484	0.955982085732565	0.8017585931255	0.915786508942402	0.958322007791973	0.910800644814616	0.796783602926266	0.9752576987242	0.795405625395677	0.914772177614395	0.845036455412227	0.907633236062049	0.820010453010891	0.916129398502948	0.952	0.995024338419269
YHControl18	1	1	1	1	1	1	1	1	1	1	1	1	1	1	1	1	1	1	1	1	1	1	1	1	1	1	1	1	1	1	1	1	1	1	1	1	1	1	1	1	1	1	1	1	1	1	1	1	1
[truncated: 138 more rows]
[truncated: 183 more columns]

## Sheet: Fig4B-bray_curtis_distance
	GYctrl03	GYctrl04	GYctrl05	GYctrl06	GYctrl07	GYctrl08	GYctrl10	GYctrl11	GYctrl12	GYctrl13	GYctrl18	GYctrl19	GYctrl20	GYctrl21	GYctrl22	GYctrl23	GYctrl26	GYctrl27	GYctrl28	GYctrl29	GYctrl30	GYctrl31	GYctrl32	GYctrl34	GYctrl35	GYctrl36	GYctrl39	GYctrl40	GYctrl41	GYctrl43	GYctrl44	GYctrl45	GYctrl46	GYctrl47	GYctrl48	GYctrl49	GYctrl50	GYctrl51	GYctrl53	GYctrl54	GYctrl55	GYctrl58	GYctrl59	GYctrl60	GYctrl61	GYctrl62	GYctrl63	GYctrl64	GYctrl65
[truncated: 232 more rows]
[truncated: 183 more columns]

## Sheet: Fig4E-bray_curtis_distance
	GYctrl02	GYctrl05	GYctrl06	GYctrl14	GYctrl18	GYctrl20	GYctrl28	GYctrl29	GYctrl30	GYctrl36	GYctrl39	GYctrl40	GYctrl46	GYctrl60	GYctrl64	GYctrl68	GYpolyp01	GYpolyp04	GYpolyp09	GYpolyp10	GYpolyp12	GYpolyp25	GYpolyp29	GYpolyp32	GYpolyp34	GYpolyp43	YHControl01	YHControl05	YHControl09	YHControl12	YHControl18	YHControl32	YHControl34	YHControl38	YHControl44	YHControl48	YHControl54	YHControl55	YHControl63	YHPolyp04	YHPolyp06	YHPolyp08	YHPolyp100	YHPolyp15	YHPolyp21	YHPolyp22	YHPolyp24	YHPolyp34	YHPolyp38
[truncated: 62 more rows]
[truncated: 13 more columns]

[truncated: 17 more sheets: Fig4H-bray_curtis_distance, FigS3B-bray_curtis_distance, FigS3E-bray_curtis_distance, FigS4B-bray_curtis_distance, FigS4E-bray_curtis_distance, FigS5B-bray_curtis_distance, FigS5E-bray_curtis_distance, FigS5H-bray_curtis_distance, FigS9B-bray_curtis_distance, FigS9E-bray_curtis_distance, FigS10B-bray_curtis_distance, FigS10E-bray_curtis_distance, FigS10H-bray_curtis_distance, FigS11B-bray_curtis_distance, FigS11E-bray_curtis_distance, FigS11G-bray_curtis_distance, FigS11I-bray_curtis_distance]
