# Supplementary material for: The study on the identification of cross-boundary microbiome enterotypes between high-altitude and coastal populations and their predictive value
Source: BMC Microbiol. 2026 Jan 29;26:225. doi: 10.1186/s12866-025-04578-0 (PMC12973879; doi:10.1186/s12866-025-04578-0)
Supplement: Supplementary file 6 — Supplementary Material 6. [file 12866_2025_4578_MOESM6_ESM.xlsx]

## Sheet: TableS1
Fig5. A、B	MetaCyc		Fig5. C	MetaCyc		Fig5. D	MetaCyc		Fig5. E、F	MetaCyc
PWY-1269	CMP-3-deoxy-D-manno-octulosonate biosynthesis		ALLANTOINDEG-PWY	superpathway of allantoin degradation in yeast		PCPDEG-PWY	pentachlorophenol degradation		GLYCOGENSYNTH-PWY	glycogen biosynthesis I (from ADP-D-Glucose)
DTDPRHAMSYN-PWY	dTDP-L-rhamnose biosynthesis		P122-PWY	heterolactic fermentation		PWY-5156	superpathway of fatty acid biosynthesis II (plant)		METH-ACETATE-PWY	methanogenesis from acetate
GLUCOSEIPMETAB-PWY	glucose and glucose-1-phosphate degradation		PROPFERM-PWY	superpathway of L-alanine fermentation (Stickland reaction)		PWY-5178	toluene degradation IV (aerobic) (via catechol)		P221-PWY	octane oxidation
PWY-3801	sucrose degradation II		PWY-3781	aerobic respiration I (cytochrome c)		PWY-5420	catechol degradation II (meta-cleavage pathway)		PWY-2941	L-lysine biosynthesis II
PWY5103	L-isoleucine biosynthesis III		PWY-5494	(R)-lactate fermentation to propanoate II (acrylate pathway)		PWY-5514	UDP-N-acetyl-D-galactosamine biosynthesis II		PWY-3001	superpathway of L-isoleucine biosynthesis I
PWY5677	succinate fermentation to butanoate		PWY-5870	ubiquinol-8 biosynthesis (late decarboxylation)		PWY-5742	L-arginine degradation IX (arginine:pyruvate transaminase pathway)		PWY-5121	superpathway of geranylgeranyl diphosphate biosynthesis II (via MEP)
PWY6143	CMP-pseudaminate biosynthesis		PWY-5873	ubiquinol-7 biosynthesis (late decarboxylation)		PWY-6138	CMP-N-acetylneuraminate biosynthesis I (eukaryotes)		PWY-5505	L-glutamate and L-glutamine biosynthesis
PWY-6174	mevalonate pathway II (haloarchaea)		PWY-6143	CMP-pseudaminate biosynthesis		PWY-6396	superpathway of 2,3-butanediol biosynthesis (from pyruvate)		PWY-5920	superpathway of heme b biosynthesis from glycine
PWY-6210	2-aminophenol degradation		PWY-6396	superpathway of 2,3-butanediol biosynthesis (from pyruvate)		PWY-6662	superpathway of quinolone and alkylquinolone biosynthesis		PWY-5941	glycogen degradation II
PWY-6478	GDP-D-glycero-伪-D-manno-heptose biosynthesis		PWY-6708	ubiquinol-8 biosynthesis (early decarboxylation)		PWY-6981	chitin biosynthesis		PWY-6470	peptidoglycan biosynthesis V (β-lactam resistance)
PWY-6518	bile acids epimerization		PWY-7279	aerobic respiration II (cytochrome c) (yeast)		PWY-7009	2,2'-dihydroxybiphenyl degradation		PWY-7238	sucrose biosynthesis II
PWY-7312	dTDP-β-D-fucofuranose biosynthesis		PWY-7383	anaerobic energy metabolism (invertebrates, cytosol)		PWY-7090	UDP-2,3-diacetamido-2,3-dideoxy-伪-D-mannuronate biosynthesis		PWY-7269	mitochondrial NADPH production (yeast)
PWY-7316	dTDP-N-acetylviosamine biosynthesis		PWY-7434	terminal O-glycans residues modification (via type 2 precursor disaccharide)		PWY-7245	superpathway of NAD/NADP - NADH/NADPH interconversion (yeast)		PWY-7783	plasmalogen degradation
PWY-7399	methylphosphonate degradation II		PWY-7511	protein ubiquitination		PWY-7268	cytosolic NADPH production (yeast)		PWY66-389	phytol degradation
PWY-7761	NAD salvage pathway II (PNC IV cycle)		PWY-7822	chitin degradation III (Serratia)		PWY-7294	D-xylose degradation IV		THREOCAT-PWY	superpathway of L-threonine metabolism
PWY-8125	mevalonate pathway IV (archaea)		PWY-8188	L-alanine degradation VI (reductive Stickland reaction)		PWY-7376	cob(II)yrinate a,c-diamide biosynthesis II (late cobalt incorporation)
PWY-822	fructan biosynthesis		PWY-8189	L-alanine degradation V (oxidative Stickland reaction)		PWY-7391	isoprene biosynthesis II (engineered)
PWY4FS-7	phosphatidylglycerol biosynthesis I (acyl-[acp] donor)		PWY-822	fructan biosynthesis		PWY-7399	methylphosphonate degradation II
PWY4FS-8	phosphatidylglycerol biosynthesis II (acyl-CoA donor)		PWY66-399	gluconeogenesis III		PWY-7754	bile acid 7β-dehydroxylation
URSIN-PWY	ureide biosynthesis		UBISYN-PWY	superpathway of ubiquinol-8 biosynthesis (early decarboxylation)		PWY-8134	bile acid 7β-dehydroxylation

## Sheet: Table S2
Table S2: Comparison of Metacyc Pathways Between Two Gut Microbiota Enterotypes (Bacteria)
CP VS HP					CAP VS HAP					HAP VS HCP
Pathway	E1 LogFC	E2 LogFC	P Value		Pathway	E1 LogFC	E2 LogFC	P Value		Pathway	E1 LogFC	E2 LogFC	P Value
DTDPRHAMSYN-PWY	0.851756	0	2.32203e-22		METHANOGENESIS-PWY	1.51411	0	0.0113934		PWY-6174	2.01309	0	0.0283615
GLUCOSE1 LogFCPMETAB-PWY	0.721401	0	4.21381e-16		PWY-3801	0	4.15817	0.00684297		PWY-7332	0	5.62914	0.0263614
PWY-1269	1.14357	0	3.77346e-25		PWY-5198	1.61685	0	0.0110349		DTDPRHAMSYN-PWY	0.842313	0	1.00835e-10
PWY-3801	0	3.11958	0.00180409		PWY-5209	1.39987	0	0.02834		PWY-6572	0	4.12745	1.63522e-08
PWY-5103	0.735449	0	3.89317e-35		PWY-5654	0	3.62643	0.042967		PWY-7820	0	4.72647	0.000747643
PWY-5677	0	2.86392	1.00961e-09		PWY-5972	0	2.90132	4.31822e-05		PWY-6147	0.739851	0	3.02425e-06
PWY-6143	0	2.82462	0.000344178		PWY-6160	1.72177	0	0.0110349		PWY4FS-7	0.779924	0	1.48827e-11
PWY-6174	2.23262	0	0.00172869		PWY-6165	1.77381	0	0.0110349		PWY-822	1.31355	0	0.0233702
PWY-6210	0	2.94595	0.00341873		PWY-6210	0	3.68298	0.017804		ASPASN-PWY	0.675635	0	2.22249e-10
PWY-6478	0	2.9041	6.57967e-09		PWY-6349	1.57309	0	0.0110349		PWY-8125	2.01309	0	0.0283615
PWY-6518	0	3.36004	0.00248669		PWY-6350	1.42956	0	0.00374657		PWY-6749	0	3.25727	0.0010237
PWY-7312	0	2.85775	0.00261637		PWY-6478	0	3.25307	1.19118e-05		PWY-6478	0	4.48783	4.17132e-05
PWY-7316	0	3.09455	0.000184944		PWY-7286	1.36185	0	0.00404169		PWY-5103	0.65535	0	1.58864e-15
PWY-7399	0	5.11571	0.000263151		PWY-7312	0	3.13835	0.00574076		PWY4FS-8	0.779193	0	1.6171e-11
PWY-7761	0.762911	0	3.71348e-18		PWY-7316	0	3.03819	0.0159151		PWY-6328	0	3.47946	0.00165277
PWY-8125	2.23262	0	0.00172869		PWY-7388	0	3.0045	0.00412408		PWY-6807	0	3.33569	0.00141791
PWY-822	1.27888	0	0.0182023		PWY-7396	0	3.8145	0.00205634		PWY-5677	0	3.38554	0.000163912
PWY4FS-7	0.691357	0	1.34687e-22		PWY-8112	1.63881	0	0.0110349		PWY-7316	0	3.06163	0.00699282
PWY4FS-8	0.691098	0	1.40955e-22		PWY-8113	1.56039	0	0.0113934		PWY-1269	1.43415	0	4.7829e-13
URSIN-PWY	0	3.12748	0.000639618		URSIN-PWY	0	4.29417	0.00172109		ARGDEG-PWY	0	2.87868	0.0066294

## Sheet: Table S3
Table S3: Spearman Correlation Analysis Between Bacterial Genera and Metacyc Pathways
CP VS HP					CAP VS HAP					HAP VS HCP
Bacteria	Pathway	Spearman_Rho	P Value		Bacteria	Pathway	Spearman_Rho	P-value		Bacteria	Pathway	Spearman_Rho	P-value
Parabacteroides	DTDPRHAMSYN-PWY	0.117247	0.0441385		Bacteroides	METHANOGENESIS-PWY	-0.161222	0.0486188		Prevotella	ARGDEG-PWY	-0.254007	0.00695918
Parabacteroides	GLUCOSE1PMETAB-PWY	-0.345711	7.21378e-10		Bacteroides	PWY-3801	-0.0125487	0.879066		Prevotella	ASPASN-PWY	0.537127	4.47427e-10
Parabacteroides	PWY-1269	-0.136504	0.0189132		Bacteroides	PWY-5198	-0.239648	0.00304453		Prevotella	DTDPRHAMSYN-PWY	0.529747	8.82572e-10
Parabacteroides	PWY-3801	-0.0308227	0.598287		Bacteroides	PWY-5209	-0.195358	0.0164208		Prevotella	PWY-1269	0.642208	2.44249e-15
Parabacteroides	PWY-5103	-0.242398	2.37657e-05		Bacteroides	PWY-5654	0.0177946	0.829167		Prevotella	PWY-5103	0.791499	0
Parabacteroides	PWY-5677	0.335777	2.38309e-09		Bacteroides	PWY-6143	0.407017	1.62244e-07		Prevotella	PWY-5677	-0.376886	3.79256e-05
Parabacteroides	PWY-6143	0.308604	5.00602e-08		Bacteroides	PWY-6160	-0.162007	0.0475132		Prevotella	PWY-6147	0.375527	4.07276e-05
Parabacteroides	PWY-6174	-0.0465653	0.425867		Bacteroides	PWY-6165	-0.162007	0.0475132		Prevotella	PWY-6174	0.136998	0.151934
Parabacteroides	PWY-6210	-0.0527667	0.366783		Bacteroides	PWY-6210	0.0841413	0.306508		Prevotella	PWY-6328	-0.382962	2.74608e-05
Parabacteroides	PWY-6478	0.390332	1.87428e-12		Bacteroides	PWY-6349	-0.239849	0.00301906		Prevotella	PWY-6478	-0.394527	1.45662e-05
Parabacteroides	PWY-6518	-0.00158985	0.978326		Bacteroides	PWY-6350	-0.206348	0.01114		Prevotella	PWY-6572	-0.501515	1.00685e-08
Parabacteroides	PWY-7312	0.415385	4.19664e-14		Bacteroides	PWY-6478	0.65207	0		Prevotella	PWY-6749	-0.320933	0.00054545
Parabacteroides	PWY-7316	0.205294	0.000372779		Bacteroides	PWY-7286	-0.205871	0.0113337		Prevotella	PWY-6807	-0.26635	0.00456272
Parabacteroides	PWY-7399	-0.0588546	0.313997		Bacteroides	PWY-7312	0.342976	1.46432e-05		Prevotella	PWY-7316	-0.367183	6.26134e-05
Parabacteroides	PWY-7761	-0.260931	5.01096e-06		Bacteroides	PWY-7316	0.364356	3.65153e-06		Prevotella	PWY-7332	-0.166892	0.0799854
Parabacteroides	PWY-8125	-0.0465653	0.425867		Bacteroides	PWY-7388	-0.0273809	0.739845		Prevotella	PWY-7820	-0.296911	0.00146577
Parabacteroides	PWY-822	-0.0927645	0.111895		Bacteroides	PWY-7396	-0.0319506	0.698377		Prevotella	PWY-8125	0.136998	0.151934
Parabacteroides	PWY4FS-7	-0.268099	2.65263e-06		Bacteroides	PWY-8112	-0.239648	0.00304453		Prevotella	PWY-822	0.131469	0.169374
Parabacteroides	PWY4FS-8	-0.267814	2.7216e-06		Bacteroides	PWY-8113	-0.239566	0.003055		Prevotella	PWY4FS-7	0.598175	7.29417e-13
Parabacteroides	URSIN-PWY	-0.00799812	0.891288		Bacteroides	URSIN-PWY	0.05593	0.49725		Prevotella	PWY4FS-8	0.596894	8.48432e-13
Mediterraneibacter	DTDPRHAMSYN-PWY	-0.0902421	0.122041		Phocaeicola	METHANOGENESIS-PWY	-0.236165	0.00351794		Bacteroides	ARGDEG-PWY	0.0814822	0.396065
Mediterraneibacter	GLUCOSE1PMETAB-PWY	-0.0509187	0.383835		Phocaeicola	PWY-3801	-0.0166241	0.840249		Bacteroides	ASPASN-PWY	-0.135504	0.156509
Mediterraneibacter	PWY-1269	-0.212678	0.000223741		Phocaeicola	PWY-5198	-0.271308	0.000741108		Bacteroides	DTDPRHAMSYN-PWY	-0.0680765	0.478593
Mediterraneibacter	PWY-3801	0.0728546	0.212343		Phocaeicola	PWY-5209	-0.259534	0.00128043		Bacteroides	PWY-1269	-0.308468	0.000921032
Mediterraneibacter	PWY-5103	-0.191615	0.000915454		Phocaeicola	PWY-5654	-0.00968527	0.906518		Bacteroides	PWY-5103	-0.465498	1.59784e-07
Mediterraneibacter	PWY-5677	0.248138	1.4872e-05		Phocaeicola	PWY-6143	0.20719	0.0108049		Bacteroides	PWY-5677	0.43906	9.80761e-07
Mediterraneibacter	PWY-6143	-0.00633437	0.913803		Phocaeicola	PWY-6160	-0.236466	0.00347452		Bacteroides	PWY-6147	-0.0874342	0.362312
Mediterraneibacter	PWY-6174	0.0200642	0.731671		Phocaeicola	PWY-6165	-0.236466	0.00347452		Bacteroides	PWY-6174	-0.0918545	0.338427
Mediterraneibacter	PWY-6210	0.0474766	0.416854		Phocaeicola	PWY-6210	0.000237902	0.997699		Bacteroides	PWY-6328	0.190672	0.0448488
Mediterraneibacter	PWY-6478	0.0669611	0.251817		Phocaeicola	PWY-6349	-0.271216	0.000744332		Bacteroides	PWY-6478	0.503076	8.85735e-09
Mediterraneibacter	PWY-6518	0.357029	1.74819e-10		Phocaeicola	PWY-6350	-0.247851	0.00214816		Bacteroides	PWY-6572	0.698047	0
Mediterraneibacter	PWY-7312	0.108853	0.0618338		Phocaeicola	PWY-6478	0.427804	2.96775e-08		Bacteroides	PWY-6749	0.384622	2.5111e-05
Mediterraneibacter	PWY-7316	0.0970971	0.0960246		Phocaeicola	PWY-7286	-0.247453	0.0021855		Bacteroides	PWY-6807	0.495389	1.65322e-08
Mediterraneibacter	PWY-7399	0.247741	1.53677e-05		Phocaeicola	PWY-7312	0.372112	2.14695e-06		Bacteroides	PWY-7316	0.452854	3.88719e-07
Mediterraneibacter	PWY-7761	-0.0527485	0.366948		Phocaeicola	PWY-7316	0.221706	0.00626785		Bacteroides	PWY-7332	0.303845	0.00111182
Mediterraneibacter	PWY-8125	0.0200642	0.731671		Phocaeicola	PWY-7388	-0.0886594	0.281138		Bacteroides	PWY-7820	0.398783	1.1459e-05
Mediterraneibacter	PWY-822	0.0434291	0.457734		Phocaeicola	PWY-7396	-0.0280333	0.733876		Bacteroides	PWY-8125	-0.0918545	0.338427
Mediterraneibacter	PWY4FS-7	-0.14542	0.0123258		Phocaeicola	PWY-8112	-0.271308	0.000741108		Bacteroides	PWY-822	-0.0690211	0.472492
Mediterraneibacter	PWY4FS-8	-0.145376	0.0123525		Phocaeicola	PWY-8113	-0.271171	0.000745949		Bacteroides	PWY4FS-7	-0.412671	5.10522e-06
Mediterraneibacter	URSIN-PWY	0.0252063	0.666602		Phocaeicola	URSIN-PWY	-0.0279168	0.73494		Bacteroides	PWY4FS-8	-0.412153	5.26519e-06
Bifidobacterium	DTDPRHAMSYN-PWY	-0.209809	0.00027343		Prevotella	METHANOGENESIS-PWY	0.212884	0.00876294		Phocaeicola	ARGDEG-PWY	0.022043	0.818779
Bifidobacterium	GLUCOSE1PMETAB-PWY	0.115793	0.0468565		Prevotella	PWY-3801	-0.130287	0.112133		Phocaeicola	ASPASN-PWY	-0.0486311	0.613005
Bifidobacterium	PWY-1269	-0.285	5.47791e-07		Prevotella	PWY-5198	0.222326	0.00611898		Phocaeicola	DTDPRHAMSYN-PWY	-0.10394	0.278324
Bifidobacterium	PWY-3801	-0.045436	0.437191		Prevotella	PWY-5209	0.213049	0.00870903		Phocaeicola	PWY-1269	-0.346086	0.000175762
Bifidobacterium	PWY-5103	0.121463	0.0369918		Prevotella	PWY-5654	-0.0812969	0.323225		Phocaeicola	PWY-5103	-0.549918	1.31711e-10
Bifidobacterium	PWY-5677	-0.137855	0.0177518		Prevotella	PWY-6143	-0.142672	0.0815623		Phocaeicola	PWY-5677	0.379526	3.29883e-05
Bifidobacterium	PWY-6143	-0.146671	0.0115857		Prevotella	PWY-6160	0.213258	0.00864146		Phocaeicola	PWY-6147	0.103282	0.281401
Bifidobacterium	PWY-6174	0.078883	0.176772		Prevotella	PWY-6165	0.213258	0.00864146		Phocaeicola	PWY-6174	-0.0901079	0.347743
Bifidobacterium	PWY-6210	-0.0914921	0.116927		Prevotella	PWY-6210	-0.125306	0.126692		Phocaeicola	PWY-6328	0.191014	0.0444564
Bifidobacterium	PWY-6478	-0.167044	0.0039584		Prevotella	PWY-6349	0.222408	0.00609948		Phocaeicola	PWY-6478	0.444548	6.82324e-07
Bifidobacterium	PWY-6518	0.12313	0.0344487		Prevotella	PWY-6350	0.223976	0.00573786		Phocaeicola	PWY-6572	0.621777	3.88578e-14
Bifidobacterium	PWY-7312	-0.105079	0.0715071		Prevotella	PWY-6478	-0.394428	4.27579e-07		Phocaeicola	PWY-6749	0.400468	1.04096e-05
Bifidobacterium	PWY-7316	-0.0600758	0.304038		Prevotella	PWY-7286	0.224103	0.00570954		Phocaeicola	PWY-6807	0.408855	6.40051e-06
Bifidobacterium	PWY-7399	0.0211116	0.718242		Prevotella	PWY-7312	-0.245683	0.00235833		Phocaeicola	PWY-7316	0.317695	0.000626403
Bifidobacterium	PWY-7761	0.181968	0.00166374		Prevotella	PWY-7316	-0.20551	0.011482		Phocaeicola	PWY-7332	0.217217	0.0217946
Bifidobacterium	PWY-8125	0.078883	0.176772		Prevotella	PWY-7388	-0.11969	0.144797		Phocaeicola	PWY-7820	0.413632	4.82044e-06
Bifidobacterium	PWY-822	0.185223	0.00136451		Prevotella	PWY-7396	-0.169663	0.0377891		Phocaeicola	PWY-8125	-0.0901079	0.347743
Bifidobacterium	PWY4FS-7	-0.093452	0.109248		Prevotella	PWY-8112	0.222326	0.00611898		Phocaeicola	PWY-822	0.0154701	0.872264
Bifidobacterium	PWY4FS-8	-0.0935915	0.108717		Prevotella	PWY-8113	0.22249	0.00608004		Phocaeicola	PWY4FS-7	-0.423894	2.57891e-06
Bifidobacterium	URSIN-PWY	-0.109285	0.0608004		Prevotella	URSIN-PWY	-0.076128	0.355074		Phocaeicola	PWY4FS-8	-0.423438	2.65292e-06
Roseburia	DTDPRHAMSYN-PWY	0.0563973	0.334674		Faecalibacterium	METHANOGENESIS-PWY	0.13653	0.0957642		Faecalibacterium	ARGDEG-PWY	-0.229094	0.015358
Roseburia	GLUCOSE1PMETAB-PWY	0.119305	0.0405165		Faecalibacterium	PWY-3801	-0.200784	0.0135908		Faecalibacterium	ASPASN-PWY	-0.292375	0.00174952
Roseburia	PWY-1269	-0.117002	0.0445879		Faecalibacterium	PWY-5198	0.101018	0.219084		Faecalibacterium	DTDPRHAMSYN-PWY	0.0887153	0.355285
Roseburia	PWY-3801	-0.0224079	0.701742		Faecalibacterium	PWY-5209	0.127821	0.119169		Faecalibacterium	PWY-1269	-0.268322	0.00425709
Roseburia	PWY-5103	0.0834442	0.152941		Faecalibacterium	PWY-5654	-0.0219885	0.789747		Faecalibacterium	PWY-5103	0.115365	0.228484
Roseburia	PWY-5677	-0.126729	0.0294613		Faecalibacterium	PWY-6143	0.122387	0.135873		Faecalibacterium	PWY-5677	-0.0393446	0.682472
Roseburia	PWY-6143	0.112833	0.0528258		Faecalibacterium	PWY-6160	0.136238	0.0964857		Faecalibacterium	PWY-6147	-0.283038	0.00249483
Roseburia	PWY-6174	0.0791807	0.175138		Faecalibacterium	PWY-6165	0.136238	0.0964857		Faecalibacterium	PWY-6174	0.175827	0.0648294
Roseburia	PWY-6210	-0.0978729	0.0933814		Faecalibacterium	PWY-6210	-0.0482401	0.558323		Faecalibacterium	PWY-6328	-0.0186512	0.846292
Roseburia	PWY-6478	-0.143958	0.013243		Faecalibacterium	PWY-6349	0.101191	0.218288		Faecalibacterium	PWY-6478	-0.128573	0.179077
Roseburia	PWY-6518	-0.0492924	0.399232		Faecalibacterium	PWY-6350	0.109281	0.183427		Faecalibacterium	PWY-6572	0.0646137	0.501315
Roseburia	PWY-7312	0.115895	0.0466621		Faecalibacterium	PWY-6478	-0.243061	0.0026372		Faecalibacterium	PWY-6749	0.000545591	0.995476
Roseburia	PWY-7316	-0.00474364	0.935394		Faecalibacterium	PWY-7286	0.108834	0.185243		Faecalibacterium	PWY-6807	0.027418	0.775638
Roseburia	PWY-7399	-0.166749	0.00402414		Faecalibacterium	PWY-7312	0.135193	0.0991026		Faecalibacterium	PWY-7316	-0.113996	0.234106
Roseburia	PWY-7761	0.0686632	0.239928		Faecalibacterium	PWY-7316	-0.0116955	0.887233		Faecalibacterium	PWY-7332	-0.0363199	0.705718
Roseburia	PWY-8125	0.0791807	0.175138		Faecalibacterium	PWY-7388	-0.149343	0.0681014		Faecalibacterium	PWY-7820	-0.0349468	0.716362
Roseburia	PWY-822	-0.0177197	0.762023		Faecalibacterium	PWY-7396	-0.208296	0.0103783		Faecalibacterium	PWY-8125	0.175827	0.0648294
Roseburia	PWY4FS-7	0.116561	0.0454034		Faecalibacterium	PWY-8112	0.101018	0.219084		Faecalibacterium	PWY-822	-0.0241416	0.801864
Roseburia	PWY4FS-8	0.116707	0.0451322		Faecalibacterium	PWY-8113	0.100936	0.219462		Faecalibacterium	PWY4FS-7	-0.157678	0.0984478
Roseburia	URSIN-PWY	-0.0853976	0.143512		Faecalibacterium	URSIN-PWY	-0.199436	0.0142509		Faecalibacterium	PWY4FS-8	-0.157353	0.0991547
Megamonas	DTDPRHAMSYN-PWY	-0.0109509	0.851554		Megamonas	METHANOGENESIS-PWY	0.0827769	0.314455		Bifidobacterium	ARGDEG-PWY	0.0198588	0.836474
Megamonas	GLUCOSE1PMETAB-PWY	0.0549527	0.347228		Megamonas	PWY-3801	-0.0867392	0.291743		Bifidobacterium	ASPASN-PWY	-0.370437	5.30257e-05
Megamonas	PWY-1269	-0.0585135	0.316816		Megamonas	PWY-5198	0.0237657	0.773195		Bifidobacterium	DTDPRHAMSYN-PWY	-0.315953	0.000674379
Megamonas	PWY-3801	-0.057961	0.321417		Megamonas	PWY-5209	0.0418681	0.611509		Bifidobacterium	PWY-1269	-0.304045	0.00110286
Megamonas	PWY-5103	0.00114011	0.984456		Megamonas	PWY-5654	-0.0139198	0.86597		Bifidobacterium	PWY-5103	-0.00996404	0.917524
Megamonas	PWY-5677	-0.169505	0.00344749		Megamonas	PWY-6143	-0.0315358	0.702107		Bifidobacterium	PWY-5677	0.0723854	0.451108
Megamonas	PWY-6143	-0.0086836	0.882036		Megamonas	PWY-6160	0.0824656	0.316287		Bifidobacterium	PWY-6147	-0.392462	1.63428e-05
Megamonas	PWY-6174	-0.0303952	0.603375		Megamonas	PWY-6165	0.0824656	0.316287		Bifidobacterium	PWY-6174	0.115927	0.226208
Megamonas	PWY-6210	-0.0128206	0.826579		Megamonas	PWY-6210	-0.0473924	0.565269		Bifidobacterium	PWY-6328	-0.108484	0.257696
Megamonas	PWY-6478	-0.0970007	0.096357		Megamonas	PWY-6349	0.024306	0.768183		Bifidobacterium	PWY-6478	0.0250964	0.794197
Megamonas	PWY-6518	-0.0634322	0.27775		Megamonas	PWY-6350	0.0682291	0.407375		Bifidobacterium	PWY-6572	0.0383957	0.689734
Megamonas	PWY-7312	0.100691	0.0842645		Megamonas	PWY-6478	-0.133082	0.104555		Bifidobacterium	PWY-6749	-0.0138957	0.885171
Megamonas	PWY-7316	-0.207556	0.000319445		Megamonas	PWY-7286	0.0686389	0.404555		Bifidobacterium	PWY-6807	0.000689949	0.994279
Megamonas	PWY-7399	-0.16444	0.00457258		Megamonas	PWY-7312	0.126039	0.124462		Bifidobacterium	PWY-7316	0.0275431	0.774641
Megamonas	PWY-7761	-0.0162477	0.781269		Megamonas	PWY-7316	-0.220695	0.00651749		Bifidobacterium	PWY-7332	-0.0315641	0.742811
Megamonas	PWY-8125	-0.0303952	0.603375		Megamonas	PWY-7388	0.0250972	0.76086		Bifidobacterium	PWY-7820	-0.075035	0.434653
Megamonas	PWY-822	0.0260298	0.656394		Megamonas	PWY-7396	-0.093466	0.255734		Bifidobacterium	PWY-8125	0.115927	0.226208
Megamonas	PWY4FS-7	-0.0498153	0.394242		Megamonas	PWY-8112	0.0237657	0.773195		Bifidobacterium	PWY-822	0.103869	0.278653
Megamonas	PWY4FS-8	-0.049672	0.395606		Megamonas	PWY-8113	0.0246724	0.76479		Bifidobacterium	PWY4FS-7	-0.0728852	0.447978
Megamonas	URSIN-PWY	-0.0196095	0.737527		Megamonas	URSIN-PWY	-0.0452345	0.583134		Bifidobacterium	PWY4FS-8	-0.0721393	0.452653
Phocaeicola	DTDPRHAMSYN-PWY	-0.0299889	0.608228		Escherichia	METHANOGENESIS-PWY	-0.0337137	0.682604		Escherichia	ARGDEG-PWY	0.579007	6.46638e-12
Phocaeicola	GLUCOSE1PMETAB-PWY	-0.495357	0		Escherichia	PWY-3801	0.361568	4.40388e-06		Escherichia	ASPASN-PWY	-0.101027	0.292115
Phocaeicola	PWY-1269	-0.167066	0.00395361		Escherichia	PWY-5198	0.0266093	0.746924		Escherichia	DTDPRHAMSYN-PWY	-0.303396	0.00113214
Phocaeicola	PWY-3801	-0.046924	0.422306		Escherichia	PWY-5209	0.0119256	0.885029		Escherichia	PWY-1269	0.064663	0.500987
Phocaeicola	PWY-5103	-0.546855	0		Escherichia	PWY-5654	0.222782	0.00601152		Escherichia	PWY-5103	-0.358078	9.86919e-05
Phocaeicola	PWY-5677	0.386528	3.23808e-12		Escherichia	PWY-6143	-0.0167333	0.839213		Escherichia	PWY-5677	0.130783	0.171635
Phocaeicola	PWY-6143	0.270325	2.16865e-06		Escherichia	PWY-6160	-0.0330014	0.68896		Escherichia	PWY-6147	-0.0482187	0.616025
Phocaeicola	PWY-6174	-0.142442	0.0142571		Escherichia	PWY-6165	-0.0330014	0.68896		Escherichia	PWY-6174	-0.0688125	0.473836
Phocaeicola	PWY-6210	-0.0499587	0.39288		Escherichia	PWY-6210	0.283552	0.000408174		Escherichia	PWY-6328	0.524754	1.38296e-09
Phocaeicola	PWY-6478	0.427524	5.77316e-15		Escherichia	PWY-6349	0.0268924	0.744325		Escherichia	PWY-6478	0.0714237	0.457165
Phocaeicola	PWY-6518	-0.0276527	0.636463		Escherichia	PWY-6350	-0.0186846	0.820762		Escherichia	PWY-6572	0.0563397	0.557795
Phocaeicola	PWY-7312	0.372075	2.41411e-11		Escherichia	PWY-6478	0.158895	0.0520214		Escherichia	PWY-6749	0.234879	0.0128691
Phocaeicola	PWY-7316	0.263784	3.89928e-06		Escherichia	PWY-7286	-0.0158242	0.84784		Escherichia	PWY-6807	0.0171887	0.858214
Phocaeicola	PWY-7399	-0.0522992	0.371052		Escherichia	PWY-7312	-0.150294	0.066338		Escherichia	PWY-7316	0.196687	0.0383574
Phocaeicola	PWY-7761	-0.500346	0		Escherichia	PWY-7316	0.262624	0.00111202		Escherichia	PWY-7332	0.115459	0.228104
Phocaeicola	PWY-8125	-0.142442	0.0142571		Escherichia	PWY-7388	0.453149	3.1299e-09		Escherichia	PWY-7820	0.027325	0.77638
Phocaeicola	PWY-822	-0.215741	0.000180077		Escherichia	PWY-7396	0.400237	2.74902e-07		Escherichia	PWY-8125	-0.0688125	0.473836
Phocaeicola	PWY4FS-7	-0.349168	4.70881e-10		Escherichia	PWY-8112	0.0266093	0.746924		Escherichia	PWY-822	-0.356064	0.000108925
Phocaeicola	PWY4FS-8	-0.349065	4.76943e-10		Escherichia	PWY-8113	0.0276321	0.737545		Escherichia	PWY4FS-7	-0.0938838	0.327802
Phocaeicola	URSIN-PWY	0.0341182	0.559732		Escherichia	URSIN-PWY	0.345028	1.28756e-05		Escherichia	PWY4FS-8	-0.0942173	0.326077
Bacteroides	DTDPRHAMSYN-PWY	0.0467908	0.423626		Parabacteroides	METHANOGENESIS-PWY	-0.0692674	0.400253		Streptococcus	ARGDEG-PWY	-0.307832	0.000945362
Bacteroides	GLUCOSE1PMETAB-PWY	-0.419055	2.33147e-14		Parabacteroides	PWY-3801	0.0174639	0.832294		Streptococcus	ASPASN-PWY	0.201544	0.0337051
Bacteroides	PWY-1269	-0.138579	0.0171547		Parabacteroides	PWY-5198	-0.143315	0.0801789		Streptococcus	DTDPRHAMSYN-PWY	0.167287	0.079261
Bacteroides	PWY-3801	-0.0444417	0.447302		Parabacteroides	PWY-5209	-0.0989076	0.228928		Streptococcus	PWY-1269	0.0755353	0.431584
Bacteroides	PWY-5103	-0.384524	4.30589e-12		Parabacteroides	PWY-5654	0.0418027	0.612066		Streptococcus	PWY-5103	0.277501	0.00306118
Bacteroides	PWY-5677	0.500413	0		Parabacteroides	PWY-6143	0.287914	0.000327734		Streptococcus	PWY-5677	0.015572	0.87143
Bacteroides	PWY-6143	0.416518	3.5083e-14		Parabacteroides	PWY-6160	-0.0702993	0.393248		Streptococcus	PWY-6147	0.0727799	0.448636
Bacteroides	PWY-6174	-0.161657	0.0053224		Parabacteroides	PWY-6165	-0.0702993	0.393248		Streptococcus	PWY-6174	-0.00172423	0.985704
Bacteroides	PWY-6210	0.0135622	0.81672		Parabacteroides	PWY-6210	0.0578102	0.48287		Streptococcus	PWY-6328	-0.2712	0.00384378
Bacteroides	PWY-6478	0.621105	0		Parabacteroides	PWY-6349	-0.143635	0.0794982		Streptococcus	PWY-6478	-0.247934	0.00850233
Bacteroides	PWY-6518	0.0706588	0.226496		Parabacteroides	PWY-6350	-0.114126	0.164601		Streptococcus	PWY-6572	-0.126582	0.185976
Bacteroides	PWY-7312	0.305536	6.92057e-08		Parabacteroides	PWY-6478	0.418403	6.4995e-08		Streptococcus	PWY-6749	-0.155402	0.103488
Bacteroides	PWY-7316	0.411332	7.9492e-14		Parabacteroides	PWY-7286	-0.113893	0.165474		Streptococcus	PWY-6807	-0.181132	0.0569914
Bacteroides	PWY-7399	0.104105	0.0741929		Parabacteroides	PWY-7312	0.466477	8.81195e-10		Streptococcus	PWY-7316	-0.174623	0.0667238
Bacteroides	PWY-7761	-0.457628	0		Parabacteroides	PWY-7316	0.206788	0.0109637		Streptococcus	PWY-7332	-0.1067	0.265666
Bacteroides	PWY-8125	-0.161657	0.0053224		Parabacteroides	PWY-7388	0.0647664	0.431661		Streptococcus	PWY-7820	-0.181192	0.0569063
Bacteroides	PWY-822	-0.164358	0.00459323		Parabacteroides	PWY-7396	-0.017492	0.832028		Streptococcus	PWY-8125	-0.00172423	0.985704
Bacteroides	PWY4FS-7	-0.285262	5.34103e-07		Parabacteroides	PWY-8112	-0.143315	0.0801789		Streptococcus	PWY-822	0.842859	0
Bacteroides	PWY4FS-8	-0.284888	5.53783e-07		Parabacteroides	PWY-8113	-0.143178	0.0804721		Streptococcus	PWY4FS-7	0.15358	0.107664
Bacteroides	URSIN-PWY	0.00202136	0.972446		Parabacteroides	URSIN-PWY	0.0116616	0.887557		Streptococcus	PWY4FS-8	0.153554	0.107725
Faecalibacterium	DTDPRHAMSYN-PWY	0.0475016	0.416609		Mediterraneibacter	METHANOGENESIS-PWY	-0.0774949	0.346467		Parabacteroides	ARGDEG-PWY	-0.0602939	0.530428
Faecalibacterium	GLUCOSE1PMETAB-PWY	0.0545113	0.351123		Mediterraneibacter	PWY-3801	0.08943	0.276955		Parabacteroides	ASPASN-PWY	-0.0131011	0.891696
Faecalibacterium	PWY-1269	-0.234291	4.51636e-05		Mediterraneibacter	PWY-5198	-0.044635	0.588142		Parabacteroides	DTDPRHAMSYN-PWY	0.0167778	0.86157
Faecalibacterium	PWY-3801	-0.120811	0.0380279		Mediterraneibacter	PWY-5209	-0.0634462	0.441134		Parabacteroides	PWY-1269	-0.252984	0.00720049
Faecalibacterium	PWY-5103	0.15468	0.00770881		Mediterraneibacter	PWY-5654	0.114364	0.163717		Parabacteroides	PWY-5103	-0.299417	0.0013275
Faecalibacterium	PWY-5677	-0.186818	0.0012367		Mediterraneibacter	PWY-6143	-0.0324148	0.694212		Parabacteroides	PWY-5677	0.327483	0.000410167
Faecalibacterium	PWY-6143	0.143851	0.0133127		Mediterraneibacter	PWY-6160	-0.0774127	0.346981		Parabacteroides	PWY-6147	0.0128027	0.894148
Faecalibacterium	PWY-6174	0.137766	0.0178261		Mediterraneibacter	PWY-6165	-0.0774127	0.346981		Parabacteroides	PWY-6174	-0.0188994	0.844273
Faecalibacterium	PWY-6210	-0.0983309	0.0918484		Mediterraneibacter	PWY-6210	0.102555	0.212103		Parabacteroides	PWY-6328	0.0278108	0.77251
Faecalibacterium	PWY-6478	-0.148062	0.0108088		Mediterraneibacter	PWY-6349	-0.0431557	0.600584		Parabacteroides	PWY-6478	0.438951	9.87777e-07
Faecalibacterium	PWY-6518	-0.078191	0.180616		Mediterraneibacter	PWY-6350	-0.0573866	0.48609		Parabacteroides	PWY-6572	0.555864	7.3086e-11
Faecalibacterium	PWY-7312	0.174843	0.00253839		Mediterraneibacter	PWY-6478	0.100511	0.221419		Parabacteroides	PWY-6749	0.326852	0.000421713
Faecalibacterium	PWY-7316	-0.0347869	0.552058		Mediterraneibacter	PWY-7286	-0.0564915	0.492932		Parabacteroides	PWY-6807	0.377532	3.66568e-05
Faecalibacterium	PWY-7399	-0.187336	0.00119758		Mediterraneibacter	PWY-7312	0.0249515	0.762207		Parabacteroides	PWY-7316	0.198585	0.0364789
Faecalibacterium	PWY-7761	0.0859181	0.141076		Mediterraneibacter	PWY-7316	0.123929	0.130962		Parabacteroides	PWY-7332	0.0884049	0.35698
Faecalibacterium	PWY-8125	0.137766	0.0178261		Mediterraneibacter	PWY-7388	0.117932	0.150851		Parabacteroides	PWY-7820	0.259403	0.00580089
Faecalibacterium	PWY-822	-0.0379569	0.51639		Mediterraneibacter	PWY-7396	0.112236	0.171767		Parabacteroides	PWY-8125	-0.0188994	0.844273
Faecalibacterium	PWY4FS-7	-0.110953	0.0569349		Mediterraneibacter	PWY-8112	-0.044635	0.588142		Parabacteroides	PWY-822	0.0787372	0.41224
Faecalibacterium	PWY4FS-8	-0.110845	0.0571786		Mediterraneibacter	PWY-8113	-0.0444159	0.589978		Parabacteroides	PWY4FS-7	-0.274438	0.00342172
Faecalibacterium	URSIN-PWY	-0.153427	0.00822645		Mediterraneibacter	URSIN-PWY	0.0368833	0.654594		Parabacteroides	PWY4FS-8	-0.273938	0.00348407
Prevotella	DTDPRHAMSYN-PWY	0.499924	0		Bifidobacterium	METHANOGENESIS-PWY	0.0605833	0.462075		Megamonas	ARGDEG-PWY	-0.0604178	0.529581
Prevotella	GLUCOSE1PMETAB-PWY	0.403635	2.60458e-13		Bifidobacterium	PWY-3801	-0.10079	0.220133		Megamonas	ASPASN-PWY	-0.0701006	0.465571
Prevotella	PWY-1269	0.449299	2.22045e-16		Bifidobacterium	PWY-5198	0.0365445	0.657566		Megamonas	DTDPRHAMSYN-PWY	-0.160072	0.0933578
Prevotella	PWY-3801	-0.150457	0.00957862		Bifidobacterium	PWY-5209	0.0420743	0.609754		Megamonas	PWY-1269	-0.045781	0.634001
Prevotella	PWY-5103	0.6321	0		Bifidobacterium	PWY-5654	-0.123989	0.130771		Megamonas	PWY-5103	0.0755758	0.431336
Prevotella	PWY-5677	-0.36228	8.87168e-11		Bifidobacterium	PWY-6143	-0.172713	0.0344098		Megamonas	PWY-5677	-0.181665	0.0562483
Prevotella	PWY-6143	-0.183871	0.00148226		Bifidobacterium	PWY-6160	0.059871	0.467369		Megamonas	PWY-6147	-0.132189	0.167022
Prevotella	PWY-6174	0.179816	0.00189334		Bifidobacterium	PWY-6165	0.059871	0.467369		Megamonas	PWY-6174	0.0198123	0.836852
Prevotella	PWY-6210	-0.1954	0.00071833		Bifidobacterium	PWY-6210	-0.134542	0.100758		Megamonas	PWY-6328	-0.129146	0.177123
Prevotella	PWY-6478	-0.333673	3.05182e-09		Bifidobacterium	PWY-6349	0.0361518	0.661018		Megamonas	PWY-6478	-0.175075	0.0660083
Prevotella	PWY-6518	-0.215316	0.000185631		Bifidobacterium	PWY-6350	0.0554408	0.501028		Megamonas	PWY-6572	-0.035184	0.714519
Prevotella	PWY-7312	-0.155894	0.00723542		Bifidobacterium	PWY-6478	-0.228166	0.00486356		Megamonas	PWY-6749	-0.170195	0.074084
Prevotella	PWY-7316	-0.277593	1.1086e-06		Bifidobacterium	PWY-7286	0.0548473	0.505631		Megamonas	PWY-6807	0.095098	0.321547
Prevotella	PWY-7399	-0.203146	0.000431014		Bifidobacterium	PWY-7312	-0.0629375	0.444816		Megamonas	PWY-7316	-0.274441	0.00342137
Prevotella	PWY-7761	0.456902	0		Bifidobacterium	PWY-7316	-0.219278	0.00688227		Megamonas	PWY-7332	-0.0943453	0.325416
Prevotella	PWY-8125	0.179816	0.00189334		Bifidobacterium	PWY-7388	-0.0197699	0.810541		Megamonas	PWY-7820	0.011581	0.904199
Prevotella	PWY-822	0.0686715	0.239871		Bifidobacterium	PWY-7396	-0.074449	0.365826		Megamonas	PWY-8125	0.0198123	0.836852
Prevotella	PWY4FS-7	0.421262	1.64313e-14		Bifidobacterium	PWY-8112	0.0365445	0.657566		Megamonas	PWY-822	-0.0190628	0.842943
Prevotella	PWY4FS-8	0.421105	1.68754e-14		Bifidobacterium	PWY-8113	0.0359783	0.662545		Megamonas	PWY4FS-7	0.0710135	0.459762
Prevotella	URSIN-PWY	-0.104981	0.0717732		Bifidobacterium	URSIN-PWY	-0.104837	0.202039		Megamonas	PWY4FS-8	0.0712572	0.458218
Escherichia	DTDPRHAMSYN-PWY	-0.450059	2.22045e-16		Roseburia	METHANOGENESIS-PWY	0.0735044	0.371962		Roseburia	ARGDEG-PWY	-0.144857	0.129503
Escherichia	GLUCOSE1PMETAB-PWY	-0.0354134	0.544915		Roseburia	PWY-3801	-0.0606351	0.461691		Roseburia	ASPASN-PWY	-0.144875	0.129454
Escherichia	PWY-1269	0.0145718	0.803345		Roseburia	PWY-5198	0.0543693	0.509355		Roseburia	DTDPRHAMSYN-PWY	-0.080265	0.403191
Escherichia	PWY-3801	0.346643	6.43345e-10		Roseburia	PWY-5209	0.0510757	0.53539		Roseburia	PWY-1269	-0.258687	0.00594402
Escherichia	PWY-5103	-0.419152	2.30926e-14		Roseburia	PWY-5654	-0.0369794	0.653752		Roseburia	PWY-5103	-0.045345	0.637239
Escherichia	PWY-5677	0.234816	4.33562e-05		Roseburia	PWY-6143	0.0902995	0.272286		Roseburia	PWY-5677	-0.0618564	0.519801
Escherichia	PWY-6143	0.00460483	0.937281		Roseburia	PWY-6160	0.0739062	0.369344		Roseburia	PWY-6147	-0.193884	0.0412774
Escherichia	PWY-6174	-0.0656489	0.261257		Roseburia	PWY-6165	0.0739062	0.369344		Roseburia	PWY-6174	0.103767	0.279129
Escherichia	PWY-6210	0.355954	2.00537e-10		Roseburia	PWY-6210	-0.0609691	0.459222		Roseburia	PWY-6328	-0.00340244	0.971793
Escherichia	PWY-6478	0.0813597	0.163512		Roseburia	PWY-6349	0.0548167	0.505869		Roseburia	PWY-6478	-0.0689171	0.473162
Escherichia	PWY-6518	0.153417	0.00823057		Roseburia	PWY-6350	0.0778662	0.344153		Roseburia	PWY-6572	0.00628793	0.947898
Escherichia	PWY-7312	-0.119077	0.0409048		Roseburia	PWY-6478	-0.236993	0.00339979		Roseburia	PWY-6749	-0.161591	0.0902354
Escherichia	PWY-7316	0.221143	0.00012185		Roseburia	PWY-7286	0.0772921	0.347736		Roseburia	PWY-6807	0.109522	0.253134
Escherichia	PWY-7399	0.291227	2.97851e-07		Roseburia	PWY-7312	0.216173	0.00774553		Roseburia	PWY-7316	-0.122928	0.199143
Escherichia	PWY-7761	-0.0664677	0.255339		Roseburia	PWY-7316	-0.0721371	0.380955		Roseburia	PWY-7332	-0.0403056	0.675147
Escherichia	PWY-8125	-0.0656489	0.261257		Roseburia	PWY-7388	-0.0503627	0.541112		Roseburia	PWY-7820	0.0773215	0.42073
Escherichia	PWY-822	-0.165585	0.00429271		Roseburia	PWY-7396	-0.0661406	0.421926		Roseburia	PWY-8125	0.103767	0.279129
Escherichia	PWY4FS-7	-0.00754976	0.897348		Roseburia	PWY-8112	0.0543693	0.509355		Roseburia	PWY-822	0.136692	0.152864
Escherichia	PWY4FS-8	-0.00766311	0.895815		Roseburia	PWY-8113	0.0542049	0.510638		Roseburia	PWY4FS-7	-0.0174359	0.856196
Escherichia	URSIN-PWY	0.356698	1.82376e-10		Roseburia	URSIN-PWY	-0.0888117	0.280307		Roseburia	PWY4FS-8	-0.0166199	0.86286

## Sheet: Table S4
Table S4: Comparison of Metacyc Pathways Between Two Gut Microbiota Enterotypes (Fungi)
CP VS HP					CAP VS HAP					HAP VS HCP
Pathway	E3 LogFC	E4 LogFC	P Value		Pathway	E3 LogFC	E4 LogFC	P Value		Pathway	E3 LogFC	E4 LogFC	E8 LogFC	P Value
ALLANTOINDEG-PWY	0	0.60906	0.0143806		PWY-8189	0	1.25054	0.0132728		LEU-DEG2-PWY	0	2.32139	0	0.00259477
P122-PWY	0.581582	0	0.0192188		PWY-3781	0	1.16562	0.000251209		P101-PWY	3.63299	0	0	0.0134793
PROPFERM-PWY	0	0.731251	0.011604		PROPFERM-PWY	0	1.25054	0.0132728
PWY-3781	0	0.814155	2.84688e-06		PWY-5464	0.77415	0	0.0271191
PWY-5494	0	0.806698	0.0175812		PWY-6906	0	0.85206	0.00122669
PWY-5870	1.90186	0	0.000238672		PWY-7090	2.93665	0	0.037513
PWY-5873	1.63729	0	0.00978708		PWY-5494	0	1.19724	0.0161328
PWY-6143	0	1.31165	0.017332		PWY-7013	0	0.968111	0.0267402
PWY-6396	0.76311	0	0.00613555		PWY-7383	0	0.774679	0.0115798
PWY-6708	1.07238	0	0.00191873		PWY-5156	6.91873	0	0.03575
PWY-7279	1.01746	0	3.69533e-06		PWY-7279	1.09376	0	0.00269692
PWY-7383	0	0.609743	0.000636751		PWY-6113	4.40185	0	0.00264133
PWY-7434	1.10831	0	0.00228152		PWY1G-0	0.932311	0	0.0307575
PWY-7511	4.67971	0	0.000220375		PWY-8188	0	1.25054	0.0132728
PWY-7822	0	1.71789	0.0332016		PWY-7820	0	3.56522	0.00141331
PWY-8188	0	0.731251	0.011604		DENITRIFICATION-PWY	1.13808	0	0.0498668
PWY-8189	0	0.731251	0.011604		P621-PWY	0.74268	0	0.0441309
PWY-822	0.567932	0	0.0142415		PWY-7511	3.68658	0	0.0046456
PWY66-399	0	0.506715	0.00125957		PWY-7294	0.770855	0	0.0264522
UBISYN-PWY	1.06972	0	0.00191873		GOLPDLCAT-PWY	0	0.960893	0.00398736

## Sheet: Table S5
Table S5: Spearman Correlation Analysis Between Fungi Genera and Metacyc Pathways
CP VS HP					CAP VS HAP					HAP VS HCP
Fungi	Pathway	Spearman_Rho	P Value		Fungi	Pathway	Spearman_Rho	P Value		Fungi	Pathway	Spearman_Rho	P Value
Saccharomyces	ALLANTOINDEG-PWY	-0.19444	0.000764193		Saccharomyces	DENITRIFICATION-PWY	0.024258	0.828199		Saccharomyces	LEU-DEG2-PWY	-0.0322891	0.737116
Saccharomyces	P122-PWY	0.112313	0.0539384		Saccharomyces	GOLPDLCAT-PWY	-0.26787	0.000871707		Saccharomyces	P101-PWY	-0.0060313	0.950021
Saccharomyces	PROPFERM-PWY	-0.100855	0.0837566		Saccharomyces	P621-PWY	0.259173	0.00130151		Malassezia	LEU-DEG2-PWY	0.282703	0.0025262
Saccharomyces	PWY-3781	0.300082	1.21901e-07		Saccharomyces	PROPFERM-PWY	-0.185483	0.0228939		Malassezia	P101-PWY	0.219718	0.0202751
Saccharomyces	PWY-5494	-0.104524	0.0730283		Saccharomyces	PWY-3781	0.304242	0.000139346		Aspergillus	LEU-DEG2-PWY	0.100657	0.293896
Saccharomyces	PWY-5870	0.158753	0.0062207		Saccharomyces	PWY-5156	0.105495	0.199201		Aspergillus	P101-PWY	0.122957	0.199033
Saccharomyces	PWY-5873	0.120956	0.0377948		Saccharomyces	PWY-5464	0.126598	0.122783		Candida	LEU-DEG2-PWY	0.141124	0.139821
Saccharomyces	PWY-6143	-0.157287	0.00672371		Saccharomyces	PWY-5494	-0.190605	0.0193055		Candida	P101-PWY	0.117241	0.220938
Saccharomyces	PWY-6396	0.151419	0.00912064		Saccharomyces	PWY-6113	0.14235	0.0822636		Yarrowia	LEU-DEG2-PWY	-0.104587	0.275322
Saccharomyces	PWY-6708	0.0218226	0.709176		Saccharomyces	PWY-6906	-0.213589	0.00853549		Yarrowia	P101-PWY	0.0051482	0.957332
Saccharomyces	PWY-7279	0.289802	3.42882e-07		Saccharomyces	PWY-7013	-0.186155	0.0223933		Penicillium	LEU-DEG2-PWY	0.149905	0.116487
Saccharomyces	PWY-7383	-0.0959269	0.100123		Saccharomyces	PWY-7090	0.0994079	0.226567		Penicillium	P101-PWY	0.252025	0.0074333
Saccharomyces	PWY-7434	0.116572	0.0453842		Saccharomyces	PWY-7279	0.274058	0.000649802		Synchytrium	LEU-DEG2-PWY	0.096301	0.315427
Saccharomyces	PWY-7511	0.191289	0.000934564		Saccharomyces	PWY-7294	-0.194521	0.0168994		Synchytrium	P101-PWY	0.139798	0.143632
Saccharomyces	PWY-7822	-0.171954	0.00299897		Saccharomyces	PWY-7383	-0.0435753	0.597043		Mucor	LEU-DEG2-PWY	0.131987	0.167679
Saccharomyces	PWY-8188	-0.100855	0.0837566		Saccharomyces	PWY-7511	0.20044	0.0137567		Mucor	P101-PWY	0.0672002	0.48429
Saccharomyces	PWY-8189	-0.100855	0.0837566		Saccharomyces	PWY-7820	-0.191424	0.0187793		Alternaria	LEU-DEG2-PWY	0.217142	0.0218416
Saccharomyces	PWY-822	0.169916	0.00336819		Saccharomyces	PWY-8188	-0.185483	0.0228939		Alternaria	P101-PWY	0.189693	0.0459862
Saccharomyces	PWY66-399	-0.0902824	0.121873		Saccharomyces	PWY-8189	-0.185483	0.0228939		Ustilago	LEU-DEG2-PWY	-0.0148742	0.877146
Saccharomyces	UBISYN-PWY	0.0218855	0.708375		Saccharomyces	PWY1G-0	0.218246	0.00715927		Ustilago	P101-PWY	-0.0509374	0.59624
Malassezia	ALLANTOINDEG-PWY	-0.112419	0.0537086		Malassezia	DENITRIFICATION-PWY	0.189039	0.0870075
Malassezia	P122-PWY	-0.0642778	0.271377		Malassezia	GOLPDLCAT-PWY	-0.0891801	0.278307
Malassezia	PROPFERM-PWY	-0.134873	0.0204034		Malassezia	P621-PWY	-0.0521702	0.526665
Malassezia	PWY-3781	0.0892156	0.126368		Malassezia	PROPFERM-PWY	-0.243171	0.00262491
Malassezia	PWY-5494	-0.132084	0.0231886		Malassezia	PWY-3781	0.0773072	0.347641
Malassezia	PWY-5870	-0.0615216	0.292519		Malassezia	PWY-5156	-0.0391896	0.634507
Malassezia	PWY-5873	-0.07461	0.201493		Malassezia	PWY-5464	0.0451394	0.583927
Malassezia	PWY-6143	-0.129764	0.0257488		Malassezia	PWY-5494	-0.243617	0.00257567
Malassezia	PWY-6396	0.0787921	0.177274		Malassezia	PWY-6113	0.0193182	0.814791
Malassezia	PWY-6708	-0.147686	0.0110143		Malassezia	PWY-6906	0.0134029	0.870903
Malassezia	PWY-7279	0.0633098	0.278681		Malassezia	PWY-7013	0.072476	0.378714
Malassezia	PWY-7383	-0.00496317	0.932411		Malassezia	PWY-7090	-0.01013	0.902247
Malassezia	PWY-7434	0.0318402	0.586256		Malassezia	PWY-7279	0.0588162	0.475269
Malassezia	PWY-7511	0.00252131	0.965634		Malassezia	PWY-7294	-0.0134017	0.870915
Malassezia	PWY-7822	-0.178358	0.00206494		Malassezia	PWY-7383	-0.0212683	0.796481
Malassezia	PWY-8188	-0.134873	0.0204034		Malassezia	PWY-7511	0.0534987	0.516172
Malassezia	PWY-8189	-0.134873	0.0204034		Malassezia	PWY-7820	0.10088	0.219716
Malassezia	PWY-822	0.0215527	0.712613		Malassezia	PWY-8188	-0.243171	0.00262491
Malassezia	PWY66-399	-0.0218501	0.708825		Malassezia	PWY-8189	-0.243171	0.00262491
Malassezia	UBISYN-PWY	-0.14769	0.011012		Malassezia	PWY1G-0	-0.0215552	0.793796
Candida	ALLANTOINDEG-PWY	-0.0382632	0.513008		Candida	DENITRIFICATION-PWY	0.0790698	0.47851
Candida	P122-PWY	0.0291649	0.618123		Candida	GOLPDLCAT-PWY	0.0608343	0.460217
Candida	PROPFERM-PWY	-0.0422223	0.470341		Candida	P621-PWY	0.0680425	0.408664
Candida	PWY-3781	0.120505	0.0385235		Candida	PROPFERM-PWY	-0.0596369	0.469116
Candida	PWY-5494	-0.0443172	0.448577		Candida	PWY-3781	0.120644	0.141591
Candida	PWY-5870	0.00671684	0.90862		Candida	PWY-5156	0.0733704	0.372838
Candida	PWY-5873	-0.01293	0.825123		Candida	PWY-5464	0.00676955	0.934585
Candida	PWY-6143	-0.0723911	0.215276		Candida	PWY-5494	-0.0362195	0.660422
Candida	PWY-6396	0.0811888	0.164403		Candida	PWY-6113	-0.0351413	0.669932
Candida	PWY-6708	0.0050198	0.931642		Candida	PWY-6906	-0.111159	0.175953
Candida	PWY-7279	0.103475	0.0759748		Candida	PWY-7013	0.0664877	0.419487
Candida	PWY-7383	-0.0234315	0.688809		Candida	PWY-7090	0.0602746	0.464366
Candida	PWY-7434	0.136015	0.0193496		Candida	PWY-7279	0.104525	0.203392
Candida	PWY-7511	-0.0118277	0.839821		Candida	PWY-7294	0.059192	0.472446
Candida	PWY-7822	-0.00900115	0.877755		Candida	PWY-7383	-0.0968444	0.238849
Candida	PWY-8188	-0.0422223	0.470341		Candida	PWY-7511	-0.0336072	0.683553
Candida	PWY-8189	-0.0422223	0.470341		Candida	PWY-7820	0.00471619	0.954401
Candida	PWY-822	0.0413093	0.480005		Candida	PWY-8188	-0.0596369	0.469116
Candida	PWY66-399	-0.0469783	0.421769		Candida	PWY-8189	-0.0596369	0.469116
Candida	UBISYN-PWY	0.00492936	0.932871		Candida	PWY1G-0	-0.0617684	0.453341
Aspergillus	ALLANTOINDEG-PWY	-0.101	0.0833109		Aspergillus	DENITRIFICATION-PWY	0.0245444	0.826202
Aspergillus	P122-PWY	-0.1051	0.0714504		Aspergillus	GOLPDLCAT-PWY	0.0180205	0.827031
Aspergillus	PROPFERM-PWY	0.0732646	0.209772		Aspergillus	P621-PWY	-0.0770963	0.348963
Aspergillus	PWY-3781	0.113304	0.0518363		Aspergillus	PROPFERM-PWY	0.1249	0.127938
Aspergillus	PWY-5494	0.0641255	0.272518		Aspergillus	PWY-3781	0.0593631	0.471164
Aspergillus	PWY-5870	-0.0274074	0.63946		Aspergillus	PWY-5156	-0.00767186	0.925889
Aspergillus	PWY-5873	-0.0285653	0.625367		Aspergillus	PWY-5464	-0.104038	0.205521
Aspergillus	PWY-6143	-0.0379476	0.516493		Aspergillus	PWY-5494	0.126723	0.12241
Aspergillus	PWY-6396	0.0450987	0.440606		Aspergillus	PWY-6113	-0.109734	0.181602
Aspergillus	PWY-6708	-0.214629	0.000194916		Aspergillus	PWY-6906	0.0293116	0.722225
Aspergillus	PWY-7279	0.0617002	0.291117		Aspergillus	PWY-7013	-0.0265847	0.747151
Aspergillus	PWY-7383	0.104954	0.0718461		Aspergillus	PWY-7090	-0.00523185	0.949421
Aspergillus	PWY-7434	-0.0461312	0.430199		Aspergillus	PWY-7279	0.0124696	0.879822
Aspergillus	PWY-7511	-0.0167658	0.774479		Aspergillus	PWY-7294	-0.193163	0.0177027
Aspergillus	PWY-7822	-0.0981238	0.0925391		Aspergillus	PWY-7383	0.026834	0.744861
Aspergillus	PWY-8188	0.0732646	0.209772		Aspergillus	PWY-7511	-0.00595521	0.94244
Aspergillus	PWY-8189	0.0732646	0.209772		Aspergillus	PWY-7820	0.159612	0.0509527
Aspergillus	PWY-822	0.0433053	0.459019		Aspergillus	PWY-8188	0.1249	0.127938
Aspergillus	PWY66-399	0.0760465	0.192917		Aspergillus	PWY-8189	0.1249	0.127938
Aspergillus	UBISYN-PWY	-0.214698	0.000193976		Aspergillus	PWY1G-0	0.0508376	0.537297
Yarrowia	ALLANTOINDEG-PWY	-0.121261	0.0373101		Wickerhamomyces	DENITRIFICATION-PWY	0.0291778	0.794056
Yarrowia	P122-PWY	-0.015145	0.795776		Wickerhamomyces	GOLPDLCAT-PWY	-0.0522996	0.525638
Yarrowia	PROPFERM-PWY	0.0478258	0.413431		Wickerhamomyces	P621-PWY	-0.0114134	0.889935
Yarrowia	PWY-3781	0.311123	3.82543e-08		Wickerhamomyces	PROPFERM-PWY	-0.114866	0.161859
Yarrowia	PWY-5494	0.0378503	0.51757		Wickerhamomyces	PWY-3781	0.129398	0.114632
Yarrowia	PWY-5870	0.0196004	0.737644		Wickerhamomyces	PWY-5156	-0.0193901	0.814114
Yarrowia	PWY-5873	-0.0187215	0.749005		Wickerhamomyces	PWY-5464	0.021084	0.798208
Yarrowia	PWY-6143	-0.0480982	0.410771		Wickerhamomyces	PWY-5494	-0.119645	0.144952
Yarrowia	PWY-6396	0.155447	0.00740643		Wickerhamomyces	PWY-6113	-0.00806804	0.922074
Yarrowia	PWY-6708	-0.112506	0.0535238		Wickerhamomyces	PWY-6906	0.0264749	0.74816
Yarrowia	PWY-7279	0.248139	1.48704e-05		Wickerhamomyces	PWY-7013	0.0471283	0.567441
Yarrowia	PWY-7383	0.0834824	0.152753		Wickerhamomyces	PWY-7090	-0.0942759	0.251614
Yarrowia	PWY-7434	0.14804	0.0108206		Wickerhamomyces	PWY-7279	0.175893	0.0311623
Yarrowia	PWY-7511	0.0228181	0.696548		Wickerhamomyces	PWY-7294	-0.0505869	0.53931
Yarrowia	PWY-7822	-0.087526	0.133749		Wickerhamomyces	PWY-7383	-0.145942	0.0747195
Yarrowia	PWY-8188	0.0478258	0.413431		Wickerhamomyces	PWY-7511	0.111078	0.176269
Yarrowia	PWY-8189	0.0478258	0.413431		Wickerhamomyces	PWY-7820	0.18555	0.0228434
Yarrowia	PWY-822	0.224831	9.27989e-05		Wickerhamomyces	PWY-8188	-0.114866	0.161859
Yarrowia	PWY66-399	0.0822322	0.159023		Wickerhamomyces	PWY-8189	-0.114866	0.161859
Yarrowia	UBISYN-PWY	-0.112635	0.0532468		Wickerhamomyces	PWY1G-0	0.0380045	0.644797
Synchytrium	ALLANTOINDEG-PWY	-0.0682685	0.24265		Pseudocercospora	DENITRIFICATION-PWY	0.363161	0.000665284
Synchytrium	P122-PWY	-0.0208551	0.721523		Pseudocercospora	GOLPDLCAT-PWY	-0.131548	0.108662
Synchytrium	PROPFERM-PWY	-0.0157609	0.787665		Pseudocercospora	P621-PWY	-0.0952008	0.246964
Synchytrium	PWY-3781	0.144328	0.0130052		Pseudocercospora	PROPFERM-PWY	0.0800987	0.330439
Synchytrium	PWY-5494	-0.0309321	0.596988		Pseudocercospora	PWY-3781	0.117886	0.151012
Synchytrium	PWY-5870	0.0178889	0.759819		Pseudocercospora	PWY-5156	0.0697996	0.396631
Synchytrium	PWY-5873	-0.0269064	0.645596		Pseudocercospora	PWY-5464	-0.00212393	0.979456
Synchytrium	PWY-6143	0.0280602	0.631499		Pseudocercospora	PWY-5494	0.0760853	0.355345
Synchytrium	PWY-6396	0.0960354	0.0997378		Pseudocercospora	PWY-6113	0.115437	0.159763
Synchytrium	PWY-6708	-0.0672599	0.249701		Pseudocercospora	PWY-6906	-0.0638777	0.438026
Synchytrium	PWY-7279	0.106638	0.0673727		Pseudocercospora	PWY-7013	-0.0962863	0.241584
Synchytrium	PWY-7383	-0.0104355	0.858465		Pseudocercospora	PWY-7090	-0.0558397	0.497946
Synchytrium	PWY-7434	0.0667536	0.253294		Pseudocercospora	PWY-7279	0.148129	0.0704073
Synchytrium	PWY-7511	0.0384269	0.511205		Pseudocercospora	PWY-7294	-0.0323439	0.694847
Synchytrium	PWY-7822	-0.0879701	0.131778		Pseudocercospora	PWY-7383	-0.0525096	0.523974
Synchytrium	PWY-8188	-0.0157609	0.787665		Pseudocercospora	PWY-7511	0.153823	0.0601175
Synchytrium	PWY-8189	-0.0157609	0.787665		Pseudocercospora	PWY-7820	0.121888	0.137492
Synchytrium	PWY-822	0.1343	0.0209509		Pseudocercospora	PWY-8188	0.0800987	0.330439
Synchytrium	PWY66-399	-0.01597	0.784916		Pseudocercospora	PWY-8189	0.0800987	0.330439
Synchytrium	UBISYN-PWY	-0.0672599	0.249701		Pseudocercospora	PWY1G-0	-0.0529148	0.52077
Wickerhamomyces	ALLANTOINDEG-PWY	0.000824933	0.988753		Penicillium	DENITRIFICATION-PWY	-0.0771376	0.489369
Wickerhamomyces	P122-PWY	0.153036	0.00839438		Penicillium	GOLPDLCAT-PWY	-0.0556608	0.499327
Wickerhamomyces	PROPFERM-PWY	-0.0545839	0.350481		Penicillium	P621-PWY	0.143315	0.0801785
Wickerhamomyces	PWY-3781	0.156672	0.0069455		Penicillium	PROPFERM-PWY	-0.105752	0.198099
Wickerhamomyces	PWY-5494	-0.0497009	0.395331		Penicillium	PWY-3781	0.250546	0.00191068
Wickerhamomyces	PWY-5870	0.132211	0.0230553		Penicillium	PWY-5156	-0.00881838	0.914852
Wickerhamomyces	PWY-5873	0.0298322	0.610105		Penicillium	PWY-5464	0.0662485	0.421167
Wickerhamomyces	PWY-6143	-0.0243455	0.677338		Penicillium	PWY-5494	-0.121309	0.13939
Wickerhamomyces	PWY-6396	0.119572	0.0400658		Penicillium	PWY-6113	0.0185929	0.821627
Wickerhamomyces	PWY-6708	0.0279927	0.63232		Penicillium	PWY-6906	-0.181472	0.0260894
Wickerhamomyces	PWY-7279	0.154725	0.007691		Penicillium	PWY-7013	0.119584	0.145158
Wickerhamomyces	PWY-7383	-0.145356	0.0123648		Penicillium	PWY-7090	-0.0915755	0.265531
Wickerhamomyces	PWY-7434	0.0282101	0.629677		Penicillium	PWY-7279	0.172144	0.0350206
Wickerhamomyces	PWY-7511	0.0871911	0.13525		Penicillium	PWY-7294	-0.007464	0.927892
Wickerhamomyces	PWY-7822	-0.196109	0.00068607		Penicillium	PWY-7383	0.0161502	0.844745
Wickerhamomyces	PWY-8188	-0.0545839	0.350481		Penicillium	PWY-7511	0.0957476	0.244243
Wickerhamomyces	PWY-8189	-0.0545839	0.350481		Penicillium	PWY-7820	-0.0564403	0.493325
Wickerhamomyces	PWY-822	0.0638458	0.27462		Penicillium	PWY-8188	-0.105752	0.198099
Wickerhamomyces	PWY66-399	-0.134074	0.02117		Penicillium	PWY-8189	-0.105752	0.198099
Wickerhamomyces	UBISYN-PWY	0.0278894	0.633577		Penicillium	PWY1G-0	0.23818	0.00323655
Penicillium	ALLANTOINDEG-PWY	-0.1882	0.00113487		Alternaria	DENITRIFICATION-PWY	0.00409	0.970818
Penicillium	P122-PWY	0.0135887	0.816368		Alternaria	GOLPDLCAT-PWY	-0.0452009	0.583413
Penicillium	PROPFERM-PWY	-0.00216956	0.970426		Alternaria	P621-PWY	0.162789	0.0464337
Penicillium	PWY-3781	0.322312	1.12159e-08		Alternaria	PROPFERM-PWY	-0.0940896	0.252557
Penicillium	PWY-5494	-0.0152742	0.794073		Alternaria	PWY-3781	0.253698	0.00166322
Penicillium	PWY-5870	0.0646547	0.268569		Alternaria	PWY-5156	0.0525536	0.523626
Penicillium	PWY-5873	0.06279	0.282657		Alternaria	PWY-5464	-0.00132803	0.987153
Penicillium	PWY-6143	-0.191559	0.000918703		Alternaria	PWY-5494	-0.104587	0.203122
Penicillium	PWY-6396	0.167649	0.00382693		Alternaria	PWY-6113	-0.00513228	0.950383
Penicillium	PWY-6708	-0.156729	0.00692468		Alternaria	PWY-6906	-0.0791084	0.336478
Penicillium	PWY-7279	0.23733	3.55992e-05		Alternaria	PWY-7013	0.157674	0.0538825
Penicillium	PWY-7383	0.117821	0.0431017		Alternaria	PWY-7090	0.0816275	0.321252
Penicillium	PWY-7434	0.0857092	0.142049		Alternaria	PWY-7279	0.181899	0.0257325
Penicillium	PWY-7511	0.0350956	0.548533		Alternaria	PWY-7294	-0.119143	0.146662
Penicillium	PWY-7822	-0.257013	7.03673e-06		Alternaria	PWY-7383	-0.0715434	0.3849
Penicillium	PWY-8188	-0.00216956	0.970426		Alternaria	PWY-7511	0.242508	0.00269962
Penicillium	PWY-8189	-0.00216956	0.970426		Alternaria	PWY-7820	0.107505	0.190708
Penicillium	PWY-822	0.189821	0.00102534		Alternaria	PWY-8188	-0.0940896	0.252557
Penicillium	PWY66-399	0.0990969	0.0893295		Alternaria	PWY-8189	-0.0940896	0.252557
Penicillium	UBISYN-PWY	-0.156838	0.00688507		Alternaria	PWY1G-0	0.195112	0.01656
Pseudocercospora	ALLANTOINDEG-PWY	-0.0350546	0.549001		Synchytrium	DENITRIFICATION-PWY	0.173778	0.116356
Pseudocercospora	P122-PWY	0.0601365	0.303548		Synchytrium	GOLPDLCAT-PWY	-0.116374	0.15637
Pseudocercospora	PROPFERM-PWY	0.0178747	0.760004		Synchytrium	P621-PWY	0.0769193	0.350076
Pseudocercospora	PWY-3781	0.160944	0.00553145		Synchytrium	PROPFERM-PWY	-0.0762428	0.354346
Pseudocercospora	PWY-5494	0.0138631	0.812729		Synchytrium	PWY-3781	0.119947	0.143929
Pseudocercospora	PWY-5870	0.0271353	0.64279		Synchytrium	PWY-5156	-0.0366685	0.656478
Pseudocercospora	PWY-5873	0.0515606	0.377858		Synchytrium	PWY-5464	0.0511723	0.534617
Pseudocercospora	PWY-6143	0.0154749	0.791429		Synchytrium	PWY-5494	-0.0833721	0.310972
Pseudocercospora	PWY-6396	0.0432795	0.459286		Synchytrium	PWY-6113	-0.020713	0.801685
Pseudocercospora	PWY-6708	0.0399391	0.494707		Synchytrium	PWY-6906	0.105802	0.197885
Pseudocercospora	PWY-7279	0.164594	0.00453398		Synchytrium	PWY-7013	-0.04539	0.581837
Pseudocercospora	PWY-7383	-0.0310999	0.594998		Synchytrium	PWY-7090	-0.0283249	0.731212
Pseudocercospora	PWY-7434	-0.052095	0.372925		Synchytrium	PWY-7279	0.117266	0.153193
Pseudocercospora	PWY-7511	0.176148	0.00235216		Synchytrium	PWY-7294	-0.0582855	0.479271
Pseudocercospora	PWY-7822	-0.00299247	0.959218		Synchytrium	PWY-7383	0.0436148	0.59671
Pseudocercospora	PWY-8188	0.0178747	0.760004		Synchytrium	PWY-7511	0.0873456	0.288365
Pseudocercospora	PWY-8189	0.0178747	0.760004		Synchytrium	PWY-7820	-0.0172865	0.833973
Pseudocercospora	PWY-822	0.000693464	0.990545		Synchytrium	PWY-8188	-0.0762428	0.354346
Pseudocercospora	PWY66-399	-0.0303448	0.603976		Synchytrium	PWY-8189	-0.0762428	0.354346
Pseudocercospora	UBISYN-PWY	0.0399391	0.494707		Synchytrium	PWY1G-0	0.0414298	0.615247
Alternaria	ALLANTOINDEG-PWY	-0.0750794	0.198661		Pyricularia	DENITRIFICATION-PWY	0.0962517	0.387821
Alternaria	P122-PWY	0.0441293	0.450506		Pyricularia	GOLPDLCAT-PWY	0.0682813	0.407015
Alternaria	PROPFERM-PWY	0.0145402	0.803763		Pyricularia	P621-PWY	-0.0909916	0.268608
Alternaria	PWY-3781	0.214132	0.000201924		Pyricularia	PROPFERM-PWY	-0.117838	0.15118
Alternaria	PWY-5494	0.0217757	0.709772		Pyricularia	PWY-3781	0.0762968	0.354004
Alternaria	PWY-5870	0.0223896	0.701973		Pyricularia	PWY-5156	0.043202	0.600193
Alternaria	PWY-5873	0.0562143	0.336248		Pyricularia	PWY-5464	-0.057067	0.488528
Alternaria	PWY-6143	-0.0940866	0.106849		Pyricularia	PWY-5494	-0.12176	0.137908
Alternaria	PWY-6396	0.119537	0.0401246		Pyricularia	PWY-6113	-0.0129969	0.874782
Alternaria	PWY-6708	-0.095968	0.0999771		Pyricularia	PWY-6906	-0.044782	0.586912
Alternaria	PWY-7279	0.147245	0.0112592		Pyricularia	PWY-7013	0.147763	0.0711154
Alternaria	PWY-7383	0.0531109	0.36366		Pyricularia	PWY-7090	-0.0635324	0.440513
Alternaria	PWY-7434	0.0156886	0.788615		Pyricularia	PWY-7279	0.105627	0.198636
Alternaria	PWY-7511	0.0860768	0.140339		Pyricularia	PWY-7294	-0.16039	0.049813
Alternaria	PWY-7822	-0.14765	0.0110338		Pyricularia	PWY-7383	-0.126966	0.121686
Alternaria	PWY-8188	0.0145402	0.803763		Pyricularia	PWY-7511	0.209713	0.00985348
Alternaria	PWY-8189	0.0145402	0.803763		Pyricularia	PWY-7820	0.129291	0.114936
Alternaria	PWY-822	0.105673	0.0699089		Pyricularia	PWY-8188	-0.117838	0.15118
Alternaria	PWY66-399	0.0532081	0.362781		Pyricularia	PWY-8189	-0.117838	0.15118
Alternaria	UBISYN-PWY	-0.095968	0.0999771		Pyricularia	PWY1G-0	0.03546	0.667116

## Sheet: Table S6
Table S6: Comparison of Metacyc Pathways Between Two Gut Microbiota Enterotypes (Archaea)
CP VS HP						CAP VS HAP						HAP VS HCP
Pathway	E5 LogFC	E6 LogFC	E7 LogFC	P value		Pathway	E5 LogFC	E6 LogFC	E7 LogFC	P value		Pathway	E5 LogFC	E6 LogFC	E7 LogFC	E9 LogFC	P Value
GLYCOGENSYNTH-PWY	1.18522	0	0	0.04		ARGSYN-PWY	0.344362	0	0	0.04		CATECHOL-ORTHO-CLEAVAGE-PWY	0	0	2.57075	0	0.00586668
METH-ACETATE-PWY	1.29869	0	0	0.03		GLUTORN-PWY	0.407152	0	0	0.02		LIPASYN-PWY	0	1.28002	0	0	0.045677
P221-PWY	0.405264	0	0	0.02		HEME-BIOSYNTHESIS-II	0	0	0.71453	0.04		P101-PWY	0	0	0	3.30292	0.0102331
PWY-2941	0.357219	0	0	0.04		METH-ACETATE-PWY	0	0	0.486511	0.04		P221-PWY	0	1.32495	0	0	0.0467702
PWY-3001	0.0105866	0	0	0.04		P221-PWY	1.67936	0	0	0.0425726		PWY-5417	0	0	3.27368	0	0.00636455
PWY-5121	0	0.369503	0	0.05		PWY-3001	0.17904	0	0	0.0161745		PWY-5431	0	0	3.27368	0	0.00636455
PWY-5505	0	0.252143	0	0.005		PWY-3801	2.7185	0	0	0.0425726		PWY-5505	0.63551	0	0	0	0.00219037
PWY-5920	0	1.07876	0	0.04		PWY-5747	0	0.0425726	0	0.0425726		PWY-6182	0	0	3.45658	0	0.00244552
PWY-5941	0	0.0540482	0	0.005		PWY-5941	0.31446	0	0	0.0161745		PWY-6185	0	0	3.4838	0	0.00834043
PWY-6470	0	0.13731	0	0.04		PWY-6470	0.698127	0	0	0.0425726		PWY-6215	0	1.83017	0	0	0.00294261
PWY66-389	0	0	1.36263	0.02		PWY-7238	0	0	0.36602	0.0161745		PWY-622	0.899796	0	0	0	0.019402
PWY-7238	0	0	0.229881	0.01								PWY-6470	0.672558	0	0	0	0.00174552
PWY-7269	0	0	1.30486	0.04								PWY-6507	0.314231	0	0	0	0.0296776
PWY-7783	0	0	1.07584	0.04								PWY66-389	0	1.63013	0	0	0.00112622
THREOCAT-PWY	0	0	1.117	0.04								PWY-7165	0	0	0	2.5696	0.000916443
												PWY-7269	0	0	0	1.26817	0.0127792
												PWY-7312	0.283408	0	0	0	0.0177506
												PWY-7388	0	1.70773	0	0	0.0192007
												PWY-7391	0	0	0	1.3239	0.0168835
												PWY-7858	0	0	0	0.921339	0.0416282

## Sheet: Table S7
Table S7: Spearman Correlation Analysis Between Archaea Genera and Metacyc Pathways
CP VS HP					CAP VS HAP					HAP VS CAP
Archaea	Pathway	Spearman_Rho	P Value		Archaea	Pathway	Spearman_Rho	P Value		Archaea	Pathway	Spearman_Rho	P Value
Methanosphaera	GLYCOGENSYNTH-PWY	0.277336	1.13556e-06		Methanocorpusculum	ARGSYN-PWY	-0.00910982	0.91205		Methanosphaera	PWY-622	0.308108	0.000934748
Methanosphaera	METH-ACETATE-PWY	0.218084	0.000152207		Methanocorpusculum	GLUTORN-PWY	-0.035974	0.662583		Methanosphaera	PWY-6470	0.388579	2.02476e-05
Methanosphaera	P221-PWY	-0.230997	5.82434e-05		Methanocorpusculum	METH-ACETATE-PWY	-0.0703742	0.392743		Methanosphaera	PWY-5505	0.405511	7.78352e-06
Methanosphaera	PWY-2941	-0.0303879	0.603462		Methanocorpusculum	P221-PWY	0.0201295	0.807161		Methanosphaera	PWY-6507	0.209578	0.0270529
Methanosphaera	PWY-3001	0.209673	0.000276024		Methanocorpusculum	PWY-3001	-0.0284391	0.73017		Methanosphaera	PWY-7312	0.303768	0.00111527
Methanosphaera	PWY-5121	0.125605	0.0309491		Methanocorpusculum	PWY-3801	-0.0734198	0.372515		Methanosphaera	PWY-6215	-0.222856	0.0184969
Methanosphaera	PWY-5505	0.346141	6.84339e-10		Methanocorpusculum	PWY-5747	0.00795214	0.92319		Methanosphaera	PWY-7388	-0.153253	0.108427
Methanosphaera	PWY-5920	-0.242276	2.40011e-05		Methanocorpusculum	PWY-5941	-0.109506	0.182521		Methanosphaera	PWY66-389	-0.333523	0.000313458
Methanosphaera	PWY-5941	0.330277	4.53051e-09		Methanocorpusculum	PWY-6470	-0.104101	0.205247		Methanosphaera	P221-PWY	-0.269162	0.00413262
Methanosphaera	PWY-6470	0.23937	3.02904e-05		Methanocorpusculum	PWY-7238	-0.0784268	0.340676		Methanosphaera	LIPASYN-PWY	-0.299818	0.00130652
Methanosphaera	PWY-7238	0.328553	5.52582e-09		Methanocorpusculum	HEME-BIOSYNTHESIS-II	0.0338889	0.681044		Methanosphaera	PWY-6185	-0.22332	0.0182459
Methanosphaera	PWY-7269	-0.235056	4.25536e-05		Haloferax	ARGSYN-PWY	0.0540061	0.512193		Methanosphaera	PWY-6182	-0.249463	0.00808803
Methanosphaera	PWY-7783	-0.235622	4.07116e-05		Haloferax	GLUTORN-PWY	0.0473617	0.565521		Methanosphaera	PWY-5417	-0.247288	0.00868296
Methanosphaera	PWY66-389	-0.252078	1.07063e-05		Haloferax	METH-ACETATE-PWY	0.0871596	0.289398		Methanosphaera	PWY-5431	-0.247288	0.00868296
Methanosphaera	THREOCAT-PWY	-0.197169	0.000640307		Haloferax	P221-PWY	0.0911736	0.267646		Methanosphaera	CATECHOL-ORTHO-CLEAVAGE-PWY	-0.264144	0.00492765
Methanobrevibacter	GLYCOGENSYNTH-PWY	-0.114992	0.0484146		Haloferax	PWY-3001	0.0295625	0.719946		Methanosphaera	P101-PWY	-0.250445	0.00783113
Methanobrevibacter	METH-ACETATE-PWY	0.0315421	0.589769		Haloferax	PWY-3801	0.14288	0.0811133		Methanosphaera	PWY-7165	-0.308748	0.000910473
Methanobrevibacter	P221-PWY	0.175364	0.00246242		Haloferax	PWY-5747	0.144215	0.0782744		Methanosphaera	PWY-7858	-0.275799	0.00325714
Methanobrevibacter	PWY-2941	-0.113328	0.0517868		Haloferax	PWY-5941	-0.00622499	0.939837		Methanosphaera	PWY-7391	-0.28618	0.00221706
Methanobrevibacter	PWY-3001	-0.0525868	0.368422		Haloferax	PWY-6470	-0.178099	0.0290645		Methanosphaera	PWY-7269	-0.240623	0.0107526
Methanobrevibacter	PWY-5121	-0.198835	0.000574109		Haloferax	PWY-7238	-0.0221986	0.787785		Methanobrevibacter	PWY-622	-0.0752229	0.433499
Methanobrevibacter	PWY-5505	-0.134396	0.020858		Haloferax	HEME-BIOSYNTHESIS-II	0.192198	0.0182936		Methanobrevibacter	PWY-6470	-0.0789908	0.41073
Methanobrevibacter	PWY-5920	0.167201	0.00392387		Halarchaeum	ARGSYN-PWY	-0.0247021	0.764515		Methanobrevibacter	PWY-5505	-0.223535	0.0181307
Methanobrevibacter	PWY-5941	-0.114901	0.0485929		Halarchaeum	GLUTORN-PWY	-0.0433614	0.598847		Methanobrevibacter	PWY-6507	0.0293615	0.760198
Methanobrevibacter	PWY-6470	-0.0343248	0.557357		Halarchaeum	METH-ACETATE-PWY	0.0170572	0.836144		Methanobrevibacter	PWY-7312	-0.155806	0.102579
Methanobrevibacter	PWY-7238	-0.136768	0.0186811		Halarchaeum	P221-PWY	0.133938	0.102315		Methanobrevibacter	PWY-6215	0.153692	0.107405
Methanobrevibacter	PWY-7269	0.140402	0.015729		Halarchaeum	PWY-3001	-0.0423335	0.607551		Methanobrevibacter	PWY-7388	0.360726	8.65911e-05
Methanobrevibacter	PWY-7783	0.100269	0.0855825		Halarchaeum	PWY-3801	0.18318	0.0246852		Methanobrevibacter	PWY66-389	0.302041	0.00119553
Methanobrevibacter	PWY66-389	0.147574	0.011076		Halarchaeum	PWY-5747	0.0123433	0.881031		Methanobrevibacter	P221-PWY	0.322118	0.000518292
Methanobrevibacter	THREOCAT-PWY	0.112266	0.0540386		Halarchaeum	PWY-5941	-0.0405885	0.622451		Methanobrevibacter	LIPASYN-PWY	0.295357	0.00155787
Methanosarcina	GLYCOGENSYNTH-PWY	0.0673202	0.249276		Halarchaeum	PWY-6470	-0.061684	0.45396		Methanobrevibacter	PWY-6185	0.215611	0.0228208
Methanosarcina	METH-ACETATE-PWY	0.0370599	0.526362		Halarchaeum	PWY-7238	-0.0961606	0.242203		Methanobrevibacter	PWY-6182	0.168226	0.077558
Methanosarcina	P221-PWY	0.0522351	0.371639		Halarchaeum	HEME-BIOSYNTHESIS-II	0.129964	0.113038		Methanobrevibacter	PWY-5417	0.16499	0.0835512
Methanosarcina	PWY-2941	-0.00827308	0.887575		Methanomassiliicoccus	ARGSYN-PWY	-0.228526	0.00479432		Methanobrevibacter	PWY-5431	0.16499	0.0835512
Methanosarcina	PWY-3001	-0.00633546	0.913788		Methanomassiliicoccus	GLUTORN-PWY	-0.189406	0.0200993		Methanobrevibacter	CATECHOL-ORTHO-CLEAVAGE-PWY	0.230526	0.014706
Methanosarcina	PWY-5121	0.0758984	0.193789		Methanomassiliicoccus	METH-ACETATE-PWY	-0.0716511	0.384183		Methanobrevibacter	P101-PWY	0.190905	0.0445808
Methanosarcina	PWY-5505	0.068413	0.241651		Methanomassiliicoccus	P221-PWY	0.101556	0.216623		Methanobrevibacter	PWY-7165	0.211783	0.0254349
Methanosarcina	PWY-5920	0.0345757	0.554476		Methanomassiliicoccus	PWY-3001	-0.214706	0.00818555		Methanobrevibacter	PWY-7858	0.317133	0.000641535
Methanosarcina	PWY-5941	-0.00287984	0.960751		Methanomassiliicoccus	PWY-3801	0.0981448	0.232562		Methanobrevibacter	PWY-7391	0.344641	0.000188109
Methanosarcina	PWY-6470	0.0246515	0.673514		Methanomassiliicoccus	PWY-5747	0.165894	0.0423446		Methanobrevibacter	PWY-7269	0.261539	0.00539181
Methanosarcina	PWY-7238	0.0544504	0.351662		Methanomassiliicoccus	PWY-5941	-0.23199	0.00417164		Thermococcus	PWY-622	-0.0901072	0.347747
Methanosarcina	PWY-7269	0.0515194	0.378239		Methanomassiliicoccus	PWY-6470	-0.189732	0.0198808		Thermococcus	PWY-6470	-0.112372	0.240892
Methanosarcina	PWY-7783	0.167701	0.00381577		Methanomassiliicoccus	PWY-7238	-0.234573	0.00375547		Thermococcus	PWY-5505	-0.0824473	0.390469
Methanosarcina	PWY66-389	0.0459165	0.432352		Methanomassiliicoccus	HEME-BIOSYNTHESIS-II	0.227695	0.00495567		Thermococcus	PWY-6507	-0.409992	5.98548e-06
Methanosarcina	THREOCAT-PWY	0.0367157	0.530213		Sulfolobus	ARGSYN-PWY	-0.0369635	0.653891		Thermococcus	PWY-7312	-0.204622	0.0310104
Thermococcus	GLYCOGENSYNTH-PWY	-0.0253924	0.66429		Sulfolobus	GLUTORN-PWY	0.0205601	0.803119		Thermococcus	PWY-6215	0.0606228	0.528182
Thermococcus	METH-ACETATE-PWY	0.194479	0.000762306		Sulfolobus	METH-ACETATE-PWY	0.104695	0.202655		Thermococcus	PWY-7388	-0.172941	0.0694467
Thermococcus	P221-PWY	-0.0540858	0.354903		Sulfolobus	P221-PWY	0.0334278	0.685153		Thermococcus	PWY66-389	-0.00118499	0.990175
Thermococcus	PWY-2941	0.0876563	0.133168		Sulfolobus	PWY-3001	-0.0467021	0.570956		Thermococcus	P221-PWY	-0.015913	0.86864
Thermococcus	PWY-3001	0.163188	0.00489729		Sulfolobus	PWY-3801	0.0178241	0.828887		Thermococcus	LIPASYN-PWY	0.0362299	0.706414
Thermococcus	PWY-5121	-0.239845	2.91656e-05		Sulfolobus	PWY-5747	-0.0395316	0.631551		Thermococcus	PWY-6185	-0.0170219	0.859576
Thermococcus	PWY-5505	-0.196322	0.000676638		Sulfolobus	PWY-5941	-0.113768	0.165943		Thermococcus	PWY-6182	5.13846e-05	0.999574
Thermococcus	PWY-5920	-0.0494128	0.398081		Sulfolobus	PWY-6470	0.00338952	0.967219		Thermococcus	PWY-5417	0.0216739	0.821764
Thermococcus	PWY-5941	0.0301135	0.606738		Sulfolobus	PWY-7238	-0.16331	0.0457257		Thermococcus	PWY-5431	0.0216739	0.821764
Thermococcus	PWY-6470	0.0689643	0.237867		Sulfolobus	HEME-BIOSYNTHESIS-II	0.132977	0.104832		Thermococcus	CATECHOL-ORTHO-CLEAVAGE-PWY	0.0204651	0.831553
Thermococcus	PWY-7238	-0.0704185	0.228085		Halorubrum	ARGSYN-PWY	-0.00564266	0.945456		Thermococcus	P101-PWY	0.144979	0.129178
Thermococcus	PWY-7269	-0.100065	0.0862243		Halorubrum	GLUTORN-PWY	-0.0228106	0.782078		Thermococcus	PWY-7165	0.0323314	0.736784
Thermococcus	PWY-7783	0.0198732	0.73413		Halorubrum	METH-ACETATE-PWY	-0.0341242	0.678951		Thermococcus	PWY-7858	0.0464817	0.628811
Thermococcus	PWY66-389	-0.00610851	0.916865		Halorubrum	P221-PWY	0.0411767	0.617411		Thermococcus	PWY-7391	0.0282328	0.769154
Thermococcus	THREOCAT-PWY	-0.150568	0.00952486		Halorubrum	PWY-3001	-0.0214446	0.794832		Thermococcus	PWY-7269	-0.0452853	0.637683
Sulfolobus	GLYCOGENSYNTH-PWY	-0.1027	0.0782133		Halorubrum	PWY-3801	0.0758313	0.35696		Methanosarcina	PWY-622	-0.0127984	0.894184
Sulfolobus	METH-ACETATE-PWY	0.0405963	0.487625		Halorubrum	PWY-5747	0.0391588	0.634774		Methanosarcina	PWY-6470	0.0511512	0.594696
Sulfolobus	P221-PWY	0.11481	0.0487736		Halorubrum	PWY-5941	-0.0486179	0.55524		Methanosarcina	PWY-5505	0.166428	0.0808444
Sulfolobus	PWY-2941	0.153235	0.00830843		Halorubrum	PWY-6470	-0.133009	0.104748		Methanosarcina	PWY-6507	0.108492	0.257661
Sulfolobus	PWY-3001	-0.0310429	0.595674		Halorubrum	PWY-7238	-0.103069	0.209805		Methanosarcina	PWY-7312	-0.0507851	0.597341
Sulfolobus	PWY-5121	-0.110662	0.0575944		Halorubrum	HEME-BIOSYNTHESIS-II	0.118481	0.148942		Methanosarcina	PWY-6215	0.171555	0.0717574
Sulfolobus	PWY-5505	-0.173968	0.00267056		Thermococcus	ARGSYN-PWY	-0.0286519	0.72823		Methanosarcina	PWY-7388	-0.00315609	0.973835
Sulfolobus	PWY-5920	0.0911489	0.118314		Thermococcus	GLUTORN-PWY	-0.0455253	0.580711		Methanosarcina	PWY66-389	-0.0184128	0.848233
Sulfolobus	PWY-5941	-0.144072	0.0131697		Thermococcus	METH-ACETATE-PWY	0.157113	0.0547568		Methanosarcina	P221-PWY	-0.0450905	0.639133
Sulfolobus	PWY-6470	0.0316234	0.58881		Thermococcus	P221-PWY	0.0257452	0.754879		Methanosarcina	LIPASYN-PWY	0.0455449	0.635754
Sulfolobus	PWY-7238	-0.193264	0.000824151		Thermococcus	PWY-3001	-0.0205167	0.803526		Methanosarcina	PWY-6185	0.148779	0.1193
Sulfolobus	PWY-7269	0.0855605	0.142746		Thermococcus	PWY-3801	0.0466078	0.571734		Methanosarcina	PWY-6182	0.136429	0.153665
Sulfolobus	PWY-7783	0.108011	0.0638927		Thermococcus	PWY-5747	-0.0363443	0.659325		Methanosarcina	PWY-5417	0.147255	0.12319
Sulfolobus	PWY66-389	0.13513	0.0201624		Thermococcus	PWY-5941	-0.0455948	0.580133		Methanosarcina	PWY-5431	0.147255	0.12319
Sulfolobus	THREOCAT-PWY	-0.0149688	0.798101		Thermococcus	PWY-6470	0.084067	0.306937		Methanosarcina	CATECHOL-ORTHO-CLEAVAGE-PWY	0.116731	0.222975
Halorubrum	GLYCOGENSYNTH-PWY	-0.0707775	0.225715		Thermococcus	PWY-7238	-0.167692	0.0401167		Methanosarcina	P101-PWY	0.230309	0.014803
Halorubrum	METH-ACETATE-PWY	0.0227349	0.697601		Thermococcus	HEME-BIOSYNTHESIS-II	0.151397	0.0643405		Methanosarcina	PWY-7165	0.257525	0.0061831
Halorubrum	P221-PWY	0.0717709	0.219247		Methanosarcina	ARGSYN-PWY	-0.0111189	0.892758		Methanosarcina	PWY-7858	0.0359861	0.7083
Halorubrum	PWY-2941	0.00467849	0.93628		Methanosarcina	GLUTORN-PWY	-0.0524274	0.524626		Methanosarcina	PWY-7391	-0.13369	0.162199
Halorubrum	PWY-3001	-0.00514794	0.929901		Methanosarcina	METH-ACETATE-PWY	-0.0583133	0.479061		Methanosarcina	PWY-7269	0.0638755	0.50623
Halorubrum	PWY-5121	-0.0402031	0.491855		Methanosarcina	P221-PWY	0.133019	0.104721		Sulfolobus	PWY-622	0.0331667	0.730241
Halorubrum	PWY-5505	-0.0178264	0.760632		Methanosarcina	PWY-3001	-0.0812873	0.323282		Sulfolobus	PWY-6470	0.0336081	0.726791
Halorubrum	PWY-5920	0.104011	0.0744578		Methanosarcina	PWY-3801	0.181258	0.0262707		Sulfolobus	PWY-5505	-0.0533491	0.578931
Halorubrum	PWY-5941	-0.0303779	0.603581		Methanosarcina	PWY-5747	0.148562	0.0695783		Sulfolobus	PWY-6507	-0.251067	0.00767245
Halorubrum	PWY-6470	-0.0910034	0.118906		Methanosarcina	PWY-5941	-0.0320942	0.697087		Sulfolobus	PWY-7312	-0.252697	0.00726947
Halorubrum	PWY-7238	-0.0851262	0.144795		Methanosarcina	PWY-6470	-0.0517053	0.530362		Sulfolobus	PWY-6215	0.07039	0.463726
Halorubrum	PWY-7269	0.0769711	0.187541		Methanosarcina	PWY-7238	-0.00574431	0.944475		Sulfolobus	PWY-7388	0.19913	0.0359548
Halorubrum	PWY-7783	0.123899	0.033327		Methanosarcina	HEME-BIOSYNTHESIS-II	0.0612028	0.457498		Sulfolobus	PWY66-389	0.172838	0.0696162
Halorubrum	PWY66-389	0.07739	0.185141		Methanobrevibacter	ARGSYN-PWY	-0.0942016	0.251989		Sulfolobus	P221-PWY	0.18276	0.0547465
Halorubrum	THREOCAT-PWY	0.00701562	0.904574		Methanobrevibacter	GLUTORN-PWY	-0.0815263	0.321855		Sulfolobus	LIPASYN-PWY	0.252567	0.00730074
Methanomassiliicoccus	GLYCOGENSYNTH-PWY	-0.144441	0.0129334		Methanobrevibacter	METH-ACETATE-PWY	-0.00318047	0.96924		Sulfolobus	PWY-6185	0.126437	0.186486
Methanomassiliicoccus	METH-ACETATE-PWY	-0.0695932	0.233601		Methanobrevibacter	P221-PWY	0.305212	0.000132221		Sulfolobus	PWY-6182	0.157083	0.0997457
Methanomassiliicoccus	P221-PWY	0.0847029	0.146813		Methanobrevibacter	PWY-3001	-0.0766927	0.351502		Sulfolobus	PWY-5417	0.107698	0.261188
Methanomassiliicoccus	PWY-2941	-0.0368869	0.528296		Methanobrevibacter	PWY-3801	-0.0192662	0.815281		Sulfolobus	PWY-5431	0.107698	0.261188
Methanomassiliicoccus	PWY-3001	-0.156368	0.00705752		Methanobrevibacter	PWY-5747	0.302761	0.000150921		Sulfolobus	CATECHOL-ORTHO-CLEAVAGE-PWY	0.121238	0.205453
Methanomassiliicoccus	PWY-5121	-0.0414478	0.478532		Methanobrevibacter	PWY-5941	-0.122681	0.134925		Sulfolobus	P101-PWY	0.0808307	0.39987
Methanomassiliicoccus	PWY-5505	-0.105056	0.0715709		Methanobrevibacter	PWY-6470	-0.119608	0.145076		Sulfolobus	PWY-7165	0.0434497	0.651393
Methanomassiliicoccus	PWY-5920	0.139979	0.0160501		Methanobrevibacter	PWY-7238	-0.217164	0.0074601		Sulfolobus	PWY-7858	0.196501	0.0385456
Methanomassiliicoccus	PWY-5941	-0.166159	0.0041583		Methanobrevibacter	HEME-BIOSYNTHESIS-II	0.265587	0.000969766		Sulfolobus	PWY-7391	0.0686922	0.474611
Methanomassiliicoccus	PWY-6470	-0.142678	0.0140949		Methanosphaera	ARGSYN-PWY	0.289404	0.00030381		Sulfolobus	PWY-7269	0.189686	0.0459946
Methanomassiliicoccus	PWY-7238	-0.165013	0.00443059		Methanosphaera	GLUTORN-PWY	0.289196	0.000307037		Methanospirillum	PWY-622	-0.121722	0.20363
Methanomassiliicoccus	PWY-7269	0.11948	0.0402202		Methanosphaera	METH-ACETATE-PWY	0.295174	0.000225559		Methanospirillum	PWY-6470	-0.133906	0.161512
Methanomassiliicoccus	PWY-7783	0.00575516	0.921658		Methanosphaera	P221-PWY	-0.333284	2.65371e-05		Methanospirillum	PWY-5505	-0.151761	0.111965
Methanomassiliicoccus	PWY66-389	0.0523152	0.370905		Methanosphaera	PWY-3001	0.326506	3.97205e-05		Methanospirillum	PWY-6507	-0.127955	0.181198
Methanomassiliicoccus	THREOCAT-PWY	0.103901	0.0747673		Methanosphaera	PWY-3801	-0.23828	0.00322313		Methanospirillum	PWY-7312	-0.0765564	0.42536
Natronorubrum	GLYCOGENSYNTH-PWY	-0.102348	0.0792484		Methanosphaera	PWY-5747	-0.316747	6.97573e-05		Methanospirillum	PWY-6215	-0.0375576	0.696172
Natronorubrum	METH-ACETATE-PWY	-0.0590606	0.312301		Methanosphaera	PWY-5941	0.377292	1.49322e-06		Methanospirillum	PWY-7388	-0.0668363	0.486667
Natronorubrum	P221-PWY	0.145021	0.0125702		Methanosphaera	PWY-6470	0.367948	2.86063e-06		Methanospirillum	PWY66-389	0.12248	0.2008
Natronorubrum	PWY-2941	-0.0694565	0.234523		Methanosphaera	PWY-7238	0.419651	5.86584e-08		Methanospirillum	P221-PWY	-0.102942	0.282999
Natronorubrum	PWY-3001	-0.0739339	0.205623		Methanosphaera	HEME-BIOSYNTHESIS-II	-0.352715	7.88366e-06		Methanospirillum	LIPASYN-PWY	-0.0851631	0.374977
Natronorubrum	PWY-5121	0.0235684	0.687086							Methanospirillum	PWY-6185	-0.0508562	0.596827
Natronorubrum	PWY-5505	-0.111214	0.0563501							Methanospirillum	PWY-6182	-0.0470229	0.624815
Natronorubrum	PWY-5920	0.163735	0.00475298							Methanospirillum	PWY-5417	-0.0508562	0.596827
Natronorubrum	PWY-5941	-0.147651	0.0110332							Methanospirillum	PWY-5431	-0.0508562	0.596827
Natronorubrum	PWY-6470	-0.0879875	0.131701							Methanospirillum	CATECHOL-ORTHO-CLEAVAGE-PWY	0.098434	0.30476
Natronorubrum	PWY-7238	-0.105197	0.0711865							Methanospirillum	P101-PWY	-0.0331235	0.730579
Natronorubrum	PWY-7269	0.146249	0.0118308							Methanospirillum	PWY-7165	-0.0403623	0.674716
Natronorubrum	PWY-7783	0.00277664	0.962157							Methanospirillum	PWY-7858	-0.020861	0.828344
Natronorubrum	PWY66-389	0.122423	0.0355083							Methanospirillum	PWY-7391	-0.0282888	0.768709
Natronorubrum	THREOCAT-PWY	0.114199	0.0499982							Methanospirillum	PWY-7269	-0.0814571	0.396211
Candidatus_Methanomethylophilus	GLYCOGENSYNTH-PWY	0.0505636	0.387166							Natronorubrum	PWY-622	-0.127099	0.184166
Candidatus_Methanomethylophilus	METH-ACETATE-PWY	0.0387858	0.507263							Natronorubrum	PWY-6470	-0.0740496	0.440732
Candidatus_Methanomethylophilus	P221-PWY	-0.0078527	0.893253							Natronorubrum	PWY-5505	-0.0586631	0.541633
Candidatus_Methanomethylophilus	PWY-2941	-0.0609259	0.29723							Natronorubrum	PWY-6507	-0.0377524	0.694673
Candidatus_Methanomethylophilus	PWY-3001	0.00760101	0.896655							Natronorubrum	PWY-7312	-0.125639	0.189311
Candidatus_Methanomethylophilus	PWY-5121	0.0497062	0.39528							Natronorubrum	PWY-6215	0.186899	0.0493666
Candidatus_Methanomethylophilus	PWY-5505	0.00813478	0.889442							Natronorubrum	PWY-7388	0.187554	0.0485557
Candidatus_Methanomethylophilus	PWY-5920	-0.0778277	0.182658							Natronorubrum	PWY66-389	0.173123	0.0691487
Candidatus_Methanomethylophilus	PWY-5941	-0.0324974	0.578545							Natronorubrum	P221-PWY	0.173559	0.0684369
Candidatus_Methanomethylophilus	PWY-6470	-0.0188415	0.747451							Natronorubrum	LIPASYN-PWY	0.194105	0.0410409
Candidatus_Methanomethylophilus	PWY-7238	0.065196	0.264571							Natronorubrum	PWY-6185	0.265864	0.00464103
Candidatus_Methanomethylophilus	PWY-7269	-0.029966	0.608503							Natronorubrum	PWY-6182	0.288308	0.00204513
Candidatus_Methanomethylophilus	PWY-7783	-0.102618	0.078452							Natronorubrum	PWY-5417	0.256144	0.00647807
Candidatus_Methanomethylophilus	PWY66-389	0.0309271	0.597047							Natronorubrum	PWY-5431	0.256144	0.00647807
Candidatus_Methanomethylophilus	THREOCAT-PWY	-0.0773995	0.185087							Natronorubrum	CATECHOL-ORTHO-CLEAVAGE-PWY	0.187827	0.0482218
Halarchaeum	GLYCOGENSYNTH-PWY	-0.000127983	0.998255							Natronorubrum	P101-PWY	0.405051	7.99448e-06
Halarchaeum	METH-ACETATE-PWY	0.0875083	0.133828							Natronorubrum	PWY-7165	0.323612	0.000485819
Halarchaeum	P221-PWY	0.0911545	0.118292							Natronorubrum	PWY-7858	0.147624	0.122237
Halarchaeum	PWY-2941	-0.0495873	0.396414							Natronorubrum	PWY-7391	0.260706	0.00554822
Halarchaeum	PWY-3001	0.0146434	0.802398							Natronorubrum	PWY-7269	0.18913	0.0466521
Halarchaeum	PWY-5121	0.0403186	0.49061							Halorubrum	PWY-622	-0.22476	0.0174851
Halarchaeum	PWY-5505	0.0235874	0.686848							Halorubrum	PWY-6470	-0.124244	0.194325
Halarchaeum	PWY-5920	0.0225492	0.699951							Halorubrum	PWY-5505	-0.0264473	0.783384
Halarchaeum	PWY-5941	-0.0316377	0.588641							Halorubrum	PWY-6507	-0.154675	0.105139
Halarchaeum	PWY-6470	-0.0245261	0.675079							Halorubrum	PWY-7312	-0.168757	0.0766084
Halarchaeum	PWY-7238	-0.0332362	0.569934							Halorubrum	PWY-6215	0.208279	0.0280461
Halarchaeum	PWY-7269	0.0815657	0.162444							Halorubrum	PWY-7388	0.106639	0.265943
Halarchaeum	PWY-7783	0.102078	0.0800486							Halorubrum	PWY66-389	0.0606248	0.528168
Halarchaeum	PWY66-389	0.122033	0.0361045							Halorubrum	P221-PWY	0.0929789	0.332513
Halarchaeum	THREOCAT-PWY	0.0183528	0.753788							Halorubrum	LIPASYN-PWY	0.226602	0.0165521
										Halorubrum	PWY-6185	0.15579	0.102613
										Halorubrum	PWY-6182	0.20402	0.0315223
										Halorubrum	PWY-5417	0.169372	0.0755203
										Halorubrum	PWY-5431	0.169372	0.0755203
										Halorubrum	CATECHOL-ORTHO-CLEAVAGE-PWY	0.230506	0.0147149
										Halorubrum	P101-PWY	0.412451	5.17268e-06
										Halorubrum	PWY-7165	0.168975	0.0762212
										Halorubrum	PWY-7858	0.143904	0.132081
										Halorubrum	PWY-7391	0.0776295	0.418874
										Halorubrum	PWY-7269	0.133075	0.164161
										Methanomassiliicoccus	PWY-622	0.087159	0.363832
										Methanomassiliicoccus	PWY-6470	0.0952224	0.320911
										Methanomassiliicoccus	PWY-5505	-0.0743925	0.438611
										Methanomassiliicoccus	PWY-6507	-0.0446355	0.642523
										Methanomassiliicoccus	PWY-7312	0.176413	0.0639232
										Methanomassiliicoccus	PWY-6215	0.205315	0.0304294
										Methanomassiliicoccus	PWY-7388	-0.0668363	0.486667
										Methanomassiliicoccus	PWY66-389	-0.017924	0.852216
										Methanomassiliicoccus	P221-PWY	-0.00614579	0.949074
										Methanomassiliicoccus	LIPASYN-PWY	-0.0851631	0.374977
										Methanomassiliicoccus	PWY-6185	0.126123	0.187594
										Methanomassiliicoccus	PWY-6182	0.145344	0.128203
										Methanomassiliicoccus	PWY-5417	0.126123	0.187594
										Methanomassiliicoccus	PWY-5431	0.126123	0.187594
										Methanomassiliicoccus	CATECHOL-ORTHO-CLEAVAGE-PWY	0.0838512	0.382414
										Methanomassiliicoccus	P101-PWY	-0.0331235	0.730579
										Methanomassiliicoccus	PWY-7165	-0.0403623	0.674716
										Methanomassiliicoccus	PWY-7858	-0.110265	0.249901
										Methanomassiliicoccus	PWY-7391	-0.0282888	0.768709
										Methanomassiliicoccus	PWY-7269	0.0847154	0.377505
										Methanothrix	PWY-622	-0.143879	0.132149
										Methanothrix	PWY-6470	-0.04022	0.675798
										Methanothrix	PWY-5505	-0.0196501	0.838169
										Methanothrix	PWY-6507	-0.176361	0.0640022
										Methanothrix	PWY-7312	0.00770615	0.936169
										Methanothrix	PWY-6215	0.300052	0.00129444
										Methanothrix	PWY-7388	0.210011	0.0267284
										Methanothrix	PWY66-389	0.202701	0.0326699
										Methanothrix	P221-PWY	0.206951	0.0290937
										Methanothrix	LIPASYN-PWY	0.140351	0.142033
										Methanothrix	PWY-6185	0.296493	0.00149002
										Methanothrix	PWY-6182	0.245174	0.00929793
										Methanothrix	PWY-5417	0.216884	0.0220039
										Methanothrix	PWY-5431	0.216884	0.0220039
										Methanothrix	CATECHOL-ORTHO-CLEAVAGE-PWY	0.224463	0.0176398
										Methanothrix	P101-PWY	0.464406	1.72812e-07
										Methanothrix	PWY-7165	0.269999	0.00401162
										Methanothrix	PWY-7858	0.177997	0.0615234
										Methanothrix	PWY-7391	0.298132	0.00139686
										Methanothrix	PWY-7269	0.219597	0.020346

## Sheet: Table S8
Table S8：Spearman Correlation Analysis Between Fungi and Archaea Genera
CP VS HP					CAP VS HAP					HAP VS HCP
Fungi	Archaea	Spearman_Rho	P Value		Fungi	Archaea	Spearman_Rho	P Value		Fungi	Archaea	Spearman_Rho	P Value
Saccharomyces	Methanosphaera	0.0374316	0.522218		Saccharomyces	Methanocorpusculum	0.10115	0.218478		Saccharomyces	Methanosphaera	0.0432864	0.652619
Saccharomyces	Methanobrevibacter	-0.0359442	0.538899		Saccharomyces	Haloferax	0.0224831	0.785131		Saccharomyces	Methanobrevibacter	0.0180537	0.851159
Saccharomyces	Methanosarcina	0.0740174	0.20511		Saccharomyces	Halarchaeum	0.0315512	0.701968		Saccharomyces	Thermococcus	0.0383218	0.690301
Saccharomyces	Thermococcus	0.091594	0.116518		Saccharomyces	Methanomassiliicoccus	-0.0525659	0.523528		Saccharomyces	Methanosarcina	0.0354754	0.712257
Saccharomyces	Sulfolobus	0.0365346	0.532246		Saccharomyces	Sulfolobus	0.141257	0.0846755		Saccharomyces	Sulfolobus	0.0722954	0.451673
Saccharomyces	Halorubrum	0.130057	0.0254119		Saccharomyces	Halorubrum	0.174651	0.0323977		Saccharomyces	Methanospirillum	-0.124493	0.193423
Saccharomyces	Methanomassiliicoccus	-0.0475647	0.415989		Saccharomyces	Thermococcus	0.0822254	0.317704		Saccharomyces	Natronorubrum	0.0203235	0.832702
Saccharomyces	Natronorubrum	0.0756163	0.195457		Saccharomyces	Methanosarcina	0.0470254	0.568289		Saccharomyces	Halorubrum	0.0680526	0.478748
Saccharomyces	Candidatus_Methanomethylophilus	0.0171872	0.768969		Saccharomyces	Methanobrevibacter	-0.140969	0.0853199		Saccharomyces	Methanomassiliicoccus	-0.124493	0.193423
Saccharomyces	Halarchaeum	0.0160809	0.783458		Saccharomyces	Methanosphaera	0.057573	0.484672		Saccharomyces	Methanothrix	-0.0405463	0.673316
Malassezia	Methanosphaera	-0.0324506	0.579092		Malassezia	Methanocorpusculum	0.0247303	0.764253		Malassezia	Methanosphaera	0.0561595	0.559058
Malassezia	Methanobrevibacter	0.00679743	0.907529		Malassezia	Haloferax	0.172161	0.0350014		Malassezia	Methanobrevibacter	-0.0126487	0.895414
Malassezia	Methanosarcina	-0.0256938	0.660551		Malassezia	Halarchaeum	0.12318	0.13333		Malassezia	Thermococcus	0.0458769	0.63329
Malassezia	Thermococcus	0.258892	5.98382e-06		Malassezia	Methanomassiliicoccus	-0.166395	0.0417132		Malassezia	Methanosarcina	0.012987	0.892634
Malassezia	Sulfolobus	0.124056	0.0331012		Malassezia	Sulfolobus	0.139948	0.0876386		Malassezia	Sulfolobus	0.125623	0.189368
Malassezia	Halorubrum	0.185718	0.00132361		Malassezia	Halorubrum	0.162189	0.047261		Malassezia	Methanospirillum	-0.0297867	0.756831
Malassezia	Methanomassiliicoccus	-0.114914	0.0485677		Malassezia	Thermococcus	0.25257	0.0017482		Malassezia	Natronorubrum	0.305828	0.00102596
Malassezia	Natronorubrum	0.213321	0.000213832		Malassezia	Methanosarcina	0.0319336	0.69853		Malassezia	Halorubrum	0.350853	0.00014015
Malassezia	Candidatus_Methanomethylophilus	0.211392	0.000244863		Malassezia	Methanobrevibacter	0.0937989	0.254035		Malassezia	Methanomassiliicoccus	-0.144466	0.130557
Malassezia	Halarchaeum	0.170151	0.00332365		Malassezia	Methanosphaera	-0.139122	0.0895498		Malassezia	Methanothrix	0.349568	0.000149024
Candida	Methanosphaera	-0.0828559	0.155871		Candida	Methanocorpusculum	-0.0372337	0.651526		Aspergillus	Methanosphaera	-0.0285434	0.766686
Candida	Methanobrevibacter	0.176592	0.00229166		Candida	Haloferax	0.107531	0.1906		Aspergillus	Methanobrevibacter	0.0316258	0.742326
Candida	Methanosarcina	-0.0655166	0.262222		Candida	Halarchaeum	0.132394	0.106382		Aspergillus	Thermococcus	0.153282	0.10836
Candida	Thermococcus	0.134445	0.0208114		Candida	Methanomassiliicoccus	-0.101511	0.216827		Aspergillus	Methanosarcina	0.125474	0.1899
Candida	Sulfolobus	0.115105	0.0481925		Candida	Sulfolobus	0.108895	0.184992		Aspergillus	Sulfolobus	0.0419718	0.662518
Candida	Halorubrum	0.0202809	0.728886		Candida	Halorubrum	0.0402375	0.625467		Aspergillus	Methanospirillum	0.120219	0.209324
Candida	Methanomassiliicoccus	-0.0780074	0.181646		Candida	Thermococcus	0.0442533	0.591342		Aspergillus	Natronorubrum	0.16104	0.0913583
Candida	Natronorubrum	0.141382	0.0150064		Candida	Methanosarcina	-0.0559011	0.497473		Aspergillus	Halorubrum	0.231018	0.0144875
Candida	Candidatus_Methanomethylophilus	0.0978196	0.0935611		Candida	Methanobrevibacter	0.162922	0.0462527		Aspergillus	Methanomassiliicoccus	-0.121722	0.20363
Candida	Halarchaeum	0.162988	0.00495105		Candida	Methanosphaera	0.0111328	0.892625		Aspergillus	Methanothrix	0.160098	0.0933024
Aspergillus	Methanosphaera	-0.0346882	0.553188		Aspergillus	Methanocorpusculum	0.00294103	0.971555		Candida	Methanosphaera	-0.154281	0.106042
Aspergillus	Methanobrevibacter	0.0040275	0.945131		Aspergillus	Haloferax	0.0390889	0.635379		Candida	Methanobrevibacter	0.187452	0.0486813
Aspergillus	Methanosarcina	-0.0159819	0.784759		Aspergillus	Halarchaeum	0.100977	0.219269		Candida	Thermococcus	0.0761819	0.427636
Aspergillus	Thermococcus	0.177038	0.0022323		Aspergillus	Methanomassiliicoccus	-0.0957624	0.24417		Candida	Methanosarcina	-0.0339539	0.724092
Aspergillus	Sulfolobus	0.0835966	0.152189		Aspergillus	Sulfolobus	0.0097508	0.905889		Candida	Sulfolobus	0.229174	0.0153206
Aspergillus	Halorubrum	0.148611	0.0105153		Aspergillus	Halorubrum	0.152529	0.0623417		Candida	Methanospirillum	-0.0977696	0.308057
Aspergillus	Methanomassiliicoccus	-0.0700158	0.230765		Aspergillus	Thermococcus	-0.00868718	0.916115		Candida	Natronorubrum	0.107459	0.262255
Aspergillus	Natronorubrum	0.178993	0.00198857		Aspergillus	Methanosarcina	-0.0227122	0.782995		Candida	Halorubrum	0.131	0.170919
Aspergillus	Candidatus_Methanomethylophilus	0.105449	0.0705072		Aspergillus	Methanobrevibacter	0.0470081	0.568432		Candida	Methanomassiliicoccus	-0.0977696	0.308057
Aspergillus	Halarchaeum	0.162468	0.00509332		Aspergillus	Methanosphaera	0.010245	0.901143		Candida	Methanothrix	0.156588	0.100837
Yarrowia	Methanosphaera	-0.17	0.00335228		Wickerhamomyces	Methanocorpusculum	0.0448884	0.586023		Yarrowia	Methanosphaera	-0.0430887	0.654104
Yarrowia	Methanobrevibacter	0.0356853	0.541829		Wickerhamomyces	Haloferax	0.0806133	0.327328		Yarrowia	Methanobrevibacter	-0.0232708	0.808872
Yarrowia	Methanosarcina	-0.00106469	0.985485		Wickerhamomyces	Halarchaeum	-0.0136301	0.868734		Yarrowia	Thermococcus	0.260664	0.00555616
Yarrowia	Thermococcus	0.296528	1.75149e-07		Wickerhamomyces	Methanomassiliicoccus	-0.0932811	0.256681		Yarrowia	Methanosarcina	-0.144652	0.130056
Yarrowia	Sulfolobus	0.129131	0.0264883		Wickerhamomyces	Sulfolobus	-0.0230297	0.780038		Yarrowia	Sulfolobus	-0.0231169	0.810112
Yarrowia	Halorubrum	0.146889	0.0114609		Wickerhamomyces	Halorubrum	0.118673	0.148277		Yarrowia	Methanospirillum	0.0835776	0.383975
Yarrowia	Methanomassiliicoccus	0.0373018	0.523663		Wickerhamomyces	Thermococcus	0.0102066	0.901511		Yarrowia	Natronorubrum	0.00386644	0.967948
Yarrowia	Natronorubrum	0.162686	0.00503313		Wickerhamomyces	Methanosarcina	0.053682	0.514733		Yarrowia	Halorubrum	0.108041	0.259662
Yarrowia	Candidatus_Methanomethylophilus	0.139429	0.0164764		Wickerhamomyces	Methanobrevibacter	0.150828	0.0653647		Yarrowia	Methanomassiliicoccus	0.151678	0.112164
Yarrowia	Halarchaeum	0.0800713	0.170314		Wickerhamomyces	Methanosphaera	-0.17999	0.0273628		Yarrowia	Methanothrix	-0.0238614	0.804118
Synchytrium	Methanosphaera	0.0291064	0.618829		Pseudocercospora	Methanocorpusculum	-0.0454403	0.581418		Penicillium	Methanosphaera	-0.117189	0.221147
Synchytrium	Methanobrevibacter	-0.0185411	0.751344		Pseudocercospora	Haloferax	0.0383741	0.641581		Penicillium	Methanobrevibacter	0.0521433	0.587556
Synchytrium	Methanosarcina	0.0345121	0.555206		Pseudocercospora	Halarchaeum	0.229153	0.00467581		Penicillium	Thermococcus	0.199103	0.0359805
Synchytrium	Thermococcus	0.156912	0.00685831		Pseudocercospora	Methanomassiliicoccus	-0.0864548	0.293336		Penicillium	Methanosarcina	0.0349726	0.716161
Synchytrium	Sulfolobus	0.0509197	0.383826		Pseudocercospora	Sulfolobus	0.120664	0.141524		Penicillium	Sulfolobus	-0.0304474	0.75161
Synchytrium	Halorubrum	0.152686	0.00854686		Pseudocercospora	Halorubrum	0.130358	0.111935		Penicillium	Methanospirillum	-0.105559	0.27085
Synchytrium	Methanomassiliicoccus	-0.064787	0.267589		Pseudocercospora	Thermococcus	0.0682565	0.407187		Penicillium	Natronorubrum	0.140652	0.141168
Synchytrium	Natronorubrum	0.0837287	0.15154		Pseudocercospora	Methanosarcina	-0.0621834	0.450304		Penicillium	Halorubrum	0.179806	0.0588739
Synchytrium	Candidatus_Methanomethylophilus	0.0966901	0.0974348		Pseudocercospora	Methanobrevibacter	-0.0661386	0.42194		Penicillium	Methanomassiliicoccus	-0.105559	0.27085
Synchytrium	Halarchaeum	0.244503	2.00401e-05		Pseudocercospora	Methanosphaera	0.0979033	0.233721		Penicillium	Methanothrix	0.162694	0.0880214
Wickerhamomyces	Methanosphaera	-0.0698168	0.232097		Penicillium	Methanocorpusculum	0.0422727	0.608067		Synchytrium	Methanosphaera	0.0151632	0.874778
Wickerhamomyces	Methanobrevibacter	0.055387	0.343423		Penicillium	Haloferax	0.113635	0.166442		Synchytrium	Methanobrevibacter	-0.0751372	0.434025
Wickerhamomyces	Methanosarcina	0.0676341	0.247068		Penicillium	Halarchaeum	-0.000676751	0.993453		Synchytrium	Thermococcus	0.166993	0.0798003
Wickerhamomyces	Thermococcus	0.0159138	0.785654		Penicillium	Methanomassiliicoccus	-0.0935921	0.255089		Synchytrium	Methanosarcina	0.192409	0.0428863
Wickerhamomyces	Sulfolobus	-0.00247913	0.966209		Penicillium	Sulfolobus	0.176033	0.0310251		Synchytrium	Sulfolobus	0.00688014	0.942999
Wickerhamomyces	Halorubrum	0.120032	0.039299		Penicillium	Halorubrum	0.298653	0.000187878		Synchytrium	Methanospirillum	0.089769	0.349569
Wickerhamomyces	Methanomassiliicoccus	-0.0564905	0.333874		Penicillium	Thermococcus	0.394529	4.24327e-07		Synchytrium	Natronorubrum	0.140157	0.142593
Wickerhamomyces	Natronorubrum	0.204224	0.000400798		Penicillium	Methanosarcina	0.0988578	0.229164		Synchytrium	Halorubrum	0.248472	0.00835438
Wickerhamomyces	Candidatus_Methanomethylophilus	0.151875	0.00891019		Penicillium	Methanobrevibacter	0.0220371	0.789293		Synchytrium	Methanomassiliicoccus	-0.0990554	0.301697
Wickerhamomyces	Halarchaeum	0.103093	0.0770726		Penicillium	Methanosphaera	-0.220873	0.00647287		Synchytrium	Methanothrix	0.133254	0.16359
Penicillium	Methanosphaera	-0.146796	0.0115139		Alternaria	Methanocorpusculum	0.0842775	0.305722		Mucor	Methanosphaera	-0.174651	0.0666795
Penicillium	Methanobrevibacter	0.0395148	0.499307		Alternaria	Haloferax	0.181336	0.0262045		Mucor	Methanobrevibacter	0.129542	0.175784
Penicillium	Methanosarcina	0.0519188	0.374547		Alternaria	Halarchaeum	0.194137	0.0171238		Mucor	Thermococcus	-0.0163742	0.864868
Penicillium	Thermococcus	0.380084	8.03602e-12		Alternaria	Methanomassiliicoccus	-0.0960398	0.242798		Mucor	Methanosarcina	0.151579	0.112401
Penicillium	Sulfolobus	0.12666	0.0295516		Alternaria	Sulfolobus	0.388431	6.68173e-07		Mucor	Sulfolobus	0.0473629	0.622311
Penicillium	Halorubrum	0.232061	5.36703e-05		Alternaria	Halorubrum	0.249093	0.00203558		Mucor	Methanospirillum	-0.0331235	0.730579
Penicillium	Methanomassiliicoccus	-0.0806923	0.16701		Alternaria	Thermococcus	0.198255	0.0148521		Mucor	Natronorubrum	0.20336	0.0320928
Penicillium	Natronorubrum	0.171623	0.00305644		Alternaria	Methanosarcina	0.131694	0.108266		Mucor	Halorubrum	-0.0315957	0.742563
Penicillium	Candidatus_Methanomethylophilus	0.164472	0.00456452		Alternaria	Methanobrevibacter	0.189917	0.0197573		Mucor	Methanomassiliicoccus	-0.0331235	0.730579
Penicillium	Halarchaeum	0.165987	0.00419827		Alternaria	Methanosphaera	-0.235157	0.00366677		Mucor	Methanothrix	0.230242	0.0148333
Pseudocercospora	Methanosphaera	0.0219882	0.707069		Synchytrium	Methanocorpusculum	-0.0997912	0.224769		Alternaria	Methanosphaera	-0.187515	0.0486047
Pseudocercospora	Methanobrevibacter	-0.0546947	0.349501		Synchytrium	Haloferax	0.0437039	0.59596		Alternaria	Methanobrevibacter	0.0436501	0.649891
Pseudocercospora	Methanosarcina	0.00465893	0.936546		Synchytrium	Halarchaeum	0.209566	0.00990696		Alternaria	Thermococcus	0.290354	0.00189119
Pseudocercospora	Thermococcus	0.0894442	0.125394		Synchytrium	Methanomassiliicoccus	-0.0739614	0.368986		Alternaria	Methanosarcina	0.0520794	0.588015
Pseudocercospora	Sulfolobus	0.107179	0.0659837		Synchytrium	Sulfolobus	0.0881614	0.283863		Alternaria	Sulfolobus	0.205412	0.0303487
Pseudocercospora	Halorubrum	0.139669	0.0162889		Synchytrium	Halorubrum	0.253761	0.00165859		Alternaria	Methanospirillum	-0.0716887	0.455492
Pseudocercospora	Methanomassiliicoccus	-0.0523503	0.370583		Synchytrium	Thermococcus	0.17053	0.0368009		Alternaria	Natronorubrum	0.343629	0.000197226
Pseudocercospora	Natronorubrum	0.233426	4.83017e-05		Synchytrium	Methanosarcina	0.0301041	0.715034		Alternaria	Halorubrum	0.313615	0.000744014
Pseudocercospora	Candidatus_Methanomethylophilus	0.105267	0.0709971		Synchytrium	Methanobrevibacter	-0.0288032	0.726852		Alternaria	Methanomassiliicoccus	-0.0716887	0.455492
Pseudocercospora	Halarchaeum	0.312492	3.30188e-08		Synchytrium	Methanosphaera	0.07478	0.363691		Alternaria	Methanothrix	0.183148	0.0542226
Alternaria	Methanosphaera	-0.155133	0.00752895		Pyricularia	Methanocorpusculum	-0.0517004	0.530402		Ustilago	Methanosphaera	0.0458714	0.633331
Alternaria	Methanobrevibacter	0.0902077	0.122184		Pyricularia	Haloferax	0.152712	0.0620221		Ustilago	Methanobrevibacter	0.0363648	0.705371
Alternaria	Methanosarcina	0.061093	0.295903		Pyricularia	Halarchaeum	0.0956048	0.244952		Ustilago	Thermococcus	0.0325602	0.73499
Alternaria	Thermococcus	0.300777	1.13495e-07		Pyricularia	Methanomassiliicoccus	-0.0217715	0.791775		Ustilago	Methanosarcina	-0.174127	0.0675174
Alternaria	Sulfolobus	0.262715	4.2848e-06		Pyricularia	Sulfolobus	0.0454115	0.581658		Ustilago	Sulfolobus	0.0373027	0.698134
Alternaria	Halorubrum	0.207432	0.000322161		Pyricularia	Halorubrum	0.180554	0.0268725		Ustilago	Methanospirillum	0.196805	0.0382375
Alternaria	Methanomassiliicoccus	-0.0788867	0.176752		Pyricularia	Thermococcus	0.0621584	0.450487		Ustilago	Natronorubrum	-0.0224702	0.81533
Alternaria	Natronorubrum	0.255603	7.94073e-06		Pyricularia	Methanosarcina	0.0346702	0.674104		Ustilago	Halorubrum	-0.0211312	0.826156
Alternaria	Candidatus_Methanomethylophilus	0.124179	0.0329258		Pyricularia	Methanobrevibacter	0.191237	0.0188984		Ustilago	Methanomassiliicoccus	-0.0644091	0.502675
Alternaria	Halarchaeum	0.228285	7.15996e-05		Pyricularia	Methanosphaera	-0.234433	0.00377703		Ustilago	Methanothrix	0.0261239	0.785968

## Sheet: Table S9
Table S9：Spearman Correlation Analysis Between Fungi and Bacteria Genera
CP VS HP					CAP VS HAP					HAP VS HCP
Fungi	Bacteria	Spearman_Rho	P Value		Fungi	Bacteria	Spearman_Rho	P Value		Fungi	Bacteria	Spearman_Rho	P Value
Saccharomyces	Parabacteroides	-0.0178468	0.760367		Saccharomyces	Bacteroides	-0.187349	0.0215259		Saccharomyces	Prevotella	0.0810622	0.398515
Saccharomyces	Mediterraneibacter	-0.106566	0.0675583		Saccharomyces	Phocaeicola	-0.0842863	0.305671		Saccharomyces	Bacteroides	0.0157551	0.869932
Saccharomyces	Bifidobacterium	0.132098	0.0231731		Saccharomyces	Prevotella	0.083996	0.307348		Saccharomyces	Phocaeicola	0.000530772	0.995599
Saccharomyces	Roseburia	0.0194686	0.739345		Saccharomyces	Faecalibacterium	0.0085359	0.91757		Saccharomyces	Faecalibacterium	-0.165278	0.083003
Saccharomyces	Megamonas	0.0770541	0.187063		Saccharomyces	Megamonas	0.19883	0.0145564		Saccharomyces	Bifidobacterium	-0.072906	0.447848
Saccharomyces	Phocaeicola	-0.0364105	0.533641		Saccharomyces	Escherichia	-0.106914	0.193179		Saccharomyces	Escherichia	0.0217307	0.821304
Saccharomyces	Bacteroides	-0.116817	0.0449292		Saccharomyces	Parabacteroides	-0.0670298	0.415695		Saccharomyces	Streptococcus	0.160926	0.0915928
Saccharomyces	Faecalibacterium	-0.0119617	0.838032		Saccharomyces	Mediterraneibacter	-0.238264	0.0032253		Saccharomyces	Parabacteroides	0.0964413	0.314717
Saccharomyces	Prevotella	0.122606	0.0352319		Saccharomyces	Bifidobacterium	0.212021	0.00904857		Saccharomyces	Megamonas	0.0430432	0.654446
Saccharomyces	Escherichia	-0.0669818	0.251671		Saccharomyces	Roseburia	0.00979328	0.905481		Saccharomyces	Roseburia	0.0820353	0.392852
Malassezia	Parabacteroides	-0.0265235	0.650304		Malassezia	Bacteroides	-0.110459	0.178714		Malassezia	Prevotella	-0.0494615	0.606945
Malassezia	Mediterraneibacter	-0.0654699	0.262564		Malassezia	Phocaeicola	-0.0481388	0.55915		Malassezia	Bacteroides	-0.231769	0.0141597
Malassezia	Bifidobacterium	0.171923	0.00300433		Malassezia	Prevotella	0.0538973	0.513045		Malassezia	Phocaeicola	-0.0439804	0.647418
Malassezia	Roseburia	-0.0709946	0.22429		Malassezia	Faecalibacterium	-0.151094	0.0648842		Malassezia	Faecalibacterium	-0.0303699	0.752222
Malassezia	Megamonas	0.174696	0.00256011		Malassezia	Megamonas	0.140145	0.0871883		Malassezia	Bifidobacterium	-0.0413365	0.667322
Malassezia	Phocaeicola	-0.0920459	0.114716		Malassezia	Escherichia	0.012775	0.876902		Malassezia	Escherichia	-0.141041	0.140057
Malassezia	Bacteroides	-0.119422	0.0403191		Malassezia	Parabacteroides	0.0121424	0.882954		Malassezia	Streptococcus	-0.0319115	0.740081
Malassezia	Faecalibacterium	-0.0850339	0.145233		Malassezia	Mediterraneibacter	-0.100899	0.219631		Malassezia	Parabacteroides	-0.137839	0.149402
Malassezia	Prevotella	0.082555	0.157386		Malassezia	Bifidobacterium	0.256036	0.00149887		Malassezia	Megamonas	0.373272	4.58037e-05
Malassezia	Escherichia	-0.126314	0.030004		Malassezia	Roseburia	-0.124279	0.129866		Malassezia	Roseburia	0.0747192	0.436596
Candida	Parabacteroides	-0.152856	0.00847226		Candida	Bacteroides	-0.199213	0.0143625		Aspergillus	Prevotella	0.0189089	0.844195
Candida	Mediterraneibacter	-0.0654385	0.262793		Candida	Phocaeicola	-0.115783	0.158504		Aspergillus	Bacteroides	-0.190449	0.0451055
Candida	Bifidobacterium	0.0716071	0.220304		Candida	Prevotella	0.101063	0.218877		Aspergillus	Phocaeicola	-0.137308	0.150999
Candida	Roseburia	-0.0121401	0.835651		Candida	Faecalibacterium	-0.0494926	0.548135		Aspergillus	Faecalibacterium	0.170765	0.0731013
Candida	Megamonas	0.0579058	0.321879		Candida	Megamonas	0.0197466	0.81076		Aspergillus	Bifidobacterium	0.0532923	0.579336
Candida	Phocaeicola	-0.211613	0.000241111		Candida	Escherichia	0.0328605	0.690221		Aspergillus	Escherichia	-0.320853	0.000547338
Candida	Bacteroides	-0.167065	0.00395381		Candida	Parabacteroides	-0.110809	0.177329		Aspergillus	Streptococcus	0.0128068	0.894115
Candida	Faecalibacterium	-0.0278262	0.634347		Candida	Mediterraneibacter	0.0190725	0.817105		Aspergillus	Parabacteroides	-0.147212	0.1233
Candida	Prevotella	0.0613993	0.293482		Candida	Bifidobacterium	0.0174066	0.832836		Aspergillus	Megamonas	0.151834	0.11179
Candida	Escherichia	0.0134354	0.818404		Candida	Roseburia	0.0512015	0.534383		Aspergillus	Roseburia	0.143215	0.133969
Aspergillus	Parabacteroides	-0.0706481	0.226567		Aspergillus	Bacteroides	0.0415167	0.614505		Candida	Prevotella	0.108222	0.258856
Aspergillus	Mediterraneibacter	-0.0249105	0.670284		Aspergillus	Phocaeicola	0.124882	0.127994		Candida	Bacteroides	-0.157016	0.0998945
Aspergillus	Bifidobacterium	0.118259	0.0423253		Aspergillus	Prevotella	-0.0427948	0.603638		Candida	Phocaeicola	-0.188158	0.0478192
Aspergillus	Roseburia	-0.0193372	0.741041		Aspergillus	Faecalibacterium	-0.0750406	0.362015		Candida	Faecalibacterium	-0.0803246	0.40284
Aspergillus	Megamonas	0.175935	0.00238165		Aspergillus	Megamonas	0.176911	0.0301786		Candida	Bifidobacterium	-0.0167038	0.862174
Aspergillus	Phocaeicola	-0.0739721	0.205388		Aspergillus	Escherichia	-0.125305	0.126694		Candida	Escherichia	-0.00356042	0.970484
Aspergillus	Bacteroides	-0.112614	0.053292		Aspergillus	Parabacteroides	0.0286028	0.728678		Candida	Streptococcus	0.0303826	0.752122
Aspergillus	Faecalibacterium	-0.020775	0.722549		Aspergillus	Mediterraneibacter	0.0308064	0.708682		Candida	Parabacteroides	-0.155739	0.102729
Aspergillus	Prevotella	0.0393046	0.501594		Aspergillus	Bifidobacterium	0.0490996	0.551322		Candida	Megamonas	0.110459	0.249065
Aspergillus	Escherichia	-0.138147	0.0175086		Aspergillus	Roseburia	0.059591	0.469459		Candida	Roseburia	-0.0668106	0.486835
Yarrowia	Parabacteroides	-0.124192	0.0329082		Wickerhamomyces	Bacteroides	0.015192	0.853851		Yarrowia	Prevotella	0.294558	0.00160729
Yarrowia	Mediterraneibacter	-0.0378095	0.518022		Wickerhamomyces	Phocaeicola	0.0712772	0.386678		Yarrowia	Bacteroides	-0.256858	0.00632397
Yarrowia	Bifidobacterium	0.129867	0.0256297		Wickerhamomyces	Prevotella	0.00183117	0.982287		Yarrowia	Phocaeicola	-0.190706	0.0448091
Yarrowia	Roseburia	-0.123446	0.0339848		Wickerhamomyces	Faecalibacterium	-0.0250029	0.761732		Yarrowia	Faecalibacterium	-0.118	0.217937
Yarrowia	Megamonas	-0.0122861	0.833702		Wickerhamomyces	Megamonas	0.162861	0.0463356		Yarrowia	Bifidobacterium	-0.188351	0.0475851
Yarrowia	Phocaeicola	-0.212544	0.000225865		Wickerhamomyces	Escherichia	0.182838	0.0249613		Yarrowia	Escherichia	-0.209227	0.0273181
Yarrowia	Bacteroides	-0.192118	0.000886664		Wickerhamomyces	Parabacteroides	-0.0307623	0.709081		Yarrowia	Streptococcus	0.353544	0.000123117
Yarrowia	Faecalibacterium	-0.0639182	0.274075		Wickerhamomyces	Mediterraneibacter	0.0788526	0.33805		Yarrowia	Parabacteroides	-0.14229	0.136533
Yarrowia	Prevotella	0.192393	0.000871247		Wickerhamomyces	Bifidobacterium	-0.0104833	0.898855		Yarrowia	Megamonas	0.055806	0.56154
Yarrowia	Escherichia	-0.1254	0.0312265		Wickerhamomyces	Roseburia	-0.0535752	0.515571		Yarrowia	Roseburia	-0.111063	0.246465
Synchytrium	Parabacteroides	-0.0468495	0.423044		Pseudocercospora	Bacteroides	0.0957988	0.24399		Penicillium	Prevotella	0.0903533	0.346425
Synchytrium	Mediterraneibacter	-0.20989	0.000271892		Pseudocercospora	Phocaeicola	0.050543	0.539662		Penicillium	Bacteroides	-0.210933	0.0260488
Synchytrium	Bifidobacterium	-0.0197556	0.735644		Pseudocercospora	Prevotella	-8.72676e-05	0.999156		Penicillium	Phocaeicola	-0.170777	0.0730801
Synchytrium	Roseburia	0.0338557	0.56276		Pseudocercospora	Faecalibacterium	-0.186527	0.0221195		Penicillium	Faecalibacterium	0.0598927	0.533174
Synchytrium	Megamonas	0.0328874	0.573992		Pseudocercospora	Megamonas	0.168768	0.0388311		Penicillium	Bifidobacterium	-0.137677	0.149887
Synchytrium	Phocaeicola	-0.0428463	0.463799		Pseudocercospora	Escherichia	-0.040769	0.620902		Penicillium	Escherichia	-0.0939534	0.327441
Synchytrium	Bacteroides	-0.0249787	0.669433		Pseudocercospora	Parabacteroides	0.0771596	0.348566		Penicillium	Streptococcus	0.152303	0.110669
Synchytrium	Faecalibacterium	-0.00679985	0.907496		Pseudocercospora	Mediterraneibacter	-0.120739	0.141274		Penicillium	Parabacteroides	-0.200778	0.0344062
Synchytrium	Prevotella	0.0015515	0.978849		Pseudocercospora	Bifidobacterium	-0.124137	0.13031		Penicillium	Megamonas	0.0503767	0.600297
Synchytrium	Escherichia	-0.0959967	0.099875		Pseudocercospora	Roseburia	0.00107429	0.989608		Penicillium	Roseburia	0.080505	0.401779
Wickerhamomyces	Parabacteroides	-0.0441496	0.450297		Penicillium	Bacteroides	-0.137438	0.0935509		Synchytrium	Prevotella	0.0858237	0.371265
Wickerhamomyces	Mediterraneibacter	0.0387389	0.507778		Penicillium	Phocaeicola	-0.0849026	0.302132		Synchytrium	Bacteroides	-0.0303149	0.752657
Wickerhamomyces	Bifidobacterium	-0.0348581	0.551244		Penicillium	Prevotella	0.104007	0.20566		Synchytrium	Phocaeicola	-0.0431127	0.653924
Wickerhamomyces	Roseburia	-0.0555101	0.342349		Penicillium	Faecalibacterium	-0.0940708	0.252653		Synchytrium	Faecalibacterium	0.0852851	0.374289
Wickerhamomyces	Megamonas	0.195426	0.000717101		Penicillium	Megamonas	0.0510941	0.535243		Synchytrium	Bifidobacterium	-0.229758	0.0150526
Wickerhamomyces	Phocaeicola	0.0472119	0.41946		Penicillium	Escherichia	0.0311917	0.705206		Synchytrium	Escherichia	-0.144778	0.129715
Wickerhamomyces	Bacteroides	-0.00745897	0.898575		Penicillium	Parabacteroides	-0.15373	0.0602756		Synchytrium	Streptococcus	0.0148288	0.877518
Wickerhamomyces	Faecalibacterium	0.00110582	0.984924		Penicillium	Mediterraneibacter	-0.10663	0.194372		Synchytrium	Parabacteroides	-0.173359	0.0687622
Wickerhamomyces	Prevotella	-0.0277707	0.635024		Penicillium	Bifidobacterium	0.106827	0.193541		Synchytrium	Megamonas	0.0513071	0.593572
Wickerhamomyces	Escherichia	0.0683246	0.242262		Penicillium	Roseburia	-0.029029	0.724795		Synchytrium	Roseburia	0.108133	0.259251
Penicillium	Parabacteroides	-0.194255	0.000773345		Alternaria	Bacteroides	-0.103762	0.206735		Mucor	Prevotella	-0.0354407	0.712526
Penicillium	Mediterraneibacter	-0.107074	0.0662499		Alternaria	Phocaeicola	-0.0401281	0.626408		Mucor	Bacteroides	0.0381431	0.691672
Penicillium	Bifidobacterium	0.164916	0.00445424		Alternaria	Prevotella	0.0661662	0.421746		Mucor	Phocaeicola	-0.00418386	0.965319
Penicillium	Roseburia	-0.0334949	0.566933		Alternaria	Faecalibacterium	-0.129541	0.114227		Mucor	Faecalibacterium	0.141568	0.138564
Penicillium	Megamonas	0.0102291	0.861236		Alternaria	Megamonas	0.0896996	0.275501		Mucor	Bifidobacterium	0.0300847	0.754475
Penicillium	Phocaeicola	-0.189046	0.0010764		Alternaria	Escherichia	0.0366934	0.65626		Mucor	Escherichia	0.121316	0.205159
Penicillium	Bacteroides	-0.23576	4.02737e-05		Alternaria	Parabacteroides	-0.237641	0.00330986		Mucor	Streptococcus	0.0574833	0.549811
Penicillium	Faecalibacterium	-0.0313066	0.592552		Alternaria	Mediterraneibacter	-0.070381	0.392697		Mucor	Parabacteroides	0.0804376	0.402176
Penicillium	Prevotella	0.14755	0.0110895		Alternaria	Bifidobacterium	0.173324	0.0337644		Mucor	Megamonas	0.0372588	0.698471
Penicillium	Escherichia	-0.101311	0.0823577		Alternaria	Roseburia	-0.0657734	0.424515		Mucor	Roseburia	0.069693	0.468178
Pseudocercospora	Parabacteroides	0.0271088	0.643115		Synchytrium	Bacteroides	0.0353887	0.667745		Alternaria	Prevotella	0.0605013	0.529011
Pseudocercospora	Mediterraneibacter	-0.0716481	0.220039		Synchytrium	Phocaeicola	-0.0519237	0.528624		Alternaria	Bacteroides	-0.177638	0.0620605
Pseudocercospora	Bifidobacterium	-0.0642914	0.271276		Synchytrium	Prevotella	-0.0763578	0.353618		Alternaria	Phocaeicola	-0.109255	0.254304
Pseudocercospora	Roseburia	0.00904903	0.87711		Synchytrium	Faecalibacterium	0.03721	0.651734		Alternaria	Faecalibacterium	0.0141941	0.882722
Pseudocercospora	Megamonas	0.128704	0.0269967		Synchytrium	Megamonas	0.091447	0.266206		Alternaria	Bifidobacterium	-0.0340861	0.723062
Pseudocercospora	Phocaeicola	0.0602455	0.302671		Synchytrium	Escherichia	0.046596	0.571831		Alternaria	Escherichia	-0.0894331	0.351385
Pseudocercospora	Bacteroides	0.0317384	0.587454		Synchytrium	Parabacteroides	0.0897284	0.275346		Alternaria	Streptococcus	0.103325	0.281197
Pseudocercospora	Faecalibacterium	-0.0961546	0.0993152		Synchytrium	Mediterraneibacter	-0.286231	0.000356851		Alternaria	Parabacteroides	-0.365514	6.81362e-05
Pseudocercospora	Prevotella	-0.0382155	0.513534		Synchytrium	Bifidobacterium	0.050223	0.542237		Alternaria	Megamonas	0.148675	0.119563
Pseudocercospora	Escherichia	0.0472779	0.41881		Synchytrium	Roseburia	0.186433	0.0221885		Alternaria	Roseburia	0.0619509	0.519162
Alternaria	Parabacteroides	-0.242119	2.43055e-05		Pyricularia	Bacteroides	0.00522333	0.949504		Ustilago	Prevotella	0.24298	0.00997618
Alternaria	Mediterraneibacter	-0.0733836	0.20903		Pyricularia	Phocaeicola	0.0604806	0.462837		Ustilago	Bacteroides	-0.297692	0.00142133
Alternaria	Bifidobacterium	0.129796	0.0257121		Pyricularia	Prevotella	-0.0466156	0.57167		Ustilago	Phocaeicola	-0.362565	7.90127e-05
Alternaria	Roseburia	-0.0536444	0.358851		Pyricularia	Faecalibacterium	-0.0071297	0.931113		Ustilago	Faecalibacterium	0.0419757	0.662488
Alternaria	Megamonas	0.0789549	0.176377		Pyricularia	Megamonas	0.141107	0.08501		Ustilago	Bifidobacterium	0.150925	0.113986
Alternaria	Phocaeicola	-0.11501	0.0483778		Pyricularia	Escherichia	0.142936	0.0809917		Ustilago	Escherichia	-0.293376	0.00168291
Alternaria	Bacteroides	-0.138406	0.017296		Pyricularia	Parabacteroides	-0.0400638	0.626961		Ustilago	Streptococcus	0.22826	0.0157489
Alternaria	Faecalibacterium	-0.0488958	0.403043		Pyricularia	Mediterraneibacter	0.10247	0.212486		Ustilago	Parabacteroides	-0.123194	0.198161
Alternaria	Prevotella	0.130078	0.0253889		Pyricularia	Bifidobacterium	0.0445504	0.588851		Ustilago	Megamonas	0.096142	0.316231
Alternaria	Escherichia	-0.0697036	0.232857		Pyricularia	Roseburia	0.0202606	0.80593		Ustilago	Roseburia	0.150007	0.116236

## Sheet: Table S10
Table S10：Spearman Correlation Analysis Between Archaea and Bacteria Genera
CP VS HP					CAP VS HAP					HAP VS HCP
Archaea	Bacteria	Spearman_Rho	P Value		Archaea	Bacteria	Spearman_Rho	P Value		Archaea	Bacteria	Spearman_Rho	P Value
Methanosphaera	Parabacteroides	0.0987315	0.0905242		Methanocorpusculum	Bacteroides	-0.02043	0.80434		Methanosphaera	Prevotella	-0.0941709	0.326316
Methanosphaera	Mediterraneibacter	-0.00105332	0.985639		Methanocorpusculum	Phocaeicola	0.0879393	0.285084		Methanosphaera	Bacteroides	0.0940303	0.327043
Methanosphaera	Bifidobacterium	0.0483507	0.408316		Methanocorpusculum	Prevotella	-0.0146222	0.859274		Methanosphaera	Phocaeicola	0.139004	0.145952
Methanosphaera	Roseburia	0.216036	0.000176329		Methanocorpusculum	Faecalibacterium	-0.00709635	0.931434		Methanosphaera	Faecalibacterium	0.321477	0.000532825
Methanosphaera	Megamonas	0.0389369	0.505609		Methanocorpusculum	Megamonas	-0.00351817	0.965976		Methanosphaera	Bifidobacterium	0.252977	0.00720193
Methanosphaera	Phocaeicola	0.0950741	0.103197		Methanocorpusculum	Escherichia	0.0529139	0.520778		Methanosphaera	Escherichia	-0.14219	0.136812
Methanosphaera	Bacteroides	0.0885416	0.129274		Methanocorpusculum	Parabacteroides	0.00902928	0.912824		Methanosphaera	Streptococcus	0.124216	0.194427
Methanosphaera	Faecalibacterium	0.239862	2.91248e-05		Methanocorpusculum	Mediterraneibacter	-0.0486364	0.555089		Methanosphaera	Parabacteroides	0.227561	0.0160832
Methanosphaera	Prevotella	0.0239481	0.682317		Methanocorpusculum	Bifidobacterium	0.0508736	0.537009		Methanosphaera	Megamonas	0.0350632	0.715457
Methanosphaera	Escherichia	-0.232823	5.06066e-05		Methanocorpusculum	Roseburia	-0.0639925	0.437201		Methanosphaera	Roseburia	0.175427	0.0654538
Methanobrevibacter	Parabacteroides	-0.0677738	0.246091		Haloferax	Bacteroides	-0.273094	0.000680567		Methanobrevibacter	Prevotella	0.0847765	0.377159
Methanobrevibacter	Mediterraneibacter	-0.0272497	0.641388		Haloferax	Phocaeicola	-0.276806	0.000568978		Methanobrevibacter	Bacteroides	-0.161607	0.0902047
Methanobrevibacter	Bifidobacterium	-0.0449508	0.442108		Haloferax	Prevotella	-0.0483156	0.557706		Methanobrevibacter	Phocaeicola	-0.138058	0.148751
Methanobrevibacter	Roseburia	-0.0301845	0.605889		Haloferax	Faecalibacterium	-0.0578135	0.482845		Methanobrevibacter	Faecalibacterium	-0.112495	0.240374
Methanobrevibacter	Megamonas	-0.0134498	0.818213		Haloferax	Megamonas	0.0121565	0.882819		Methanobrevibacter	Bifidobacterium	0.00654908	0.945737
Methanobrevibacter	Phocaeicola	-0.140866	0.0153833		Haloferax	Escherichia	0.11242	0.17106		Methanobrevibacter	Escherichia	0.175057	0.0660354
Methanobrevibacter	Bacteroides	-0.143737	0.013387		Haloferax	Parabacteroides	-0.301883	0.000158199		Methanobrevibacter	Streptococcus	-0.0433615	0.652056
Methanobrevibacter	Faecalibacterium	-0.0131226	0.822562		Haloferax	Mediterraneibacter	0.0122403	0.882017		Methanobrevibacter	Parabacteroides	-0.0667899	0.48697
Methanobrevibacter	Prevotella	0.102137	0.0798729		Haloferax	Bifidobacterium	0.139158	0.0894669		Methanobrevibacter	Megamonas	0.0196252	0.838371
Methanobrevibacter	Escherichia	0.168971	0.00355298		Haloferax	Roseburia	-0.114451	0.163393		Methanobrevibacter	Roseburia	-0.0888211	0.354708
Methanosarcina	Parabacteroides	0.0405176	0.48847		Halarchaeum	Bacteroides	-0.129022	0.115702		Thermococcus	Prevotella	0.188104	0.0478844
Methanosarcina	Mediterraneibacter	0.038801	0.507097		Halarchaeum	Phocaeicola	-0.131415	0.109026		Thermococcus	Bacteroides	-0.0869586	0.364942
Methanosarcina	Bifidobacterium	-0.0695915	0.233612		Halarchaeum	Prevotella	-0.0211602	0.797493		Thermococcus	Phocaeicola	-0.142275	0.136575
Methanosarcina	Roseburia	0.134091	0.0211536		Halarchaeum	Faecalibacterium	0.023294	0.777579		Thermococcus	Faecalibacterium	-0.25057	0.00779909
Methanosarcina	Megamonas	0.0183016	0.754453		Halarchaeum	Megamonas	0.0672793	0.413956		Thermococcus	Bifidobacterium	-0.170863	0.0729324
Methanosarcina	Phocaeicola	0.0947821	0.104266		Halarchaeum	Escherichia	0.0111049	0.892892		Thermococcus	Escherichia	-0.0527546	0.583176
Methanosarcina	Bacteroides	0.0627396	0.283045		Halarchaeum	Parabacteroides	-0.0717047	0.383826		Thermococcus	Streptococcus	0.0796573	0.406776
Methanosarcina	Faecalibacterium	0.0343542	0.557018		Halarchaeum	Mediterraneibacter	-0.181665	0.0259274		Thermococcus	Parabacteroides	-0.247744	0.00855517
Methanosarcina	Prevotella	-0.119095	0.0408749		Halarchaeum	Bifidobacterium	0.0969294	0.238435		Thermococcus	Megamonas	0.0946073	0.324066
Methanosarcina	Escherichia	0.0293181	0.616279		Halarchaeum	Roseburia	0.164976	0.0435213		Thermococcus	Roseburia	-0.127811	0.181694
Thermococcus	Parabacteroides	-0.225424	8.87828e-05		Methanomassiliicoccus	Bacteroides	0.14454	0.077595		Methanosarcina	Prevotella	-0.215944	0.0226047
Thermococcus	Mediterraneibacter	-0.111525	0.0556594		Methanomassiliicoccus	Phocaeicola	-0.0401324	0.626371		Methanosarcina	Bacteroides	0.0871386	0.363945
Thermococcus	Bifidobacterium	0.240966	2.66661e-05		Methanomassiliicoccus	Prevotella	-0.107711	0.189855		Methanosarcina	Phocaeicola	0.195371	0.0397062
Thermococcus	Roseburia	-0.0828169	0.156067		Methanomassiliicoccus	Faecalibacterium	-0.258876	0.00131914		Methanosarcina	Faecalibacterium	0.122171	0.201951
Thermococcus	Megamonas	0.0262205	0.654039		Methanomassiliicoccus	Megamonas	-0.194424	0.0169562		Methanosarcina	Bifidobacterium	-0.0602906	0.53045
Thermococcus	Phocaeicola	-0.286113	4.91854e-07		Methanomassiliicoccus	Escherichia	0.155276	0.0576993		Methanosarcina	Escherichia	0.0617105	0.520789
Thermococcus	Bacteroides	-0.304922	7.38066e-08		Methanomassiliicoccus	Parabacteroides	0.0568227	0.490395		Methanosarcina	Streptococcus	-0.100358	0.295344
Thermococcus	Faecalibacterium	-0.112429	0.0536889		Methanomassiliicoccus	Mediterraneibacter	0.0957341	0.24431		Methanosarcina	Parabacteroides	0.0508263	0.597043
Thermococcus	Prevotella	0.255786	7.81734e-06		Methanomassiliicoccus	Bifidobacterium	-0.0466363	0.571498		Methanosarcina	Megamonas	0.0374408	0.69707
Thermococcus	Escherichia	-0.0623007	0.286435		Methanomassiliicoccus	Roseburia	-0.197024	0.015502		Methanosarcina	Roseburia	0.283279	0.00247244
Sulfolobus	Parabacteroides	-0.0900349	0.122905		Sulfolobus	Bacteroides	-0.213672	0.00850889		Sulfolobus	Prevotella	0.133023	0.164329
Sulfolobus	Mediterraneibacter	-0.0780179	0.181587		Sulfolobus	Phocaeicola	-0.253675	0.00166491		Sulfolobus	Bacteroides	-0.198498	0.036564
Sulfolobus	Bifidobacterium	0.171549	0.00306931		Sulfolobus	Prevotella	0.189155	0.0202689		Sulfolobus	Phocaeicola	-0.115768	0.226847
Sulfolobus	Roseburia	-0.0851964	0.144462		Sulfolobus	Faecalibacterium	-0.193128	0.017724		Sulfolobus	Faecalibacterium	-0.219839	0.0202035
Sulfolobus	Megamonas	0.0774016	0.185075		Sulfolobus	Megamonas	0.149482	0.0678423		Sulfolobus	Bifidobacterium	0.000473141	0.996077
Sulfolobus	Phocaeicola	-0.202989	0.000435582		Sulfolobus	Escherichia	-0.0824313	0.316489		Sulfolobus	Escherichia	0.00798802	0.933839
Sulfolobus	Bacteroides	-0.172351	0.0029316		Sulfolobus	Parabacteroides	-0.0865693	0.292693		Sulfolobus	Streptococcus	0.143472	0.133261
Sulfolobus	Faecalibacterium	-0.177416	0.00218317		Sulfolobus	Mediterraneibacter	-0.102694	0.211481		Sulfolobus	Parabacteroides	-0.0746908	0.436771
Sulfolobus	Prevotella	0.139472	0.0164428		Sulfolobus	Bifidobacterium	0.118405	0.149204		Sulfolobus	Megamonas	0.154715	0.105047
Sulfolobus	Escherichia	0.0170094	0.771292		Sulfolobus	Roseburia	-0.109324	0.183252		Sulfolobus	Roseburia	0.00636223	0.947283
Halorubrum	Parabacteroides	-0.0870734	0.135781		Halorubrum	Bacteroides	-0.128341	0.117657		Methanospirillum	Prevotella	0.133906	0.161512
Halorubrum	Mediterraneibacter	-0.0923361	0.11357		Halorubrum	Phocaeicola	-0.0514516	0.532386		Methanospirillum	Bacteroides	-0.0327327	0.733638
Halorubrum	Bifidobacterium	0.00136478	0.981394		Halorubrum	Prevotella	-0.0500978	0.543245		Methanospirillum	Phocaeicola	-0.0565383	0.556405
Halorubrum	Roseburia	0.0991727	0.0890833		Halorubrum	Faecalibacterium	-0.0839568	0.307575		Methanospirillum	Faecalibacterium	-0.0059514	0.950683
Halorubrum	Megamonas	0.0827941	0.156181		Halorubrum	Megamonas	0.0278731	0.73534		Methanospirillum	Bifidobacterium	-0.0714168	0.457209
Halorubrum	Phocaeicola	-0.0318516	0.586122		Halorubrum	Escherichia	-0.0476734	0.562962		Methanospirillum	Escherichia	-0.0803439	0.402727
Halorubrum	Bacteroides	-0.154245	0.00788541		Halorubrum	Parabacteroides	-0.0857567	0.29727		Methanospirillum	Streptococcus	-0.107125	0.263753
Halorubrum	Faecalibacterium	-0.0516533	0.377		Halorubrum	Mediterraneibacter	-0.0442152	0.591661		Methanospirillum	Parabacteroides	-0.104149	0.27735
Halorubrum	Prevotella	-0.00502749	0.931538		Halorubrum	Bifidobacterium	-0.0496671	0.546723		Methanospirillum	Megamonas	-0.121722	0.20363
Halorubrum	Escherichia	-0.0165985	0.776669		Halorubrum	Roseburia	0.0663705	0.42031		Methanospirillum	Roseburia	0.119028	0.213917
Methanomassiliicoccus	Parabacteroides	0.0468951	0.422592		Thermococcus	Bacteroides	-0.208621	0.0102558		Natronorubrum	Prevotella	-0.0746984	0.436724
Methanomassiliicoccus	Mediterraneibacter	0.0733438	0.209278		Thermococcus	Phocaeicola	-0.217754	0.00729462		Natronorubrum	Bacteroides	-0.116455	0.22408
Methanomassiliicoccus	Bifidobacterium	-0.0604058	0.301383		Thermococcus	Prevotella	0.177862	0.0292835		Natronorubrum	Phocaeicola	-0.0689517	0.472939
Methanomassiliicoccus	Roseburia	-0.144233	0.0130661		Thermococcus	Faecalibacterium	-0.159043	0.0517982		Natronorubrum	Faecalibacterium	0.00389296	0.967729
Methanomassiliicoccus	Megamonas	-0.119137	0.0408033		Thermococcus	Megamonas	-0.0396425	0.630593		Natronorubrum	Bifidobacterium	-0.153077	0.108842
Methanomassiliicoccus	Phocaeicola	-0.0103859	0.859131		Thermococcus	Escherichia	-0.0414428	0.615136		Natronorubrum	Escherichia	0.0502006	0.601574
Methanomassiliicoccus	Bacteroides	0.105824	0.0695058		Thermococcus	Parabacteroides	-0.141477	0.0841845		Natronorubrum	Streptococcus	-0.134919	0.158328
Methanomassiliicoccus	Faecalibacterium	-0.185767	0.00131964		Thermococcus	Mediterraneibacter	-0.0274631	0.739092		Natronorubrum	Parabacteroides	-0.109448	0.253459
Methanomassiliicoccus	Prevotella	-0.0761938	0.192053		Thermococcus	Bifidobacterium	0.184754	0.0234484		Natronorubrum	Megamonas	0.149184	0.118283
Methanomassiliicoccus	Escherichia	0.114901	0.0485928		Thermococcus	Roseburia	-0.064888	0.430795		Natronorubrum	Roseburia	0.119884	0.210607
Natronorubrum	Parabacteroides	-0.0654983	0.262356		Methanosarcina	Bacteroides	0.134915	0.0998077		Halorubrum	Prevotella	-0.0203586	0.832417
Natronorubrum	Mediterraneibacter	-0.0748158	0.200248		Methanosarcina	Phocaeicola	0.0801393	0.330193		Halorubrum	Bacteroides	-0.16452	0.0844507
Natronorubrum	Bifidobacterium	0.000143516	0.998043		Methanosarcina	Prevotella	-0.189223	0.0202227		Halorubrum	Phocaeicola	-0.0293214	0.760515
Natronorubrum	Roseburia	-0.0330914	0.571616		Methanosarcina	Faecalibacterium	-0.0142516	0.862806		Halorubrum	Faecalibacterium	-0.129362	0.176392
Natronorubrum	Megamonas	0.0928486	0.111569		Methanosarcina	Megamonas	-0.0294756	0.720736		Halorubrum	Bifidobacterium	-0.209536	0.0270844
Natronorubrum	Phocaeicola	-0.0731816	0.210291		Methanosarcina	Escherichia	0.0394665	0.632114		Halorubrum	Escherichia	0.00797957	0.933909
Natronorubrum	Bacteroides	-0.0588954	0.313661		Methanosarcina	Parabacteroides	0.0276363	0.737507		Halorubrum	Streptococcus	-0.0426459	0.657434
Natronorubrum	Faecalibacterium	-0.0569614	0.329853		Methanosarcina	Mediterraneibacter	0.0564292	0.49341		Halorubrum	Parabacteroides	-0.159591	0.0943625
Natronorubrum	Prevotella	-0.0223567	0.702391		Methanosarcina	Bifidobacterium	-0.00651397	0.93705		Halorubrum	Megamonas	0.255744	0.00656585
Natronorubrum	Escherichia	0.0786896	0.177841		Methanosarcina	Roseburia	0.0734308	0.372443		Halorubrum	Roseburia	0.12171	0.203674
Candidatus_Methanomethylophilus	Parabacteroides	-0.029426	0.614981		Methanobrevibacter	Bacteroides	-0.195825	0.0161585		Methanomassiliicoccus	Prevotella	-0.0119028	0.90155
Candidatus_Methanomethylophilus	Mediterraneibacter	-0.089414	0.125523		Methanobrevibacter	Phocaeicola	-0.186087	0.0224429		Methanomassiliicoccus	Bacteroides	0.124979	0.191672
Candidatus_Methanomethylophilus	Bifidobacterium	0.00504398	0.931314		Methanobrevibacter	Prevotella	0.145307	0.0760122		Methanomassiliicoccus	Phocaeicola	0.145809	0.126967
Candidatus_Methanomethylophilus	Roseburia	0.047346	0.418139		Methanobrevibacter	Faecalibacterium	-0.0273889	0.739771		Methanomassiliicoccus	Faecalibacterium	-0.160688	0.0920821
Candidatus_Methanomethylophilus	Megamonas	0.110428	0.0581293		Methanobrevibacter	Megamonas	-0.036535	0.657649		Methanomassiliicoccus	Bifidobacterium	0.059514	0.535772
Candidatus_Methanomethylophilus	Phocaeicola	0.00877888	0.880751		Methanobrevibacter	Escherichia	0.296885	0.000206223		Methanomassiliicoccus	Escherichia	0.0416598	0.664875
Candidatus_Methanomethylophilus	Bacteroides	-0.0644744	0.26991		Methanobrevibacter	Parabacteroides	-0.100205	0.222839		Methanomassiliicoccus	Streptococcus	-0.0803439	0.402727
Candidatus_Methanomethylophilus	Faecalibacterium	0.0632712	0.278975		Methanobrevibacter	Mediterraneibacter	0.049339	0.54938		Methanomassiliicoccus	Parabacteroides	0.148785	0.119285
Candidatus_Methanomethylophilus	Prevotella	-0.0165096	0.777835		Methanobrevibacter	Bifidobacterium	-0.00934871	0.909753		Methanomassiliicoccus	Megamonas	-0.121722	0.20363
Candidatus_Methanomethylophilus	Escherichia	-0.102402	0.0790885		Methanobrevibacter	Roseburia	0.0104335	0.899333		Methanomassiliicoccus	Roseburia	-0.107125	0.263753
Halarchaeum	Parabacteroides	-0.0650782	0.265438		Methanosphaera	Bacteroides	0.0688552	0.403072		Methanothrix	Prevotella	-0.0544878	0.57084
Halarchaeum	Mediterraneibacter	-0.103676	0.0754032		Methanosphaera	Phocaeicola	0.0667092	0.417935		Methanothrix	Bacteroides	-0.177653	0.0620381
Halarchaeum	Bifidobacterium	0.0685585	0.240648		Methanosphaera	Prevotella	0.000298152	0.997116		Methanothrix	Phocaeicola	-0.142991	0.134585
Halarchaeum	Roseburia	0.0744578	0.202417		Methanosphaera	Faecalibacterium	0.231898	0.00418722		Methanothrix	Faecalibacterium	-0.0604964	0.529045
Halarchaeum	Megamonas	0.0557404	0.340346		Methanosphaera	Megamonas	0.104125	0.205142		Methanothrix	Bifidobacterium	-0.139801	0.143622
Halarchaeum	Phocaeicola	-0.0488034	0.403934		Methanosphaera	Escherichia	-0.289714	0.000299028		Methanothrix	Escherichia	-0.000137002	0.998864
Halarchaeum	Bacteroides	-0.0755751	0.195702		Methanosphaera	Parabacteroides	0.0457707	0.57867		Methanothrix	Streptococcus	0.0100599	0.916734
Halarchaeum	Faecalibacterium	0.0494653	0.397578		Methanosphaera	Mediterraneibacter	-0.122528	0.135418		Methanothrix	Parabacteroides	-0.123811	0.195901
Halarchaeum	Prevotella	-0.0142342	0.807812		Methanosphaera	Bifidobacterium	0.00709672	0.931431		Methanothrix	Megamonas	0.169448	0.0753857
Halarchaeum	Escherichia	-0.0566214	0.332753		Methanosphaera	Roseburia	0.193895	0.0172659		Methanothrix	Roseburia	0.194054	0.0410949
