# Supplementary material for: The study on the identification of cross-boundary microbiome enterotypes between high-altitude and coastal populations and their predictive value
Source: BMC Microbiol. 2026 Jan 29;26:225. doi: 10.1186/s12866-025-04578-0 (PMC12973879; doi:10.1186/s12866-025-04578-0)
Supplement: Supplementary file 7 — Supplementary Material 7. [file 12866_2025_4578_MOESM7_ESM.xlsx]

## Sheet: Sheet1
Queue population metadata（CAP: Coastal Adenoma Population, CCP: Coastal Control Population, HCP: High-altitude Control Population，HAP: High-altitude Adenoma Population,）
Name：ID	Age	Sex
CAP01	55	Male
CAP02	49	Female
CAP03	57	Male
CAP04	58	Female
CAP05	42	Female
CAP06	63	Male
CAP07	54	Female
CAP08	51	Male
CAP09	70	Female
CAP10	65	Male
CAP11	51	Female
CAP12	52	Female
CAP13	42	Female
CAP14	60	Female
CAP15	44	Male
CAP16	51	Female
CAP17	60	Female
CAP18	62	Female
CAP19	59	Male
CAP20	66	Female
CAP21	55	Female
CAP22	61	Female
CAP23	58	Male
CAP24	46	Male
CAP25	64	Male
CAP26	59	Male
CAP27	54	Male
CAP28	37	Female
CAP29	71	Female
CAP30	55	Male
CAP31	57	Male
CAP32	45	Female
CAP33	55	Female
CAP34	60	Female
CAP35	54	Male
CAP36	59	Male
CAP37	52	Male
CAP38	59	Male
CAP39	47	Female
CAP40	55	Male
CAP41	54	Female
CAP42	64	Female
CAP43	63	Male
CAP44	59	Male
CAP45	66	Female
CAP46	40	Male
CAP47	50	Male
CAP48	67	Female
CAP49	58	Male
CAP50	49	Female
CAP51	44	Male
CAP52	56	Female
CAP53	49	Male
CAP54	44	Male
CAP55	49	Female
CAP56	55	Male
CAP57	73	Female
CAP58	64	Male
CAP59	59	Female
CAP60	59	Female
CAP61	48	Male
CAP62	44	Male
CAP63	47	Female
CAP64	72	Female
CAP65	52	Male
CAP66	58	Female
CAP67	44	Male
CAP68	57	Male
CAP69	47	Male
CAP70	67	Male
CAP71	60	Female
CAP72	55	Male
CAP73	42	Male
CAP74	51	Male
CAP75	55	Male
CAP76	68	Male
CAP77	75	Male
CAP78	49	Male
CAP79	47	Male
CAP80	40	Male
CAP81	52	Male
CAP82	60	Male
CAP83	51	Male
CAP84	63	Female
CAP85	51	Male
CAP86	58	Male
CAP87	57	Male
CAP88	50	Male
CAP89	70	Male
CAP90	41	Female
CAP91	44	Female
CAP92	49	Female
CAP93	48	Male
CAP94	40	Female
CAP95	67	Male
CAP96	72	Male
CAP97	57	Male
CAP98	78	Male
CAP99	49	Female
CAP100	48	Male
CAP101	69	Female
CAP102	63	Female
CAP103	59	Male
CAP104	73	Male
CAP105	60	Male
CAP106	55	Female
CCP01	59	Female
CCP02	40	Female
CCP03	42	Female
CCP04	65	Female
CCP05	63	Female
CCP06	47	Female
CCP07	47	Male
CCP08	50	Male
CCP09	48	Female
CCP10	47	Male
CCP11	57	Male
CCP12	40	Male
CCP13	49	Male
CCP14	53	Male
CCP15	43	Female
CCP16	46	Male
CCP17	59	Female
CCP18	73	Male
CCP19	48	Male
CCP20	43	Female
CCP21	49	Female
CCP22	63	Female
CCP23	66	Male
CCP24	48	Female
CCP25	41	Female
CCP26	61	Female
CCP27	67	Female
CCP28	48	Female
CCP29	49	Female
CCP30	66	Male
CCP31	57	Male
CCP32	54	Female
CCP33	41	Male
CCP34	48	Female
CCP35	55	Female
CCP36	50	Female
CCP37	47	Male
CCP38	42	Female
CCP39	47	Female
CCP40	40	Male
CCP41	43	Male
CCP42	58	Female
CCP43	45	Male
CCP44	53	Female
CCP45	51	Male
CCP46	47	Female
CCP47	45	Female
CCP48	48	Female
CCP49	61	Male
CCP50	44	Female
CCP51	50	Male
CCP52	49	Female
CCP53	48	Female
CCP54	49	Female
CCP55	43	Female
CCP56	59	Female
CCP57	51	Male
CCP58	58	Female
CCP59	70	Female
CCP60	47	Male
CCP61	59	Female
CCP62	51	Female
CCP63	64	Female
CCP64	64	Female
CCP65	62	Female
CCP66	46	Female
CCP67	46	Female
CCP68	55	Female
CCP69	50	Male
CCP70	44	Male
CCP71	58	Female
CCP72	46	Male
CCP73	51	Female
CCP74	24	Male
CCP75	54	Male
CCP76	65	Female
CCP77	28	Male
CCP78	33	Female
HCP01	58	Male
HCP02	29	Female
HCP03	47	Male
HCP04	28	Male
HCP05	63	Female
HCP06	45	Male
HCP07	48	Female
HCP08	85	Male
HCP09	58	Female
HCP10	60	Female
HCP11	63	Female
HCP12	37	Male
HCP13	45	Female
HCP14	50	Male
HCP15	54	Male
HCP16	63	Female
HCP17	62	Female
HCP18	45	Male
HCP19	71	Male
HCP20	61	Male
HCP21	51	Female
HCP22	49	Male
HCP23	60	Male
HCP24	40	Female
HCP25	63	Female
HCP26	48	Male
HCP27	47	Male
HCP28	68	Male
HCP29	48	Female
HCP30	38	Male
HCP31	44	Female
HCP32	46	Female
HCP33	61	Female
HCP34	54	Female
HCP35	60	Male
HCP36	51	Male
HCP37	40	Male
HCP38	34	Male
HCP39	40	Male
HCP40	64	Male
HCP41	70	Female
HCP42	49	Male
HCP43	48	Male
HCP44	53	Male
HCP45	42	Male
HCP46	50	Female
HCP47	38	Male
HCP48	46	Male
HCP49	63	Male
HCP50	42	Female
HCP51	42	Female
HCP52	67	Male
HCP53	39	Female
HCP54	60	Female
HCP55	41	Male
HCP56	40	Male
HCP57	60	Male
HCP58	40	Male
HCP59	45	Female
HCP60	55	Female
HCP61	38	Male
HCP62	53	Female
HCP63	60	Male
HCP64	41	Female
HCP65	56	Male
HCP66	49	Male
HCP67	58	Female
HCP68	51	Male
HAP01	57	Male
HAP02	49	Male
HAP03	64	Male
HAP04	42	Male
HAP05	57	Male
HAP06	55	Male
HAP07	51	Female
HAP08	45	Male
HAP09	30	Male
HAP10	38	Male
HAP11	62	Male
HAP12	55	Female
HAP13	50	Female
HAP14	71	Male
HAP15	50	Male
HAP16	52	Female
HAP17	49	Female
HAP18	42	Female
HAP19	43	Male
HAP20	39	Male
HAP21	59	Male
HAP22	63	Female
HAP23	45	Male
HAP24	41	Male
HAP25	50	Female
HAP26	56	Male
HAP27	53	Male
HAP28	57	Male
HAP29	48	Female
HAP30	57	Female
HAP31	67	Female
HAP32	60	Female
HAP33	48	Male
HAP34	46	Male
HAP35	61	Male
HAP36	58	Male
HAP37	70	Female
HAP38	62	Female
HAP39	53	Male
HAP40	51	Female
HAP41	52	Male
HAP42	57	Male
HAP43	56	Female
